# Supplementary material for: Hypoxia-triggered ERRα acetylation enhanced its oncogenic role and promoted progression of renal cell carcinoma by coordinating autophagosome-lysosome fusion
Source: Cell Death Dis. 2025 Jan 16;16(1):23. doi: 10.1038/s41419-025-07345-1 (PMC11739407; doi:10.1038/s41419-025-07345-1)
Supplement: Supplementary file 3 — Supplementary Table 6 [file 41419_2025_7345_MOESM3_ESM.xlsx]

## Sheet: coexpressed with p300
Table S6. The acetylated sites of ERRα identified by MS when co-expressed with p300
Checked	Protein FDR Confidence	Master	Accession	Description	Exp. q-value	Sum PEP Score	Coverage	# Peptides	# PSMs	# Unique Peptides	# Protein Groups	# AAs	MW [kDa]	calc. pI	Score Sequest HT	# Peptides Sequest HT
FALSE	High	Master Protein	P11474	Steroid hormone receptor ERR1 OS=Homo sapiens OX=9606 GN=ESRRA PE=1 SV=3	0	552.845	78.487	40	2025	28	1	423	45.5	6.38	8659.21	40
	Checked	Confidence	Sequence	Modifications	Qvality PEP	Qvality q-value	# Protein Groups	# Proteins	# PSMs	Master Protein Accessions	# Missed Cleavages	Theo. MH+ [Da]	XCorr Sequest HT	Confidence Sequest HT	Percolator q-Value Sequest HT	Percolator PEP Sequest HT
	FALSE	High	CLPGHKEEEDGEGAGPGEQGGGKLVLSSLPK	1xCarbamidomethyl [C1]; 2xAcetyl [K6; K23]	2.40943e-07	0	1	3	6	P11474	2	3216.55	8.82	High	0	1.807e-08
	FALSE	High	ALALANSDSVHIEDAEAVEQLR		6.68044e-10	0	2	5	232	H0YGT3; P11474	0	2351.18	7.57	High	0	9.766e-08
	FALSE	High	CLPGHKEEEDGEGAGPGEQGGGKLVLSSLPK	1xCarbamidomethyl [C1]; 1xAcetyl [K23]	4.64273e-08	0	1	3	15	P11474	2	3174.54	9.47	High	0	3.978e-10
	FALSE	High	EALHEALLEYEAGR		1.06299e-05	0	2	5	82	H0YGT3; P11474	0	1600.8	4.86	High	0	2.724e-05
	FALSE	High	LCLVCGDVASGYHYGVASCEACK	4xCarbamidomethyl [C2; C5; C19; C22]	9.7209e-09	0	1	3	132	P11474	0	2576.1	7.79	High	0	5.523e-11
	FALSE	High	EEEDGEGAGPGEQGGGKLVLSSLPK	1xAcetyl [K17]	7.89009e-06	0	1	3	5	P11474	1	2482.19	5.59	High	0	2.631e-07
	FALSE	High	RTIQGSIEYSCPASNECEITK	2xCarbamidomethyl [C11; C17]	8.35688e-05	0	1	3	3	P11474	1	2443.12	6.29	High	0	1.543e-05
	FALSE	High	TIQGSIEYSCPASNECEITKR	2xCarbamidomethyl [C10; C16]	3.51007e-07	0	1	3	16	P11474	1	2443.12	6.79	High	0	3.523e-08
	FALSE	High	TIQGSIEYSCPASNECEITKR	2xCarbamidomethyl [C10; C16]; 1xAcetyl [K20]	0.000764362	0	1	3	1	P11474	1	2485.13	3.32	High	0	8.548e-05
	FALSE	High	LEREEYVLLK		0.000559116	0	2	5	29	H0YGT3; P11474	1	1291.73	4.42	High	0	0.0001403
	FALSE	High	AEPASPDSPKGSSETETEPPVALAPGPAPTR		9.22547e-06	0	1	3	2	P11474	1	3043.49	3.95	High	0	3.202e-07
	FALSE	High	TIQGSIEYSCPASNECEITK	2xCarbamidomethyl [C10; C16]	3.27422e-06	0	1	3	94	P11474	0	2287.02	6.3	High	0	1.129e-07
	FALSE	High	RTIQGSIEYSCPASNECEITKR	2xCarbamidomethyl [C11; C17]	1.09587e-06	0	1	3	5	P11474	2	2599.22	7.22	High	0	1.158e-06
	FALSE	High	RLCLVCGDVASGYHYGVASCEACK	4xCarbamidomethyl [C3; C6; C20; C23]	2.80349e-07	0	1	3	253	P11474	1	2732.2	7.09	High	0	2.541e-05
	FALSE	High	GSSETETEPPVALAPGPAPTR		1.02224e-05	0	1	3	67	P11474	0	2064.02	6.2	High	0	1.292e-06
	FALSE	High	LVLSSLPK		0.0190005	0	1	3	66	P11474	0	856.55	2.83	High	0.008168	0.2515
	FALSE	High	RPEVDPLPFPGPFPAGPLAVAGGPR		5.57687e-11	0	1	6	48	P11474	0	2511.35	7.6	High	0	1.772e-11
	FALSE	High	LLLTLPLLRQTAGK		0.0090795	0	2	6	2	H0YGT3; P11474	1	1536.98	3.03	High	0	0.001957
	FALSE	High	RPEVDPLPFPGPFPAGPLAVAGGPRK		1.44617e-05	0	1	6	3	P11474	1	2639.45	5.36	High	0	4.214e-05
	FALSE	High	RRPEVDPLPFPGPFPAGPLAVAGGPR		1.4194e-10	0	1	6	141	P11474	1	2667.45	8.74	High	0	1.073e-07
	FALSE	High	TAAPVNALVSHLLVVEPEK		4.91744e-07	0	1	4	59	P11474	0	1987.12	6.65	High	0	5.745e-08
	FALSE	High	LYAMPDPAGPDGHLPAVATLCDLFDR	1xCarbamidomethyl [C21]	4.58569e-10	0	1	5	55	P11474	0	2812.34	6.37	High	0	1.156e-12
	FALSE	High	LYAMPDPAGPDGHLPAVATLCDLFDR	1xOxidation [M4]; 1xCarbamidomethyl [C21]	9.1673e-09	0	1	5	37	P11474	0	2828.34	6.51	High	0	3.094e-09
	FALSE	High	AAGLGELGAALLQLVR		3.43818e-06	0	2	5	57	H0YGT3; P11474	0	1551.92	5.75	High	0	2.051e-06
	FALSE	High	SLPLQDELAFAEDLVLDEEGAR		5.29748e-08	0	2	6	78	H0YGT3; P11474	0	2430.2	6.11	High	0	8.246e-09
	FALSE	High	LLLTLPLLR		0.00796071	0	3	11	35	H0YGT3; P11474; O95718-1	0	1051.72	2.88	High	0.001198	0.03886
	FALSE	High	EIVVTISWAK		0.0196556	0	1	5	8	P11474	0	1145.66	2.71	High	0.0006984	0.01213
	FALSE	High	KTAAPVNALVSHLLVVEPEK		2.53591e-09	0	1	4	77	P11474	1	2115.22	8.91	High	0	4.082e-11
	FALSE	High	KTAAPVNALVSHLLVVEPEK	1xAcetyl [K1]	5.89191e-07	0	1	4	21	P11474	1	2157.23	7.07	High	0	3.34e-05
	FALSE	High	VLAHFYGVK		0.00270848	0	2	6	22	H0YGT3; P11474	0	1033.58	3.05	High	0	0.001209
	FALSE	High	RRPEVDPLPFPGPFPAGPLAVAGGPRK		1.66633e-05	0	1	6	2	P11474	2	2795.55	6.34	High	0	6.793e-07
	FALSE	High	LCLVCGDVASGYHYGVASCEACKAFFK	4xCarbamidomethyl [C2; C5; C19; C22]; 1xAcetyl [K]	0.000118804	0	1	3	2	P11474	1	3111.38	3.57	High	0	8.139e-05
	FALSE	High	LFLEMLEAMMD	1xOxidation [M]	0.0014215	0	1	6	46	P11474	0	1358.6	3.65	High	0	0.003385
	FALSE	High	LFLEMLEAMMD	2xOxidation [M9; M]	0.00172822	0	1	6	44	P11474	0	1374.6	4.23	High	0	0.0007172
	FALSE	High	LFLEMLEAMMD	3xOxidation [M5; M9; M10]	0.00173669	0	1	6	73	P11474	0	1390.59	3.95	High	0	0.0005788
	FALSE	High	VGMLKEGVR	1xOxidation [M3]; 1xAcetyl [K5]	0.010871	0	2	18	9	P11474; O95718-1	1	1046.57	2.95	High	0	0.002466
	FALSE	High	ACQACRFTK	2xCarbamidomethyl [C2; C5]	0.0131409	0	1	4	1	P11474	1	1141.52	2.4	High	0	0.003146
	FALSE	High	EEEDGEGAGPGEQGGGK		5.0827e-06	0	1	3	18	P11474	0	1602.65	5.39	High	0	1.513e-07
	FALSE	High	CLPGHKEEEDGEGAGPGEQGGGK	1xCarbamidomethyl [C1]	6.14088e-09	0	1	3	57	P11474	1	2294.99	7.5	High	0	3.084e-11
	FALSE	High	CLPGHKEEEDGEGAGPGEQGGGK	1xCarbamidomethyl [C1]; 1xAcetyl [K6]	9.1673e-09	0	1	3	13	P11474	1	2337	8.28	High	0	1.415e-10
	FALSE	High	QTAGKVLAHFYGVK	1xAcetyl [K5]	0.0306458	0.00107686	2	6	3	H0YGT3; P11474	1	1560.85	2.48	High	0.0002427	0.009215
	FALSE	High	LVLSSLPKR	1xAcetyl [K8]	0.0213411	0.00107686	1	3	8	P11474	1	1054.66	2.94	High	0.001054	0.02602
	FALSE	High	VGMLKEGVR	1xAcetyl [K5]	0.0283739	0.00107686	2	18	6	P11474; O95718-1	1	1030.57	2.66	High	0.001198	0.03168
	FALSE	High	AEPASPDSPK		0.0217579	0.00107686	1	4	37	P11474	0	998.479	2.44	High	0.0002427	0.006278
	FALSE	High	LFLEMLEAMMD		0.0294884	0.00107686	1	6	6	P11474	0	1342.61	2.79	High	0.0002427	0.008769
	FALSE	High	AEPASPDSPKGSSETETEPPVALAPGPAPTR	1xAcetyl [K10]	0.0327796	0.00204275	1	3	1	P11474	1	3085.5	2.64	High	0.0004759	0.01006
	FALSE	High	KACQACR	2xCarbamidomethyl [C3; C6]	0.103256	0.0025234	1	4	18	P11474	1	893.408	2.25	High	0.003622	0.1359
	FALSE	High	AAGLGELGAALLQLVRR		0.0562246	0.0025234	2	5	2	H0YGT3; P11474	1	1708.02	2.36	High	0.001054	0.02009
	FALSE	High	QTAGKVLAHFYGVK		0.045612	0.0025234	2	6	1	H0YGT3; P11474	1	1518.84	2.07	High	0.000879	0.01529
	FALSE	High	EEYVLLK		0.0874301	0.0025234	2	5	24	H0YGT3; P11474	0	893.498	2.51	High	0.001198	0.04337
	FALSE	High	KACQACRFTK	2xCarbamidomethyl [C3; C6]	0.126198	0.00497485	1	4	1	P11474	2	1269.62	2.86	High	0.001765	0.05728
	FALSE	High	KACQACR	2xCarbamidomethyl [C3; C6]; 1xAcetyl [K1]	0.191249	0.00697805	1	4	2	P11474	1	935.419	2.69	High	0.00329	0.09964
FALSE	High	Master Protein	A0A024R3T8	Poly [ADP-ribose] polymerase OS=Homo sapiens OX=9606 GN=PARP1 PE=4 SV=1	0	278.604	50.8876	48	228	48	1	1014	113	8.88	700.6	48
	Checked	Confidence	Sequence	Modifications	Qvality PEP	Qvality q-value	# Protein Groups	# Proteins	# PSMs	Master Protein Accessions	# Missed Cleavages	Theo. MH+ [Da]	XCorr Sequest HT	Confidence Sequest HT	Percolator q-Value Sequest HT	Percolator PEP Sequest HT
	FALSE	High	IFPPETSASVAATPPPSTASAPAAVNSSASADKPLSNMK		0.000519606	0	1	3	9	A0A024R3T8	0	3767.88	3.88	High	0	0.000299
	FALSE	High	IAPPEAPVTGYMFGK		0.00101475	0	1	3	4	A0A024R3T8	0	1577.8	2.58	High	0	0.0001225
	FALSE	High	IAPPEAPVTGYMFGK	1xOxidation [M12]	0.00216357	0	1	3	5	A0A024R3T8	0	1593.8	2.53	High	0	0.004293
	FALSE	High	SDAYYCTGDVTAWTK	1xCarbamidomethyl [C6]	0.00568698	0	1	3	1	A0A024R3T8	0	1737.74	3.2	High	0	0.001085
	FALSE	High	KFYPLEIDYGQDEEAVKK		1.25799e-07	0	1	2	6	A0A024R3T8	2	2172.09	7.52	High	0	1.404e-09
	FALSE	High	FYTLIPHDFGMK		0.000507066	0	1	3	7	A0A024R3T8	0	1468.73	2.85	High	0	0.0001118
	FALSE	High	FYTLIPHDFGMK	1xOxidation [M11]	0.00256684	0	1	3	18	A0A024R3T8	0	1484.72	3.02	High	0.0002427	0.008248
	FALSE	High	VVSEDFLQDVSASTK		2.83835e-05	0	1	3	5	A0A024R3T8	0	1624.81	4.54	High	0	1.331e-06
	FALSE	High	KFYPLEIDYGQDEEAVK		0.000296245	0	1	2	5	A0A024R3T8	1	2043.99	4.19	High	0	2.578e-05
	FALSE	High	TLGDFAAEYAK		0.0039636	0	1	5	3	A0A024R3T8	0	1185.58	2.41	High	0	0.0007117
	FALSE	High	AQNDLIWNIK		0.00750862	0	1	3	2	A0A024R3T8	0	1214.65	2.36	High	0	0.001546
	FALSE	High	KMVDPEKPQLGMIDR		0.00133404	0	1	5	1	A0A024R3T8	1	1756.91	2.86	High	0	0.0001735
	FALSE	High	NREELGFRPEYSASQLK		0.00288597	0	1	5	9	A0A024R3T8	1	2024.02	4.5	High	0.0002427	0.008342
	FALSE	High	QQVPSGESAILDR		0.00211138	0	1	3	6	A0A024R3T8	0	1399.72	2.79	High	0	0.001312
	FALSE	High	GGAAVDPDSGLEHSAHVLEK		3.0542e-05	0	1	3	3	A0A024R3T8	0	1988.97	4.84	High	0	0.0004197
	FALSE	High	GIYFADMVSK		0.0135296	0	1	3	6	A0A024R3T8	0	1130.56	2.56	High	0.000879	0.01335
	FALSE	High	HPDVEVDGFSELR		0.000822481	0	1	7	2	A0A024R3T8	0	1499.71	4.59	High	0	0.0002082
	FALSE	High	LPKPVQDLIK		0.00232801	0	1	3	1	A0A024R3T8	0	1150.72	1.95	High	0	0.0003499
	FALSE	High	AMVEYEIDLQK	1xOxidation [M2]	0.0033249	0	1	3	4	A0A024R3T8	0	1354.66	3.18	High	0	0.0007297
	FALSE	High	AMVEYEIDLQK		0.00224977	0	1	3	4	A0A024R3T8	0	1338.66	3.11	High	0	0.0007462
	FALSE	High	GFSLLATEDKEALKK		0.000727916	0	1	6	6	A0A024R3T8	2	1649.91	4.64	High	0	0.0005034
	FALSE	High	VADGMVFGALLPCEECSGQLVFK	2xCarbamidomethyl [C13; C16]	2.47827e-06	0	1	3	2	A0A024R3T8	0	2527.2	4.63	High	0	1.244e-06
	FALSE	High	VADGMVFGALLPCEECSGQLVFK	1xOxidation [M5]; 2xCarbamidomethyl [C13; C16]	0.000240107	0	1	3	1	A0A024R3T8	0	2543.2	4.52	High	0	1.979e-05
	FALSE	High	SLQELFLAHILSPWGAEVK		0.00057015	0	1	3	2	A0A024R3T8	0	2138.16	3.65	High	0	5.896e-05
	FALSE	High	QIQAAYSILSEVQQAVSQGSSDSQILDLSNR		8.88201e-07	0	1	3	6	A0A024R3T8	0	3335.67	4.99	High	0	1.665e-08
	FALSE	High	FYPLEIDYGQDEEAVK		1.95789e-05	0	1	3	2	A0A024R3T8	0	1915.9	2.84	High	0	8.309e-07
	FALSE	High	NTHATTHNAYDLEVIDIFK		1.12298e-06	0	1	3	8	A0A024R3T8	0	2202.08	6.48	High	0	9.93e-08
	FALSE	High	TTNFAGILSQGLR		0.000242465	0	1	3	9	A0A024R3T8	0	1377.75	4.18	High	0	0.0005949
	FALSE	High	KGDEVDGVDEVAK		0.000206359	0	1	6	3	A0A024R3T8	1	1360.66	4.06	High	0	4.926e-05
	FALSE	High	KPPLLNNADSVQAK		1.44617e-05	0	1	3	10	A0A024R3T8	0	1494.83	5.36	High	0	9.553e-05
	FALSE	High	DSEEAEIIR		0.0137282	0	1	3	3	A0A024R3T8	0	1061.51	2.76	High	0.0002427	0.008048
	FALSE	High	VVDRDSEEAEIIRK		0.000880705	0	1	2	5	A0A024R3T8	2	1658.87	4.51	High	0	0.0001022
	FALSE	High	TAEAGGVTGK		0.0144816	0	1	4	1	A0A024R3T8	0	890.458	1.96	High	0	0.003553
	FALSE	High	GGSDDSSKDPIDVNYEK		0.000118804	0	1	3	10	A0A024R3T8	1	1825.81	5.48	High	0	1.113e-05
	FALSE	High	RKGDEVDGVDEVAK		0.00148539	0	1	6	4	A0A024R3T8	2	1516.76	4.6	High	0	0.0002057
	FALSE	High	VGTVIGSNK		0.0121576	0	1	3	5	A0A024R3T8	0	874.499	2.63	High	0	0.002837
	FALSE	High	VVDRDSEEAEIIR		0.000198448	0	1	3	10	A0A024R3T8	1	1530.78	4.48	High	0	1.556e-05
	FALSE	High	LEQMPSKEDAIEHFMK		4.49305e-05	0	1	3	4	A0A024R3T8	1	1932.92	4.64	High	0	2.879e-06
	FALSE	High	LQLLEDDKENR		0.000985439	0	1	3	5	A0A024R3T8	1	1372.71	4.06	High	0	0.0004289
	FALSE	High	LEQMPSKEDAIEHFMK	2xOxidation [M4; M15]	0.00373813	0	1	3	2	A0A024R3T8	1	1964.91	2.5	High	0	0.0006389
	FALSE	High	LEQMPSKEDAIEHFMK	1xOxidation [M]	0.00022533	0	1	3	2	A0A024R3T8	1	1948.91	3.61	High	0	1.831e-05
	FALSE	High	VGTVIGSNKLEQMPSK		0.0251515	0.00107686	1	3	1	A0A024R3T8	1	1687.9	2.77	High	0.0002427	0.007144
	FALSE	High	MVDPEKPQLGMIDR	2xOxidation [M1; M11]	0.0382187	0.00204275	1	5	1	A0A024R3T8	0	1660.8	2.29	High	0.0006984	0.01224
	FALSE	High	LTVNPGTK		0.0701877	0.0025234	1	3	4	A0A024R3T8	0	829.478	2.24	High	0.003463	0.133
	FALSE	High	LEQMPSK		0.0890692	0.0025234	1	3	1	A0A024R3T8	0	832.423	1.63	High	0.001198	0.03626
	FALSE	High	VCSTNDLK	1xCarbamidomethyl [C2]	0.0830678	0.0025234	1	3	3	A0A024R3T8	0	936.446	2.41	High	0.001198	0.04135
	FALSE	High	CSESIPK	1xCarbamidomethyl [C1]	0.0538756	0.0025234	1	7	2	A0A024R3T8	0	820.387	2.37	High	0.000879	0.01899
	FALSE	High	ELLIFNK		0.0606471	0.0025234	1	3	7	A0A024R3T8	0	876.519	2.01	High	0.001054	0.02212
	FALSE	High	SKLPKPVQDLIK		0.057572	0.0025234	1	3	2	A0A024R3T8	1	1365.85	2.39	High	0.001198	0.03899
	FALSE	High	AQNDLIWNIKDELKK		0.106628	0.0025234	1	3	1	A0A024R3T8	2	1828	3.23	High	0.001198	0.04594
	FALSE	High	EELGFRPEYSASQLK		0.0878372	0.0025234	1	5	1	A0A024R3T8	0	1753.88	2.02	High	0.001198	0.03564
	FALSE	High	GFSLLATEDK		0.061223	0.0025234	1	6	1	A0A024R3T8	0	1080.56	2.63	High	0.001054	0.02234
	FALSE	High	GIYFADMVSK	1xOxidation [M7]	0.133819	0.0056851	1	3	1	A0A024R3T8	0	1146.55	1.54	High	0.001942	0.06197
	FALSE	High	MIFDVESMKK	2xOxidation [M1; M8]	0.170832	0.00625834	1	3	1	A0A024R3T8	1	1259.6	1.43	High	0.002269	0.08562
	FALSE	High	KVCSTNDLK	1xCarbamidomethyl [C3]	0.243254	0.00896154	1	3	1	A0A024R3T8	1	1064.54	1.58	High	0.003622	0.1379
FALSE	High	Master Protein	P13645	Keratin, type I cytoskeletal 10 OS=Homo sapiens OX=9606 GN=KRT10 PE=1 SV=6	0	229.049	61.4726	35	249	31	1	584	58.8	5.21	793.82	35
	Checked	Confidence	Sequence	Modifications	Qvality PEP	Qvality q-value	# Protein Groups	# Proteins	# PSMs	Master Protein Accessions	# Missed Cleavages	Theo. MH+ [Da]	XCorr Sequest HT	Confidence Sequest HT	Percolator q-Value Sequest HT	Percolator PEP Sequest HT
	FALSE	High	GSLGGGFSSGGFSGGSFSR		1.7095e-06	0	1	1	20	P13645	0	1707.77	6.13	High	0	4.647e-08
	FALSE	High	AETECQNTEYQQLLDIK	1xCarbamidomethyl [C5]	1.42677e-06	0	1	1	13	P13645	0	2082.96	6.96	High	0	5.384e-08
	FALSE	High	GSSGGGCFGGSSGGYGGLGGFGGGSFR	1xCarbamidomethyl [C7]	4.46474e-08	0	1	1	9	P13645	0	2342.98	6.87	High	0	2.032e-09
	FALSE	High	SKELTTEIDNNIEQISSYK		7.97674e-07	0	1	1	13	P13645	1	2212.1	6.59	High	0	5.979e-08
	FALSE	High	ELTTEIDNNIEQISSYK		2.74607e-06	0	1	1	6	P13645	0	1996.97	5.88	High	0	6.948e-08
	FALSE	High	IRLENEIQTYR		0.00112989	0	1	1	9	P13645	1	1434.77	4.44	High	0	0.004505
	FALSE	High	DAEAWFNEK		0.0203331	0	1	4	5	P13645	0	1109.49	2.85	High	0	0.005468
	FALSE	High	QSVEADINGLR		0.00739965	0	1	9	3	P13645	0	1201.62	3.4	High	0	0.001515
	FALSE	High	QSLEASLAETEGR		0.00052986	0	1	1	12	P13645	0	1390.68	3.95	High	0	0.001416
	FALSE	High	NVQALEIELQSQLALK		3.95701e-05	0	1	1	10	P13645	0	1797.01	5.56	High	0	2.029e-06
	FALSE	High	NQILNLTTDNANILLQIDNAR		1.64586e-07	0	1	1	4	P13645	0	2367.26	6.19	High	0	1.975e-09
	FALSE	High	NVSTGDVNVEMNAAPGVDLTQLLNNMR	2xOxidation [M11; M26]	0.00123978	0	1	1	1	P13645	0	2904.38	4.11	High	0	0.0001582
	FALSE	High	ADLEMQIESLTEELAYLKK		2.56155e-05	0	1	1	6	P13645	1	2224.14	5.67	High	0	2.376e-06
	FALSE	High	ADLEMQIESLTEELAYLKK	1xOxidation [M5]	3.69964e-06	0	1	1	4	P13645	1	2240.14	6.72	High	0	4.472e-07
	FALSE	High	TIDDLKNQILNLTTDNANILLQIDNAR		1.43912e-05	0	1	1	2	P13645	1	3052.63	4.73	High	0	5.625e-07
	FALSE	High	YCVQLSQIQAQISALEEQLQQIR	1xCarbamidomethyl [C2]	1.10918e-08	0	1	1	3	P13645	0	2746.42	5.32	High	0	6.52e-11
	FALSE	High	ADLEMQIESLTEELAYLK		4.67756e-06	0	1	1	9	P13645	0	2096.05	4.26	High	0	1.358e-07
	FALSE	High	ADLEMQIESLTEELAYLK	1xOxidation [M5]	1.37049e-05	0	1	1	5	P13645	0	2112.04	5.66	High	0	5.29e-07
	FALSE	High	NVSTGDVNVEMNAAPGVDLTQLLNNMR	1xOxidation [M11]	0.00193369	0	1	1	2	P13645	0	2888.39	4.88	High	0	0.0002762
	FALSE	High	NVSTGDVNVEMNAAPGVDLTQLLNNMR		4.27879e-05	0	1	1	2	P13645	0	2872.39	3.95	High	0	2.237e-06
	FALSE	High	SLLEGEGSSGGGGR		0.000738664	0	1	1	5	P13645	0	1262.6	3.31	High	0	0.0001204
	FALSE	High	SQYEQLAEQNRK		0.000806564	0	1	1	9	P13645	1	1493.73	3.98	High	0	0.001514
	FALSE	High	YENEVALR		0.0168324	0	1	1	3	P13645	0	993.5	2.42	High	0	0.005566
	FALSE	High	SQYEQLAEQNR		0.00531162	0	1	1	4	P13645	0	1365.64	3.56	High	0	0.0009946
	FALSE	High	VTMQNLNDR		0.00886112	0	3	8	7	P02533; P13645; P08779	0	1090.53	3.08	High	0	0.001899
	FALSE	High	VTMQNLNDR	1xOxidation [M3]	0.014552	0	3	8	16	P02533; P13645; P08779	0	1106.53	3.29	High	0.0002427	0.008066
	FALSE	High	NHEEEMKDLR		0.016509	0	1	1	3	P13645	1	1300.6	3.1	High	0	0.005629
	FALSE	High	KNHEEEMKDLR		0.009579	0	1	1	1	P13645	2	1428.69	2.52	High	0	0.002097
	FALSE	High	SGGGGGGGGCGGGGGVSSLR	1xCarbamidomethyl [C10]	1.5335e-05	0	1	1	2	P13645	0	1549.68	5.01	High	0	6.097e-07
	FALSE	High	LENEIQTYR		0.0148374	0	1	1	1	P13645	0	1165.58	2.23	High	0	0.003662
	FALSE	High	LKYENEVALR		0.00307508	0	1	1	8	P13645	1	1234.68	3.66	High	0.0002427	0.006547
	FALSE	High	ALEESNYELEGK		0.000475861	0	1	1	5	P13645	0	1381.65	3.72	High	0	4.705e-05
	FALSE	High	NHEEEMKDLR	1xOxidation [M6]	0.02479	0.00107686	1	1	3	P13645	1	1316.59	3.23	High	0.004465	0.1687
	FALSE	High	VLDELTLTK		0.0231691	0.00107686	1	1	9	P13645	0	1031.6	2.75	High	0.001054	0.02101
	FALSE	High	QSVEADINGLRR		0.0373141	0.00204275	1	8	5	P13645	1	1357.72	2.43	High	0.0006984	0.01189
	FALSE	High	SEITELR		0.04583	0.0025234	1	1	5	P13645	0	847.452	2.42	High	0.005488	0.1968
	FALSE	High	LASYLDK		0.0894834	0.0025234	4	16	8	P02533; P13645; P35527; P08779	0	809.44	2.67	High	0.001765	0.05964
	FALSE	High	LASYLDKVR		0.118975	0.0033324	3	15	1	P02533; P13645; P08779	1	1064.61	2.22	High	0.001386	0.053
	FALSE	High	LAADDFR		0.11472	0.0033324	3	37	7	P02533; P13645; P08779	0	807.4	2.26	High	0.001386	0.05395
	FALSE	High	SEITELRR		0.162064	0.00625834	1	1	5	P13645	1	1003.55	2.44	High	0.006005	0.2068
	FALSE	High	KNHEEEMKDLR	1xOxidation [M7]	0.170086	0.00625834	1	1	2	P13645	2	1444.68	2.46	High	0.004126	0.1579
	FALSE	High	RVLDELTLTK		0.147011	0.00625834	1	1	2	P13645	1	1187.7	2.45	High	0.002269	0.07304
FALSE	High	Master Protein	P35527	Keratin, type I cytoskeletal 9 OS=Homo sapiens OX=9606 GN=KRT9 PE=1 SV=3	0	180.659	63.8844	28	113	27	1	623	62	5.24	376.97	28
	Checked	Confidence	Sequence	Modifications	Qvality PEP	Qvality q-value	# Protein Groups	# Proteins	# PSMs	Master Protein Accessions	# Missed Cleavages	Theo. MH+ [Da]	XCorr Sequest HT	Confidence Sequest HT	Percolator q-Value Sequest HT	Percolator PEP Sequest HT
	FALSE	High	EIETYHNLLEGGQEDFESSGAGK		3.92305e-06	0	1	2	10	P35527	0	2510.13	6.95	High	0	1.236e-07
	FALSE	High	VQALEEANNDLENK		5.76457e-05	0	1	1	4	P35527	0	1586.77	5.24	High	0	7.886e-06
	FALSE	High	QEYEQLIAK		0.00383048	0	1	2	4	P35527	0	1121.58	3.42	High	0	0.0006568
	FALSE	High	QGVDADINGLR		0.00274845	0	1	2	5	P35527	0	1157.59	3.06	High	0	0.0004323
	FALSE	High	TLLDIDNTR		0.0176686	0	1	1	4	P35527	0	1060.56	2.59	High	0	0.005477
	FALSE	High	SDLEMQYETLQEELMALKK	2xOxidation [M5; M15]	0.000143044	0	1	2	1	P35527	1	2331.11	3.14	High	0	1.027e-05
	FALSE	High	SDLEMQYETLQEELMALKK	1xOxidation [M]	2.65068e-05	0	1	2	2	P35527	1	2315.11	5.03	High	0	1.216e-06
	FALSE	High	SDLEMQYETLQEELMALKK		0.000252131	0	1	2	1	P35527	1	2299.12	5.58	High	0	2.106e-05
	FALSE	High	DIENQYETQITQIEHEVSSSGQEVQSSAK		9.51087e-07	0	1	2	3	P35527	0	3264.51	7.91	High	0	1.809e-08
	FALSE	High	YCGQLQMIQEQISNLEAQITDVR	1xCarbamidomethyl [C2]	0.000391384	0	1	2	2	P35527	0	2737.33	3.79	High	0	3.662e-05
	FALSE	High	YCGQLQMIQEQISNLEAQITDVR	1xOxidation [M7]; 1xCarbamidomethyl [C2]	5.94294e-06	0	1	2	3	P35527	0	2753.32	5.99	High	0	9.887e-07
	FALSE	High	NYSPYYNTIDDLKDQIVDLTVGNNK		4.42767e-05	0	1	1	1	P35527	1	2902.41	4.24	High	0	2.326e-06
	FALSE	High	SDLEMQYETLQEELMALK		7.57884e-05	0	1	2	1	P35527	0	2171.02	4.68	High	0	4.609e-06
	FALSE	High	SDLEMQYETLQEELMALK	1xOxidation [M5]	4.23718e-05	0	1	2	1	P35527	0	2187.02	3.95	High	0	2.211e-06
	FALSE	High	HGVQELEIELQSQLSK		7.8697e-08	0	1	2	8	P35527	0	1837.97	7.21	High	0	7.767e-10
	FALSE	High	GGGGSFGYSYGGGSGGGFSASSLGGGFGGGSR		1.43376e-06	0	1	1	4	P35527	0	2705.16	4.5	High	0	3.046e-08
	FALSE	High	QEIECQNQEYSLLLSIK	1xCarbamidomethyl [C5]	6.21012e-06	0	1	2	6	P35527	0	2095.04	5.27	High	0	3.085e-07
	FALSE	High	KDIENQYETQITQIEHEVSSSGQEVQSSAK		0.000389476	0	1	2	1	P35527	1	3392.61	4.35	High	0	3.658e-05
	FALSE	High	GGSGGSHGGGSGFGGESGGSYGGGEEASGSGGGYGGGSGK		3.52726e-07	0	1	2	2	P35527	0	3223.28	7.26	High	0	5.159e-09
	FALSE	High	GGSGGSYGGGGSGGGYGGGSGSR		5.0145e-07	0	1	2	4	P35527	0	1791.73	5.19	High	0	8.075e-09
	FALSE	High	STMQELNSR	1xOxidation [M3]	0.0155753	0	1	1	2	P35527	0	1081.49	2.36	High	0	0.003883
	FALSE	High	SGGGGGGGLGSGGSIR		8.65768e-06	0	1	1	3	P35527	0	1232.6	5.32	High	0	2.961e-07
	FALSE	High	FSSSSGYGGGSSR		0.000830557	0	1	1	4	P35527	0	1235.53	3.37	High	0	0.0002863
	FALSE	High	IKFEMEQNLR	1xOxidation [M5]	0.0139297	0	1	2	4	P35527	1	1323.67	3.09	High	0.0002427	0.006339
	FALSE	High	IKFEMEQNLR		0.0132692	0	1	2	3	P35527	1	1307.68	2.9	High	0.001386	0.04879
	FALSE	High	QVLDNLTMEK	1xOxidation [M8]	0.00807791	0	1	2	2	P35527	0	1206.6	2.28	High	0	0.001695
	FALSE	High	QVLDNLTMEK		0.00350831	0	1	2	4	P35527	0	1190.61	2.74	High	0	0.003668
	FALSE	High	FEMEQNLR	1xOxidation [M3]	0.0269089	0.00107686	1	2	1	P35527	0	1082.49	1.35	High	0.0002427	0.007797
	FALSE	High	TLNDMRQEYEQLIAK		0.0251515	0.00107686	1	2	2	P35527	1	1851.93	2.58	High	0.0002427	0.007162
	FALSE	High	STMQELNSR		0.0265224	0.00107686	1	1	2	P35527	0	1065.5	2.44	High	0.0002427	0.007685
	FALSE	High	MTLDDFR	1xOxidation [M1]	0.0326225	0.00204275	1	2	6	P35527	0	913.408	1.96	High	0.0004759	0.009959
	FALSE	High	QFSSSYLSR		0.0603611	0.0025234	1	1	1	P35527	0	1074.52	1.64	High	0.001054	0.02193
	FALSE	High	FSSSGGGGGGGR		0.0564916	0.0025234	1	1	2	P35527	0	982.434	3.17	High	0.001054	0.02018
	FALSE	High	IQDWYDKK		0.0660233	0.0025234	1	1	1	P35527	1	1095.55	2.39	High	0.001054	0.02471
	FALSE	High	LASYLDK		0.0894834	0.0025234	4	16	8	P02533; P13645; P35527; P08779	0	809.44	2.67	High	0.001765	0.05964
	FALSE	High	FEMEQNLR		0.18001	0.00625834	1	2	1	P35527	0	1066.5	1.35	High	0.002819	0.09215
FALSE	High	Master Protein	H6VRG1	Keratin 1 OS=Homo sapiens OX=9606 GN=KRT1 PE=1 SV=1	0	159.359	56.2791	38	179	34	1	645	66.1	8.12	500.74	38
	Checked	Confidence	Sequence	Modifications	Qvality PEP	Qvality q-value	# Protein Groups	# Proteins	# PSMs	Master Protein Accessions	# Missed Cleavages	Theo. MH+ [Da]	XCorr Sequest HT	Confidence Sequest HT	Percolator q-Value Sequest HT	Percolator PEP Sequest HT
	FALSE	High	LNDLEDALQQAK		7.04323e-05	0	1	7	13	H6VRG1	0	1357.7	3.91	High	0	5.594e-06
	FALSE	High	FSSCGGGGGSFGAGGGFGSR	1xCarbamidomethyl [C4]	1.09462e-05	0	1	6	6	H6VRG1	0	1765.73	4.46	High	0	5.521e-07
	FALSE	High	TNAENEFVTIK		0.00108129	0	1	7	5	H6VRG1	0	1265.64	4.11	High	0	0.0002279
	FALSE	High	KQISNLQQSISDAEQR		5.57073e-05	0	1	7	2	H6VRG1	1	1844.95	3.48	High	0	3.129e-06
	FALSE	High	MSGECAPNVSVSVSTSHTTISGGGSR	1xOxidation [M1]; 1xCarbamidomethyl [C5]	1.81274e-06	0	1	7	3	H6VRG1	0	2581.16	6.44	High	0	4.108e-08
	FALSE	High	IEISELNR		0.0149822	0	2	8	6	P35908; H6VRG1	0	973.531	2.77	High	0.001054	0.02516
	FALSE	High	FLEQQNQVLQTK		0.000128465	0	2	10	13	P35908; H6VRG1	0	1475.79	3.71	High	0	0.0001686
	FALSE	High	YEELQITAGR		0.0026691	0	1	8	5	H6VRG1	0	1179.6	3.28	High	0	0.0004177
	FALSE	High	QISNLQQSISDAEQR		0.000113693	0	1	7	6	H6VRG1	0	1716.85	4.03	High	0	7.684e-06
	FALSE	High	SLDLDSIIAEVK		0.000830557	0	1	6	4	H6VRG1	0	1302.72	3.29	High	0	0.0005954
	FALSE	High	NKLNDLEDALQQAKEDLAR		0.000155434	0	1	7	1	H6VRG1	2	2184.13	6.63	High	0	1.14e-05
	FALSE	High	THNLEPYFESFINNLR		0.00074957	0	1	7	1	H6VRG1	0	1993.98	3.54	High	0	8.377e-05
	FALSE	High	SLNNQFASFIDK		0.00154458	0	1	7	8	H6VRG1	0	1383.69	3.7	High	0	0.0003307
	FALSE	High	LALDIEIATYR		0.000995115	0	1	38	9	H6VRG1	0	1277.71	3.73	High	0	0.0001942
	FALSE	High	SLNNQFASFIDKVR		0.000145868	0	1	7	2	H6VRG1	1	1638.86	4.54	High	0	1.057e-05
	FALSE	High	TLLEGEESR		0.00667976	0	1	7	8	H6VRG1	0	1033.52	3.04	High	0.0002427	0.007681
	FALSE	High	NMQDMVEDYR	2xOxidation [M2; M5]	0.0126398	0	1	7	4	H6VRG1	0	1332.52	2.5	High	0	0.004162
	FALSE	High	AEAESLYQSK		0.00500962	0	1	7	3	H6VRG1	0	1125.54	2.95	High	0	0.001029
	FALSE	High	DYQELMNTK		0.0132692	0	1	7	4	H6VRG1	0	1141.52	2.31	High	0	0.003178
	FALSE	High	DYQELMNTK	1xOxidation [M6]	0.020831	0	1	7	2	H6VRG1	0	1157.51	1.9	High	0	0.005631
	FALSE	High	GSYGSGGSSYGSGGGSYGSGGGGGGHGSYGSGSSSGGYR		4.60417e-05	0	1	6	2	H6VRG1	0	3312.31	4.53	High	0	2.458e-06
	FALSE	High	NMQDMVEDYR	1xOxidation [M]	0.00220625	0	1	7	7	H6VRG1	0	1316.52	2.44	High	0	0.002554
	FALSE	High	NMQDMVEDYR		0.00667976	0	1	7	4	H6VRG1	0	1300.53	2.88	High	0	0.001334
	FALSE	High	GGGGGGYGSGGSSYGSGGGSYGSGGGGGGGR		6.30907e-07	0	1	7	2	H6VRG1	0	2383.95	5.15	High	0	1.082e-08
	FALSE	High	KDVDGAYMTK		0.0143416	0	1	7	1	H6VRG1	1	1127.54	2.66	High	0	0.0035
	FALSE	High	GENALKDAK		0.0202349	0	1	7	4	H6VRG1	1	945.5	3.53	High	0.001054	0.02692
	FALSE	High	GSGGGSSGGSIGGR		0.000376381	0	1	7	3	H6VRG1	0	1092.5	4.47	High	0	0.0009603
	FALSE	High	NKYEDEINKR		0.00263028	0	4	25	3	B4E1T1; A0A0S2Z428; H6VRG1; P13647	2	1308.65	3.98	High	0	0.002114
	FALSE	High	SKAEAESLYQSK		0.00074957	0	1	7	5	H6VRG1	1	1340.67	4.21	High	0	0.0001474
	FALSE	High	LRSEIDNVKK		0.0205308	0	1	7	6	H6VRG1	2	1201.69	4.39	High	0.0002427	0.008588
	FALSE	High	SLVNLGGSK		0.016751	0	1	6	3	H6VRG1	0	874.499	2.39	High	0	0.004264
	FALSE	High	TNAENEFVTIKK		0.000203356	0	1	7	7	H6VRG1	1	1393.73	5.26	High	0	2.183e-05
	FALSE	High	AQYEDIAQK		0.0275653	0.00107686	1	7	3	H6VRG1	0	1065.52	2.98	High	0.001054	0.01985
	FALSE	High	NKLNDLEDALQQAK		0.0289258	0.00107686	1	7	2	H6VRG1	1	1599.83	2.76	High	0.0002427	0.008579
	FALSE	High	DVDGAYMTK		0.0323104	0.00204275	1	7	2	H6VRG1	0	999.445	1.84	High	0.0004759	0.009867
	FALSE	High	SEIDNVKK		0.0533666	0.0025234	1	7	3	H6VRG1	1	932.505	2.5	High	0.001054	0.02446
	FALSE	High	DVDGAYMTK	1xOxidation [M7]	0.0494592	0.0025234	1	7	10	H6VRG1	0	1015.44	2.18	High	0.001198	0.04525
	FALSE	High	YEDEINKR		0.0890692	0.0025234	5	33	4	P35908; B4E1T1; A0A0S2Z428; H6VRG1; P13647	1	1066.52	1.97	High	0.001579	0.0556
	FALSE	High	SEIDNVK		0.117898	0.0033324	1	7	2	H6VRG1	0	804.41	1.55	High	0.001386	0.05257
	FALSE	High	QISNLQQSISDAEQRGENALKDAK		0.163497	0.00625834	1	7	1	H6VRG1	2	2643.33	3.44	High	0.002269	0.08079
	FALSE	High	SISISVAR		0.163497	0.00625834	1	7	3	H6VRG1	0	832.489	2	High	0.00329	0.1081
	FALSE	High	LRSEIDNVK		0.157829	0.00625834	1	7	3	H6VRG1	1	1073.59	2.46	High	0.002269	0.07733
FALSE	High	Master Protein	P07437	Tubulin beta chain OS=Homo sapiens OX=9606 GN=TUBB PE=1 SV=2	0	147.539	64.8649	20	131	4	1	444	49.6	4.89	379.42	20
	Checked	Confidence	Sequence	Modifications	Qvality PEP	Qvality q-value	# Protein Groups	# Proteins	# PSMs	Master Protein Accessions	# Missed Cleavages	Theo. MH+ [Da]	XCorr Sequest HT	Confidence Sequest HT	Percolator q-Value Sequest HT	Percolator PEP Sequest HT
	FALSE	High	KLAVNMVPFPR		0.00658278	0	3	50	3	Q13885; Q8IWP6; P07437	1	1271.73	2.33	High	0.00329	0.1122
	FALSE	High	LAVNMVPFPR		0.00264316	0	3	50	2	Q13885; Q8IWP6; P07437	0	1143.63	2.92	High	0	0.0004122
	FALSE	High	LAVNMVPFPR	1xOxidation [M5]	0.00354272	0	3	50	5	Q13885; Q8IWP6; P07437	0	1159.63	2.94	High	0	0.0007323
	FALSE	High	AILVDLEPGTMDSVR		0.000834625	0	2	21	6	Q13885; P07437	0	1615.84	4	High	0	0.0001312
	FALSE	High	AILVDLEPGTMDSVR	1xOxidation [M11]	0.000440078	0	2	21	5	Q13885; P07437	0	1631.83	3.21	High	0	4.248e-05
	FALSE	High	IMNTFSVVPSPK		0.00356006	0	2	30	2	Q8IWP6; P07437	0	1319.7	3.47	High	0	0.0006455
	FALSE	High	IMNTFSVVPSPK	1xOxidation [M2]	0.00101972	0	2	30	1	Q8IWP6; P07437	0	1335.7	2.42	High	0	0.0001234
	FALSE	High	ISEQFTAMFR		0.0039251	0	3	39	6	Q13885; Q8IWP6; P07437	0	1229.6	3.65	High	0	0.0007065
	FALSE	High	ISEQFTAMFR	1xOxidation [M8]	0.00541627	0	3	39	3	Q13885; Q8IWP6; P07437	0	1245.59	2.92	High	0	0.00102
	FALSE	High	FPGQLNADLR		0.000771868	0	3	56	11	Q13885; Q8IWP6; P07437	0	1130.6	2.8	High	0	0.0001952
	FALSE	High	GHYTEGAELVDSVLDVVR		7.74627e-07	0	3	29	6	Q13885; Q8IWP6; P07437	0	1958.98	5.88	High	0	5.795e-08
	FALSE	High	ALTVPELTQQVFDAK		0.000268665	0	1	14	6	P07437	0	1659.9	4.02	High	0	0.0002321
	FALSE	High	FWEVISDEHGIDPTGTYHGDSDLQLDR		0.000110949	0	1	6	2	P07437	0	3102.41	4.31	High	0	0.0001325
	FALSE	High	LHFFMPGFAPLTSR		0.000656936	0	3	42	3	Q13885; Q8IWP6; P07437	0	1620.84	3.62	High	0	7.048e-05
	FALSE	High	LHFFMPGFAPLTSR	1xOxidation [M5]	0.000134241	0	3	42	5	Q13885; Q8IWP6; P07437	0	1636.83	5.22	High	0	2.675e-05
	FALSE	High	YLTVAAVFR		0.0195607	0	2	25	7	Q8IWP6; P07437	0	1039.59	2.23	High	0.0002427	0.006383
	FALSE	High	EAESCDCLQGFQLTHSLGGGTGSGMGTLLLSK	2xCarbamidomethyl [C5; C7]	4.41118e-06	0	2	23	4	Q8IWP6; P07437	0	3311.53	5.94	High	0	1.259e-07
	FALSE	High	NSSYFVEWIPNNVK		8.35688e-05	0	3	44	4	Q13885; Q8IWP6; P07437	0	1696.83	4.49	High	0	5.203e-06
	FALSE	High	LTTPTYGDLNHLVSATMSGVTTCLR	1xCarbamidomethyl [C23]	1.83739e-05	0	3	31	2	Q13885; Q8IWP6; P07437	0	2708.34	4.79	High	0	5.052e-06
	FALSE	High	LTTPTYGDLNHLVSATMSGVTTCLR	1xOxidation [M17]; 1xCarbamidomethyl [C23]	0.000329864	0	3	31	1	Q13885; Q8IWP6; P07437	0	2724.33	4.61	High	0	2.964e-05
	FALSE	High	EAESCDCLQGFQLTHSLGGGTGSGMGTLLISK	1xOxidation [M25]; 2xCarbamidomethyl [C5; C7]	6.33997e-07	0	2	23	4	Q8IWP6; P07437	0	3327.53	6	High	0	1.087e-08
	FALSE	High	TAVCDIPPR	1xCarbamidomethyl [C4]	0.00398299	0	3	38	22	Q13885; Q8IWP6; P07437	0	1028.52	2.69	High	0	0.001598
	FALSE	High	EVDEQMLNVQNK		0.00342372	0	3	31	1	Q13885; Q8IWP6; P07437	0	1446.69	3.66	High	0	0.0005699
	FALSE	High	EVDEQMLNVQNK	1xOxidation [M6]	0.000760637	0	3	31	5	Q13885; Q8IWP6; P07437	0	1462.68	3.14	High	0	0.0006511
	FALSE	High	NMMAACDPR	1xOxidation [M]; 1xCarbamidomethyl [C6]	0.0150551	0	3	50	5	Q13885; Q8IWP6; P07437	0	1081.42	2.18	High	0.002269	0.07269
	FALSE	High	NMMAACDPR	2xOxidation [M2; M3]; 1xCarbamidomethyl [C6]	0.00642426	0	3	50	2	Q13885; Q8IWP6; P07437	0	1097.42	2.88	High	0	0.001269
	FALSE	High	EIVHLQAGQCGNQIGAK	1xCarbamidomethyl [C10]	9.03643e-05	0	3	38	12	Q13885; Q8IWP6; P07437	0	1822.92	5.8	High	0	5.741e-06
	FALSE	High	ISVYYNEATGGK		0.000610514	0	1	8	3	P07437	0	1301.64	3.83	High	0	0.0009065
	FALSE	High	MAVTFIGNSTAIQELFK		0.173088	0.00625834	1	17	1	P07437	0	1869.98	0.98	High	0.002269	0.08703
	FALSE	High	NMMAACDPR	1xCarbamidomethyl [C6]	0.252423	0.00896154	3	50	2	Q13885; Q8IWP6; P07437	0	1065.43	2.13	High	0.006174	0.2082
FALSE	High	Master Protein	Q8IWP6	Tubulin beta chain OS=Homo sapiens OX=9606 PE=2 SV=1	0	139.078	58.6517	19	119	4	1	445	49.7	4.92	340.19	19
	Checked	Confidence	Sequence	Modifications	Qvality PEP	Qvality q-value	# Protein Groups	# Proteins	# PSMs	Master Protein Accessions	# Missed Cleavages	Theo. MH+ [Da]	XCorr Sequest HT	Confidence Sequest HT	Percolator q-Value Sequest HT	Percolator PEP Sequest HT
	FALSE	High	KLAVNMVPFPR		0.00658278	0	3	50	3	Q13885; Q8IWP6; P07437	1	1271.73	2.33	High	0.00329	0.1122
	FALSE	High	LAVNMVPFPR		0.00264316	0	3	50	2	Q13885; Q8IWP6; P07437	0	1143.63	2.92	High	0	0.0004122
	FALSE	High	LAVNMVPFPR	1xOxidation [M5]	0.00354272	0	3	50	5	Q13885; Q8IWP6; P07437	0	1159.63	2.94	High	0	0.0007323
	FALSE	High	ALTVPELTQQMFDAK		0.000249679	0	1	18	3	Q8IWP6	0	1691.87	2.94	High	0	2.074e-05
	FALSE	High	AVLVDLEPGTMDSVR		0.0144816	0	1	18	3	Q8IWP6	0	1601.82	2.61	High	0	0.003555
	FALSE	High	IMNTFSVVPSPK		0.00356006	0	2	30	2	Q8IWP6; P07437	0	1319.7	3.47	High	0	0.0006455
	FALSE	High	IMNTFSVVPSPK	1xOxidation [M2]	0.00101972	0	2	30	1	Q8IWP6; P07437	0	1335.7	2.42	High	0	0.0001234
	FALSE	High	ISEQFTAMFR		0.0039251	0	3	39	6	Q13885; Q8IWP6; P07437	0	1229.6	3.65	High	0	0.0007065
	FALSE	High	ISEQFTAMFR	1xOxidation [M8]	0.00541627	0	3	39	3	Q13885; Q8IWP6; P07437	0	1245.59	2.92	High	0	0.00102
	FALSE	High	FPGQLNADLR		0.000771868	0	3	56	11	Q13885; Q8IWP6; P07437	0	1130.6	2.8	High	0	0.0001952
	FALSE	High	GHYTEGAELVDSVLDVVR		7.74627e-07	0	3	29	6	Q13885; Q8IWP6; P07437	0	1958.98	5.88	High	0	5.795e-08
	FALSE	High	MPATFIGNSTAIQELFK		3.57524e-06	0	1	1	2	Q8IWP6	0	1867.96	4.91	High	0	9.708e-08
	FALSE	High	LHFFMPGFAPLTSR		0.000656936	0	3	42	3	Q13885; Q8IWP6; P07437	0	1620.84	3.62	High	0	7.048e-05
	FALSE	High	LHFFMPGFAPLTSR	1xOxidation [M5]	0.000134241	0	3	42	5	Q13885; Q8IWP6; P07437	0	1636.83	5.22	High	0	2.675e-05
	FALSE	High	YLTVAAVFR		0.0195607	0	2	25	7	Q8IWP6; P07437	0	1039.59	2.23	High	0.0002427	0.006383
	FALSE	High	EAESCDCLQGFQLTHSLGGGTGSGMGTLLLSK	2xCarbamidomethyl [C5; C7]	4.41118e-06	0	2	23	4	Q8IWP6; P07437	0	3311.53	5.94	High	0	1.259e-07
	FALSE	High	NSSYFVEWIPNNVK		8.35688e-05	0	3	44	4	Q13885; Q8IWP6; P07437	0	1696.83	4.49	High	0	5.203e-06
	FALSE	High	LTTPTYGDLNHLVSATMSGVTTCLR	1xCarbamidomethyl [C23]	1.83739e-05	0	3	31	2	Q13885; Q8IWP6; P07437	0	2708.34	4.79	High	0	5.052e-06
	FALSE	High	LTTPTYGDLNHLVSATMSGVTTCLR	1xOxidation [M17]; 1xCarbamidomethyl [C23]	0.000329864	0	3	31	1	Q13885; Q8IWP6; P07437	0	2724.33	4.61	High	0	2.964e-05
	FALSE	High	EAESCDCLQGFQLTHSLGGGTGSGMGTLLISK	1xOxidation [M25]; 2xCarbamidomethyl [C5; C7]	6.33997e-07	0	2	23	4	Q8IWP6; P07437	0	3327.53	6	High	0	1.087e-08
	FALSE	High	TAVCDIPPR	1xCarbamidomethyl [C4]	0.00398299	0	3	38	22	Q13885; Q8IWP6; P07437	0	1028.52	2.69	High	0	0.001598
	FALSE	High	EVDEQMLNVQNK		0.00342372	0	3	31	1	Q13885; Q8IWP6; P07437	0	1446.69	3.66	High	0	0.0005699
	FALSE	High	EVDEQMLNVQNK	1xOxidation [M6]	0.000760637	0	3	31	5	Q13885; Q8IWP6; P07437	0	1462.68	3.14	High	0	0.0006511
	FALSE	High	NMMAACDPR	1xOxidation [M]; 1xCarbamidomethyl [C6]	0.0150551	0	3	50	5	Q13885; Q8IWP6; P07437	0	1081.42	2.18	High	0.002269	0.07269
	FALSE	High	NMMAACDPR	2xOxidation [M2; M3]; 1xCarbamidomethyl [C6]	0.00642426	0	3	50	2	Q13885; Q8IWP6; P07437	0	1097.42	2.88	High	0	0.001269
	FALSE	High	INVYYNEATGGK		0.00122773	0	1	6	2	Q8IWP6	0	1328.65	3.67	High	0	0.000156
	FALSE	High	EIVHLQAGQCGNQIGAK	1xCarbamidomethyl [C10]	9.03643e-05	0	3	38	12	Q13885; Q8IWP6; P07437	0	1822.92	5.8	High	0	5.741e-06
	FALSE	High	ALTVPELTQQMFDAK	1xOxidation [M11]	0.155061	0.00625834	1	18	1	Q8IWP6	0	1707.86	1.84	High	0.002269	0.07547
	FALSE	High	NMMAACDPR	1xCarbamidomethyl [C6]	0.252423	0.00896154	3	50	2	Q13885; Q8IWP6; P07437	0	1065.43	2.13	High	0.006174	0.2082
FALSE	High	Master Protein	P35908	Keratin, type II cytoskeletal 2 epidermal OS=Homo sapiens OX=9606 GN=KRT2 PE=1 SV=2	0	135.591	64.1628	35	125	26	1	639	65.4	8	329.84	35
	Checked	Confidence	Sequence	Modifications	Qvality PEP	Qvality q-value	# Protein Groups	# Proteins	# PSMs	Master Protein Accessions	# Missed Cleavages	Theo. MH+ [Da]	XCorr Sequest HT	Confidence Sequest HT	Percolator q-Value Sequest HT	Percolator PEP Sequest HT
	FALSE	High	LNDLEEALQQAK		0.000102605	0	1	1	7	P35908	0	1371.71	4.17	High	0	2.909e-05
	FALSE	High	NKLNDLEEALQQAK		6.20295e-05	0	1	1	2	P35908	1	1613.85	3.99	High	0	0.0004595
	FALSE	High	TSQNSELNNMQDLVEDYKK		3.22657e-06	0	1	1	3	P35908	1	2256.04	6.44	High	0	3.056e-07
	FALSE	High	YEELQVTVGR		0.00313572	0	1	1	3	P35908	0	1193.62	3.09	High	0	0.0005118
	FALSE	High	TAAENDFVTLK		0.0021321	0	1	1	4	P35908	0	1208.62	3.22	High	0	0.000313
	FALSE	High	IEISELNR		0.0149822	0	2	8	6	P35908; H6VRG1	0	973.531	2.77	High	0.001054	0.02516
	FALSE	High	FLEQQNQVLQTK		0.000128465	0	2	10	13	P35908; H6VRG1	0	1475.79	3.71	High	0	0.0001686
	FALSE	High	NVQDAIADAEQR		0.00193369	0	1	1	4	P35908	0	1329.64	3.82	High	0	0.0003225
	FALSE	High	NLDLDSIIAEVK		0.00152211	0	4	19	2	P35908; B4E1T1; A0A0S2Z428; P13647	0	1329.73	3.41	High	0	0.0002041
	FALSE	High	VDLLNQEIEFLK		0.000494829	0	1	1	4	P35908	0	1460.8	4.45	High	0	4.928e-05
	FALSE	High	FGGFGGPGGVGGLGGPGGFGPGGYPGGIHEVSVNQSLLQPLNVK		5.93607e-05	0	1	1	2	P35908	0	4092.07	6.05	High	0	1.039e-05
	FALSE	High	TSQNSELNNMQDLVEDYK		0.0135296	0	1	1	1	P35908	0	2127.95	1.67	High	0	0.003257
	FALSE	High	LALDVEIATYR		0.000240107	0	4	20	2	P35908; B4E1T1; A0A0S2Z428; P13647	0	1263.69	2.99	High	0	1.98e-05
	FALSE	High	VLYDAEISQIHQSVTDTNVILSMDNSR	1xOxidation [M23]	9.13576e-06	0	1	1	2	P35908	0	3064.49	5.68	High	0	3.166e-07
	FALSE	High	AQYEEIAQR		0.0181019	0	2	17	4	P35908; A0A0S2Z428	0	1107.54	2.7	High	0.0002427	0.006436
	FALSE	High	GFSSGSAVVSGGSR		0.000346381	0	1	1	5	P35908	0	1254.61	4.2	High	0	3.139e-05
	FALSE	High	HGGGGGGFGGGGFGSR		0.00206044	0	1	1	2	P35908	0	1320.58	3.14	High	0	0.0005056
	FALSE	High	STSSFSCLSR	1xCarbamidomethyl [C7]	0.00715148	0	1	1	5	P35908	0	1131.51	2.34	High	0	0.001448
	FALSE	High	GGSISGGGYGSGGGK		0.00127044	0	1	1	3	P35908	0	1197.55	2.65	High	0	0.0001625
	FALSE	High	KYEDEINKR		0.0132049	0	1	3	1	P35908	2	1194.61	1.54	High	0	0.003151
	FALSE	High	GSSSGGGYSSGSSSYGSGGR		0.000133586	0	1	1	1	P35908	0	1740.71	2.56	High	0	9.409e-06
	FALSE	High	LQGEIAHVK		0.0138622	0	1	1	2	P35908	0	994.568	2.81	High	0	0.003354
	FALSE	High	SKEEAEALYHSK		0.000311079	0	1	1	6	P35908	1	1391.68	5.15	High	0	3.579e-05
	FALSE	High	KLLEGEECR	1xCarbamidomethyl [C8]	0.00591323	0	5	22	4	F8W1S1; P35908; B4E1T1; A0A0S2Z428; P13647	1	1133.56	2.79	High	0	0.001141
	FALSE	High	TAAENDFVTLKK		0.00560438	0	1	1	1	P35908	1	1336.71	3.14	High	0	0.001064
	FALSE	High	VDPEIQNVK		0.0285109	0.00107686	1	1	5	P35908	0	1041.56	2.44	High	0.001198	0.02869
	FALSE	High	SLVGLGGTK		0.0235074	0.00107686	1	1	3	P35908	0	831.493	2.18	High	0.0002427	0.006579
	FALSE	High	LLEGEECR	1xCarbamidomethyl [C7]	0.0240821	0.00107686	6	25	5	F8W1S1; P35908; B4E1T1; A0A0S2Z428; Q8N1N4; P13647	0	1005.47	2.5	High	0.001198	0.03893
	FALSE	High	DVDNAYMIK	1xOxidation [M7]	0.0245517	0.00107686	1	1	3	P35908	0	1084.5	2.09	High	0.0002427	0.006956
	FALSE	High	DYQELMNVK		0.0378543	0.00204275	1	5	2	P35908	0	1139.54	2.46	High	0.0006984	0.01206
	FALSE	High	YLDGLTAER		0.0570294	0.0025234	1	1	5	P35908	0	1037.53	2.37	High	0.001054	0.02043
	FALSE	High	GGSSSGGGYGSGGGGSSSVK		0.0708503	0.0025234	1	1	1	P35908	0	1588.68	1.96	High	0.001054	0.02699
	FALSE	High	YEDEINKR		0.0890692	0.0025234	5	33	4	P35908; B4E1T1; A0A0S2Z428; H6VRG1; P13647	1	1066.52	1.97	High	0.001579	0.0556
	FALSE	High	SISISVAGGGGGFGAAGGFGGR		0.0436947	0.0025234	1	1	1	P35908	0	1838.91	2.87	High	0.000879	0.01451
	FALSE	High	DVDNAYMIK		0.0506495	0.0025234	1	1	2	P35908	0	1068.5	1.52	High	0.000879	0.01823
	FALSE	High	FASFIDK		0.069205	0.0025234	5	42	3	F8W1S1; P35908; B4E1T1; A0A0S2Z428; P13647	0	827.43	2.26	High	0.001765	0.05737
	FALSE	High	DYQELMNVK	1xOxidation [M6]	0.164942	0.00625834	1	5	2	P35908	0	1155.54	1.99	High	0.002269	0.08275
FALSE	High	Master Protein	G8JLB6	Heterogeneous nuclear ribonucleoprotein H OS=Homo sapiens OX=9606 GN=HNRNPH1 PE=1 SV=1	0	127.262	53.3898	18	131	4	1	472	51.2	6.8	431.83	18
	Checked	Confidence	Sequence	Modifications	Qvality PEP	Qvality q-value	# Protein Groups	# Proteins	# PSMs	Master Protein Accessions	# Missed Cleavages	Theo. MH+ [Da]	XCorr Sequest HT	Confidence Sequest HT	Percolator q-Value Sequest HT	Percolator PEP Sequest HT
	FALSE	High	GAYGGGYGGYDDYNGYNDGYGFGSDR		1.32441e-05	0	1	6	2	G8JLB6	0	2717.04	2.52	High	0	5.057e-07
	FALSE	High	EGRPSGEAFVELESEDEVK		2.38052e-05	0	2	15	16	G8JLB6; D6RBM0	0	2106.98	6.74	High	0	1.064e-06
	FALSE	High	SNNVEMDWVLK		0.00623906	0	2	16	5	G8JLB6; D6RBM0	0	1334.64	3.53	High	0	0.002928
	FALSE	High	SNNVEMDWVLK	1xOxidation [M6]	0.00890437	0	2	16	1	G8JLB6; D6RBM0	0	1350.64	2.94	High	0	0.001912
	FALSE	High	YVELFLNSTAGASGGAYEHR		6.69006e-07	0	1	3	6	G8JLB6	0	2142.03	4.88	High	0	1.259e-07
	FALSE	High	GLPWSCSADEVQR	1xCarbamidomethyl [C6]	0.000990265	0	2	18	1	G8JLB6; D6RBM0	0	1504.68	2.53	High	0	0.0001185
	FALSE	High	VTGEADVEFATHEDAVAAMSK		4.76438e-05	0	1	8	11	G8JLB6	0	2178	5.75	High	0	2.553e-06
	FALSE	High	VTGEADVEFATHEDAVAAMSK	1xOxidation [M19]	1.11622e-05	0	1	8	2	G8JLB6	0	2194	4.31	High	0	4.096e-07
	FALSE	High	ATENDIYNFFSPLNPVR		5.44257e-06	0	2	10	5	P52597; G8JLB6	0	1996.98	4.62	High	0	1.643e-07
	FALSE	High	MMLGTEGGEGFVVK	1xAcetyl [N-Term]	0.000132935	0	2	19	2	G8JLB6; D6RBM0	0	1496.71	4.25	High	0	9.382e-06
	FALSE	High	MMLGTEGGEGFVVK	1xOxidation [M2]; 1xAcetyl [N-Term]	0.00180589	0	2	19	3	G8JLB6; D6RBM0	0	1512.71	3.69	High	0	0.0002533
	FALSE	High	STGEAFVQFASQEIAEK		5.23392e-06	0	3	11	10	G8JLB6; D6RBM0; P55795	0	1841.89	5.47	High	0	1.57e-07
	FALSE	High	HTGPNSPDTANDGFVR		8.62539e-07	0	3	17	21	G8JLB6; D6RBM0; P55795	0	1684.77	5.72	High	0	1.014e-05
	FALSE	High	YGDGGSTFQSTTGHCVHMR	1xCarbamidomethyl [C15]	3.54047e-06	0	1	9	11	G8JLB6	0	2097.89	6.14	High	0	9.543e-08
	FALSE	High	YGDGGSTFQSTTGHCVHMR	1xOxidation [M18]; 1xCarbamidomethyl [C15]	4.79325e-06	0	1	9	2	G8JLB6	0	2113.88	4.75	High	0	1.892e-06
	FALSE	High	VHIEIGPDGR		0.00373813	0	3	13	5	P52597; G8JLB6; P55795	0	1092.58	2.93	High	0	0.0006393
	FALSE	High	DLNYCFSGMSDHR	1xCarbamidomethyl [C5]	0.00027531	0	2	10	4	G8JLB6; P55795	0	1601.65	3.9	High	0	2.349e-05
	FALSE	High	DLNYCFSGMSDHR	1xOxidation [M9]; 1xCarbamidomethyl [C5]	0.000389476	0	2	10	4	G8JLB6; P55795	0	1617.64	3.5	High	0	3.651e-05
	FALSE	High	THYDPPR		0.0796523	0.0025234	3	12	3	G8JLB6; D6RBM0; P55795	0	885.421	2.1	High	0.001198	0.03146
	FALSE	High	IQNGAQGIR		0.042258	0.0025234	2	16	3	G8JLB6; D6RBM0	0	956.527	3.08	High	0.000879	0.01391
	FALSE	High	YIEIFK		0.171581	0.00625834	3	11	6	G8JLB6; D6RBM0; P55795	0	812.455	1.69	High	0.002819	0.08991
	FALSE	High	FFSDCK	1xCarbamidomethyl [C5]	0.190427	0.00697805	3	19	4	G8JLB6; D6RBM0; P55795	0	803.339	1.18	High	0.003785	0.148
	FALSE	High	GLPFGCSK	1xCarbamidomethyl [C6]	0.188792	0.00697805	3	20	4	G8JLB6; D6RBM0; P55795	0	865.424	1.37	High	0.004126	0.1583
FALSE	High	Master Protein	Q13885	Tubulin beta-2A chain OS=Homo sapiens OX=9606 GN=TUBB2A PE=1 SV=1	0	109.701	44.0449	15	108	2	1	445	49.9	4.89	305.13	15
	Checked	Confidence	Sequence	Modifications	Qvality PEP	Qvality q-value	# Protein Groups	# Proteins	# PSMs	Master Protein Accessions	# Missed Cleavages	Theo. MH+ [Da]	XCorr Sequest HT	Confidence Sequest HT	Percolator q-Value Sequest HT	Percolator PEP Sequest HT
	FALSE	High	KLAVNMVPFPR		0.00658278	0	3	50	3	Q13885; Q8IWP6; P07437	1	1271.73	2.33	High	0.00329	0.1122
	FALSE	High	LAVNMVPFPR		0.00264316	0	3	50	2	Q13885; Q8IWP6; P07437	0	1143.63	2.92	High	0	0.0004122
	FALSE	High	LAVNMVPFPR	1xOxidation [M5]	0.00354272	0	3	50	5	Q13885; Q8IWP6; P07437	0	1159.63	2.94	High	0	0.0007323
	FALSE	High	ALTVPELTQQMFDSK		0.00134713	0	1	6	2	Q13885	0	1707.86	2.2	High	0	0.000175
	FALSE	High	AILVDLEPGTMDSVR		0.000834625	0	2	21	6	Q13885; P07437	0	1615.84	4	High	0	0.0001312
	FALSE	High	AILVDLEPGTMDSVR	1xOxidation [M11]	0.000440078	0	2	21	5	Q13885; P07437	0	1631.83	3.21	High	0	4.248e-05
	FALSE	High	ISEQFTAMFR		0.0039251	0	3	39	6	Q13885; Q8IWP6; P07437	0	1229.6	3.65	High	0	0.0007065
	FALSE	High	ISEQFTAMFR	1xOxidation [M8]	0.00541627	0	3	39	3	Q13885; Q8IWP6; P07437	0	1245.59	2.92	High	0	0.00102
	FALSE	High	FPGQLNADLR		0.000771868	0	3	56	11	Q13885; Q8IWP6; P07437	0	1130.6	2.8	High	0	0.0001952
	FALSE	High	MSATFIGNSTAIQELFK	1xOxidation [M1]	2.90855e-05	0	1	12	1	Q13885	0	1873.94	4.06	High	0	1.37e-06
	FALSE	High	GHYTEGAELVDSVLDVVR		7.74627e-07	0	3	29	6	Q13885; Q8IWP6; P07437	0	1958.98	5.88	High	0	5.795e-08
	FALSE	High	LHFFMPGFAPLTSR		0.000656936	0	3	42	3	Q13885; Q8IWP6; P07437	0	1620.84	3.62	High	0	7.048e-05
	FALSE	High	LHFFMPGFAPLTSR	1xOxidation [M5]	0.000134241	0	3	42	5	Q13885; Q8IWP6; P07437	0	1636.83	5.22	High	0	2.675e-05
	FALSE	High	NSSYFVEWIPNNVK		8.35688e-05	0	3	44	4	Q13885; Q8IWP6; P07437	0	1696.83	4.49	High	0	5.203e-06
	FALSE	High	LTTPTYGDLNHLVSATMSGVTTCLR	1xCarbamidomethyl [C23]	1.83739e-05	0	3	31	2	Q13885; Q8IWP6; P07437	0	2708.34	4.79	High	0	5.052e-06
	FALSE	High	LTTPTYGDLNHLVSATMSGVTTCLR	1xOxidation [M17]; 1xCarbamidomethyl [C23]	0.000329864	0	3	31	1	Q13885; Q8IWP6; P07437	0	2724.33	4.61	High	0	2.964e-05
	FALSE	High	TAVCDIPPR	1xCarbamidomethyl [C4]	0.00398299	0	3	38	22	Q13885; Q8IWP6; P07437	0	1028.52	2.69	High	0	0.001598
	FALSE	High	EVDEQMLNVQNK		0.00342372	0	3	31	1	Q13885; Q8IWP6; P07437	0	1446.69	3.66	High	0	0.0005699
	FALSE	High	EVDEQMLNVQNK	1xOxidation [M6]	0.000760637	0	3	31	5	Q13885; Q8IWP6; P07437	0	1462.68	3.14	High	0	0.0006511
	FALSE	High	NMMAACDPR	1xOxidation [M]; 1xCarbamidomethyl [C6]	0.0150551	0	3	50	5	Q13885; Q8IWP6; P07437	0	1081.42	2.18	High	0.002269	0.07269
	FALSE	High	NMMAACDPR	2xOxidation [M2; M3]; 1xCarbamidomethyl [C6]	0.00642426	0	3	50	2	Q13885; Q8IWP6; P07437	0	1097.42	2.88	High	0	0.001269
	FALSE	High	EIVHLQAGQCGNQIGAK	1xCarbamidomethyl [C10]	9.03643e-05	0	3	38	12	Q13885; Q8IWP6; P07437	0	1822.92	5.8	High	0	5.741e-06
	FALSE	High	NMMAACDPR	1xCarbamidomethyl [C6]	0.252423	0.00896154	3	50	2	Q13885; Q8IWP6; P07437	0	1065.43	2.13	High	0.006174	0.2082
FALSE	High	Master Protein	H0YGT3	Steroid hormone receptor ERR1 (Fragment) OS=Homo sapiens OX=9606 GN=ESRRA PE=1 SV=1	0	104.011	67.6768	12	571	1	1	198	21.4	5.43	2520.02	12
	Checked	Confidence	Sequence	Modifications	Qvality PEP	Qvality q-value	# Protein Groups	# Proteins	# PSMs	Master Protein Accessions	# Missed Cleavages	Theo. MH+ [Da]	XCorr Sequest HT	Confidence Sequest HT	Percolator q-Value Sequest HT	Percolator PEP Sequest HT
	FALSE	High	ALALANSDSVHIEDAEAVEQLR		6.68044e-10	0	2	5	232	H0YGT3; P11474	0	2351.18	7.57	High	0	9.766e-08
	FALSE	High	EALHEALLEYEAGR		1.06299e-05	0	2	5	82	H0YGT3; P11474	0	1600.8	4.86	High	0	2.724e-05
	FALSE	High	LEREEYVLLK		0.000559116	0	2	5	29	H0YGT3; P11474	1	1291.73	4.42	High	0	0.0001403
	FALSE	High	LLLTLPLLRQTAGK		0.0090795	0	2	6	2	H0YGT3; P11474	1	1536.98	3.03	High	0	0.001957
	FALSE	High	AAGLGELGAALLQLVR		3.43818e-06	0	2	5	57	H0YGT3; P11474	0	1551.92	5.75	High	0	2.051e-06
	FALSE	High	SLPLQDELAFAEDLVLDEEGAR		5.29748e-08	0	2	6	78	H0YGT3; P11474	0	2430.2	6.11	High	0	8.246e-09
	FALSE	High	LLLTLPLLR		0.00796071	0	3	11	35	H0YGT3; P11474; O95718-1	0	1051.72	2.88	High	0.001198	0.03886
	FALSE	High	VLAHFYGVK		0.00270848	0	2	6	22	H0YGT3; P11474	0	1033.58	3.05	High	0	0.001209
	FALSE	High	XRPEVDPLPFPGPFPAGPLAVAGGPR	1xAcetyl [N-Term]	3.73597e-06	0	1	1	4	H0YGT3	0	2666.45	5.03	High	0	2.994e-06
	FALSE	High	QTAGKVLAHFYGVK	1xAcetyl [K5]	0.0306458	0.00107686	2	6	3	H0YGT3; P11474	1	1560.85	2.48	High	0.0002427	0.009215
	FALSE	High	AAGLGELGAALLQLVRR		0.0562246	0.0025234	2	5	2	H0YGT3; P11474	1	1708.02	2.36	High	0.001054	0.02009
	FALSE	High	QTAGKVLAHFYGVK		0.045612	0.0025234	2	6	1	H0YGT3; P11474	1	1518.84	2.07	High	0.000879	0.01529
	FALSE	High	EEYVLLK		0.0874301	0.0025234	2	5	24	H0YGT3; P11474	0	893.498	2.51	High	0.001198	0.04337
FALSE	High	Master Protein	B6E4X6	Cellular tumor antigen p53 OS=Homo sapiens OX=9606 PE=2 SV=1	0	101.322	67.43	26	108	7	1	393	43.7	6.93	300.52	26
	Checked	Confidence	Sequence	Modifications	Qvality PEP	Qvality q-value	# Protein Groups	# Proteins	# PSMs	Master Protein Accessions	# Missed Cleavages	Theo. MH+ [Da]	XCorr Sequest HT	Confidence Sequest HT	Percolator q-Value Sequest HT	Percolator PEP Sequest HT
	FALSE	High	KKPLDGEYFTLQIR		1.07343e-05	0	1	31	6	B6E4X6	1	1707.94	5.79	High	0	3.882e-07
	FALSE	High	HSVVVPYEPPEVGSDCTTIHYNYMCNSSCMGGMNR	3xCarbamidomethyl [C16; C25; C29]	0.00123978	0	2	55	1	A0A223PQI5; B6E4X6	0	4048.68	2.81	High	0	0.0001576
	FALSE	High	KPLDGEYFTLQIR		0.00630019	0	1	31	1	B6E4X6	0	1579.85	2.75	High	0	0.001237
	FALSE	High	CSDSDGLAPPQHLIR	1xCarbamidomethyl [C1]	7.19056e-06	0	2	83	8	A0A223PQI5; B6E4X6	0	1665.8	5.08	High	0	2.342e-07
	FALSE	High	RPILTIITLEDSSGNLLGR		7.22578e-06	0	2	81	26	A0A223PQI5; B6E4X6	0	2068.18	6.04	High	0	2.351e-07
	FALSE	High	VAPAPAAPTPAAPAPAPSWPLSSSVPSQK		1.9624e-07	0	1	15	3	B6E4X6	0	2750.45	5.94	High	0	2.47e-09
	FALSE	High	TCPVQLWVDSTPPPGTR	1xCarbamidomethyl [C2]	5.71511e-06	0	2	71	9	B4XAK8; B6E4X6	0	1910.94	4.89	High	0	2.938e-07
	FALSE	High	SVTCTYSPALNK	1xCarbamidomethyl [C4]	0.00194316	0	2	40	9	A0A223PQI5; B6E4X6	0	1340.65	3.49	High	0	0.0006252
	FALSE	High	QSQHMTEVVR		0.0103045	0	3	90	8	B4XAK8; A0A223PQI5; B6E4X6	0	1214.59	3.32	High	0.000879	0.0172
	FALSE	High	DAQAGKEPGGSR		0.00520899	0	1	30	1	B6E4X6	1	1172.57	3.02	High	0	0.0009706
	FALSE	High	KGEPHHELPPGSTK		0.00203048	0	2	92	2	A0A223PQI5; B6E4X6	1	1513.78	3.27	High	0	0.0002942
	FALSE	High	KGEPHHELPPGSTKR	1xAcetyl [K14]	0.00112438	0	2	89	4	A0A223PQI5; B6E4X6	2	1711.89	4.72	High	0	0.0001393
	FALSE	High	KKGEPHHELPPGSTK		0.00579901	0	2	92	3	A0A223PQI5; B6E4X6	2	1641.87	3.59	High	0.0004759	0.01081
	FALSE	High	GEPHHELPPGSTKR	1xAcetyl [K13]	0.00827707	0	2	89	1	A0A223PQI5; B6E4X6	1	1583.79	2.92	High	0	0.001742
	FALSE	High	LGFLHSGTAK		0.00352547	0	2	63	4	A0A223PQI5; B6E4X6	0	1030.57	2.91	High	0	0.0005924
	FALSE	High	TYQGSYGFR		0.0113024	0	2	65	7	A0A223PQI5; B6E4X6	0	1078.5	2.4	High	0.0002427	0.00857
	FALSE	High	ELNEALELK		0.0227256	0.00107686	1	31	4	B6E4X6	0	1058.57	3.03	High	0.0002427	0.006312
	FALSE	High	VCACPGR	2xCarbamidomethyl [C2; C4]	0.103732	0.0025234	2	84	5	A0A223PQI5; B6E4X6	0	819.36	2.08	High	0.002269	0.07918
	FALSE	High	RTEEENLR		0.0420565	0.0025234	2	82	1	A0A223PQI5; B6E4X6	1	1046.52	2.82	High	0.000879	0.01381
	FALSE	High	QSQHMTEVVR	1xOxidation [M5]	0.0480667	0.0025234	3	90	5	B4XAK8; A0A223PQI5; B6E4X6	0	1230.59	2.83	High	0.000879	0.01665
	FALSE	High	TEEENLRK		0.045612	0.0025234	2	84	1	A0A223PQI5; B6E4X6	1	1018.52	2.64	High	0.000879	0.0153
	FALSE	High	MFCQLAK	1xOxidation [M1]; 1xCarbamidomethyl [C3]	0.0632802	0.0025234	2	71	1	A0A223PQI5; B6E4X6	0	913.427	2.27	High	0.001054	0.02331
	FALSE	High	HKKLMFK	1xOxidation [M5]; 2xAcetyl [K2; K3]	0.0774497	0.0025234	1	30	1	B6E4X6	2	1031.57	1.69	High	0.001198	0.03035
	FALSE	High	HKKLMFK	2xAcetyl [K2; K3]	0.0981575	0.0025234	1	30	2	B6E4X6	2	1015.58	2.6	High	0.00329	0.1261
	FALSE	High	VEYLDDR		0.0432794	0.0025234	2	102	7	A0A223PQI5; B6E4X6	0	909.431	2.34	High	0.001198	0.03367
	FALSE	High	SKKGQSTSR	2xAcetyl [K2; K3]	0.11472	0.0033324	1	31	2	B6E4X6	2	1062.55	1.36	High	0.00329	0.115
	FALSE	High	TEEENLR		0.142489	0.0056851	2	84	1	A0A223PQI5; B6E4X6	0	890.421	1.82	High	0.002126	0.06734
	FALSE	High	ALPNNTSSSPQPK		0.234352	0.00832161	2	67	2	A0A223PQI5; B6E4X6	0	1340.68	2.36	High	0.003622	0.137
FALSE	High	Master Protein	B2RDN9	cDNA, FLJ96699, highly similar to Homo sapiens thyroid autoantigen 70kDa (Ku antigen) (G22P1), mRNA OS=Homo sapiens OX=9606 PE=2 SV=1	0	92.663	42.8571	23	44	23	1	609	69.7	6.7	109.94	23
	Checked	Confidence	Sequence	Modifications	Qvality PEP	Qvality q-value	# Protein Groups	# Proteins	# PSMs	Master Protein Accessions	# Missed Cleavages	Theo. MH+ [Da]	XCorr Sequest HT	Confidence Sequest HT	Percolator q-Value Sequest HT	Percolator PEP Sequest HT
	FALSE	High	TFNTSTGGLLLPSDTK		0.000193659	0	1	6	2	B2RDN9	0	1651.85	3.55	High	0	1.512e-05
	FALSE	High	SDSFENPVLQQHFR		0.000211462	0	1	7	2	B2RDN9	0	1703.81	4.03	High	0	8.117e-05
	FALSE	High	VHFEESSKLEDLLR		0.000482887	0	1	6	1	B2RDN9	1	1701.88	3.51	High	0	4.775e-05
	FALSE	High	TFNTSTGGLLLPSDTKR		4.29975e-05	0	1	5	3	B2RDN9	1	1807.95	3.43	High	0	2.248e-06
	FALSE	High	QIILEKEETEELKR		0.00223881	0	1	6	2	B2RDN9	2	1757.96	3.38	High	0	0.0003334
	FALSE	High	KQELLEALTK		0.00130822	0	1	7	1	B2RDN9	1	1172.69	4.25	High	0	0.0001693
	FALSE	High	IISSDRDLLAVVFYGTEK		0.000153922	0	1	3	1	B2RDN9	1	2026.09	4.12	High	0	1.128e-05
	FALSE	High	NIPPYFVALVPQEEELDDQK		0.00106036	0	1	7	1	B2RDN9	0	2344.17	3.24	High	0	0.0001293
	FALSE	High	DTGIFLDLMHLK		0.00123374	0	1	6	2	B2RDN9	0	1402.74	2.28	High	0	0.0001572
	FALSE	High	FDDPGLMLMGFKPLVLLK		0.0159578	0	1	6	1	B2RDN9	0	2034.12	2.08	High	0	0.004021
	FALSE	High	IQVTPPGFQLVFLPFADDK		0.000802633	0	1	7	2	B2RDN9	0	2132.14	3.42	High	0	9.103e-05
	FALSE	High	NLEALALDLMEPEQAVDLTLPK		6.41878e-05	0	1	7	1	B2RDN9	0	2423.27	3.66	High	0	3.74e-06
	FALSE	High	IQVTPPGFQLVFLPFADDKR		0.000204352	0	1	7	1	B2RDN9	1	2288.24	4.05	High	0	1.612e-05
	FALSE	High	DLLAVVFYGTEK		0.00819682	0	1	3	1	B2RDN9	0	1354.73	2.88	High	0	0.001722
	FALSE	High	DIISIAEDEDLR		0.0027619	0	1	6	4	B2RDN9	0	1388.69	3.29	High	0	0.0006178
	FALSE	High	NIYVLQELDNPGAK		0.00192427	0	1	4	2	B2RDN9	0	1573.82	3.54	High	0	0.0002753
	FALSE	High	DSLIFLVDASK		0.00261747	0	1	3	3	B2RDN9	0	1207.66	2.63	High	0	0.0005308
	FALSE	High	KPGGFDISLFYR		0.00291429	0	1	6	5	B2RDN9	0	1399.74	2.85	High	0	0.0004663
	FALSE	High	IMATPEQVGK	1xOxidation [M2]	0.0281018	0.00107686	1	7	1	B2RDN9	0	1089.56	2.44	High	0.0002427	0.008256
	FALSE	High	ILELDQFK		0.0256418	0.00107686	1	5	4	B2RDN9	0	1005.56	2.01	High	0.0004759	0.009961
	FALSE	High	VHFEESSK		0.04583	0.0025234	1	6	2	B2RDN9	0	962.458	1.6	High	0.000879	0.01545
	FALSE	High	KMPFTEK		0.150988	0.00625834	1	7	1	B2RDN9	1	880.46	1.52	High	0.002269	0.0729
	FALSE	High	DKNSVNFK		0.219176	0.00759805	1	4	1	B2RDN9	1	951.489	1.57	High	0.00329	0.1201
FALSE	High	Master Protein	P68363	Tubulin alpha-1B chain OS=Homo sapiens OX=9606 GN=TUBA1B PE=1 SV=1	0	90.152	52.5499	17	59	3	1	451	50.1	5.06	190.3	17
	Checked	Confidence	Sequence	Modifications	Qvality PEP	Qvality q-value	# Protein Groups	# Proteins	# PSMs	Master Protein Accessions	# Missed Cleavages	Theo. MH+ [Da]	XCorr Sequest HT	Confidence Sequest HT	Percolator q-Value Sequest HT	Percolator PEP Sequest HT
	FALSE	High	QLFHPEQLITGK		0.0026691	0	2	35	12	F5H5D3; P68363	0	1410.77	4.2	High	0	0.0004167
	FALSE	High	VGINYQPPTVVPGGDLAK		0.000995115	0	2	27	5	F5H5D3; P68363	0	1824.99	3.72	High	0	0.0001192
	FALSE	High	NLDIERPTYTNLNR		0.00107602	0	2	25	3	F5H5D3; P68363	0	1718.88	4.05	High	0	0.0001316
	FALSE	High	YMACCLLYR	2xCarbamidomethyl [C4; C5]	0.00944012	0	2	20	1	F5H5D3; P68363	0	1249.55	1.97	High	0	0.002062
	FALSE	High	AVFVDLEPTVIDEVR		4.17552e-05	0	2	21	4	F5H5D3; P68363	0	1701.91	4.46	High	0	2.171e-06
	FALSE	High	AVCMLSNTTAIAEAWAR	1xCarbamidomethyl [C3]	1.57143e-05	0	1	22	1	P68363	0	1864.9	4.44	High	0	6.287e-07
	FALSE	High	FDGALNVDLTEFQTNLVPYPR		1.05386e-06	0	2	25	1	F5H5D3; P68363	0	2409.21	6.15	High	0	2.059e-08
	FALSE	High	LISQIVSSITASLR		0.000293364	0	2	19	5	F5H5D3; P68363	0	1487.88	3.68	High	0	2.551e-05
	FALSE	High	AYHEQLSVAEITNACFEPANQMVK	1xCarbamidomethyl [C15]	2.24754e-06	0	1	16	2	P68363	0	2750.29	5.79	High	0	5.369e-08
	FALSE	High	TIGGGDDSFNTFFSETGAGK		5.66604e-07	0	2	26	6	F5H5D3; P68363	0	2007.89	4.99	High	0	3.755e-08
	FALSE	High	SIQFVDWCPTGFK	1xCarbamidomethyl [C8]	0.000696603	0	1	8	3	P68363	0	1584.75	3.07	High	0	9.338e-05
	FALSE	High	IHFPLATYAPVISAEK		0.000223139	0	2	21	9	F5H5D3; P68363	0	1756.96	4.79	High	0	7.145e-05
	FALSE	High	EIIDLVLDR		0.00611855	0	2	17	4	F5H5D3; P68363	0	1085.62	2.53	High	0	0.003426
	FALSE	High	EDAANNYAR		0.0243158	0.00107686	2	35	2	F5H5D3; P68363	0	1023.45	3.02	High	0.0002427	0.006846
	FALSE	High	DVNAAIATIK		0.0324661	0.00204275	2	18	1	F5H5D3; P68363	0	1015.58	2.79	High	0.0004759	0.009924
	FALSE	High	YMACCLLYR	1xOxidation [M2]; 2xCarbamidomethyl [C4; C5]	0.0592302	0.0025234	2	20	2	F5H5D3; P68363	0	1265.55	1.73	High	0.001054	0.0214
	FALSE	High	EDMAALEK		0.0538756	0.0025234	2	17	3	F5H5D3; P68363	0	906.424	2.29	High	0.001054	0.02536
	FALSE	High	LSVDYGKK		0.133218	0.0056851	2	23	1	F5H5D3; P68363	1	909.504	2.17	High	0.001942	0.06152
FALSE	High	Master Protein	F5H5D3	Tubulin alpha chain OS=Homo sapiens OX=9606 GN=TUBA1C PE=1 SV=1	0	82.29	42.3892	16	57	2	1	519	57.7	5.07	178.02	16
	Checked	Confidence	Sequence	Modifications	Qvality PEP	Qvality q-value	# Protein Groups	# Proteins	# PSMs	Master Protein Accessions	# Missed Cleavages	Theo. MH+ [Da]	XCorr Sequest HT	Confidence Sequest HT	Percolator q-Value Sequest HT	Percolator PEP Sequest HT
	FALSE	High	QLFHPEQLITGK		0.0026691	0	2	35	12	F5H5D3; P68363	0	1410.77	4.2	High	0	0.0004167
	FALSE	High	VGINYQPPTVVPGGDLAK		0.000995115	0	2	27	5	F5H5D3; P68363	0	1824.99	3.72	High	0	0.0001192
	FALSE	High	NLDIERPTYTNLNR		0.00107602	0	2	25	3	F5H5D3; P68363	0	1718.88	4.05	High	0	0.0001316
	FALSE	High	YMACCLLYR	2xCarbamidomethyl [C4; C5]	0.00944012	0	2	20	1	F5H5D3; P68363	0	1249.55	1.97	High	0	0.002062
	FALSE	High	AVFVDLEPTVIDEVR		4.17552e-05	0	2	21	4	F5H5D3; P68363	0	1701.91	4.46	High	0	2.171e-06
	FALSE	High	FDGALNVDLTEFQTNLVPYPR		1.05386e-06	0	2	25	1	F5H5D3; P68363	0	2409.21	6.15	High	0	2.059e-08
	FALSE	High	LISQIVSSITASLR		0.000293364	0	2	19	5	F5H5D3; P68363	0	1487.88	3.68	High	0	2.551e-05
	FALSE	High	TIQFVDWCPTGFK	1xCarbamidomethyl [C8]	0.000794829	0	1	18	3	F5H5D3	0	1598.77	2.78	High	0	8.978e-05
	FALSE	High	AYHEQLTVAEITNACFEPANQMVK	1xCarbamidomethyl [C15]	4.05488e-05	0	1	6	1	F5H5D3	0	2764.31	4.58	High	0	2.087e-06
	FALSE	High	TIGGGDDSFNTFFSETGAGK		5.66604e-07	0	2	26	6	F5H5D3; P68363	0	2007.89	4.99	High	0	3.755e-08
	FALSE	High	IHFPLATYAPVISAEK		0.000223139	0	2	21	9	F5H5D3; P68363	0	1756.96	4.79	High	0	7.145e-05
	FALSE	High	EIIDLVLDR		0.00611855	0	2	17	4	F5H5D3; P68363	0	1085.62	2.53	High	0	0.003426
	FALSE	High	EDAANNYAR		0.0243158	0.00107686	2	35	2	F5H5D3; P68363	0	1023.45	3.02	High	0.0002427	0.006846
	FALSE	High	DVNAAIATIK		0.0324661	0.00204275	2	18	1	F5H5D3; P68363	0	1015.58	2.79	High	0.0004759	0.009924
	FALSE	High	YMACCLLYR	1xOxidation [M2]; 2xCarbamidomethyl [C4; C5]	0.0592302	0.0025234	2	20	2	F5H5D3; P68363	0	1265.55	1.73	High	0.001054	0.0214
	FALSE	High	EDMAALEK		0.0538756	0.0025234	2	17	3	F5H5D3; P68363	0	906.424	2.29	High	0.001054	0.02536
	FALSE	High	LSVDYGKK		0.133218	0.0056851	2	23	1	F5H5D3; P68363	1	909.504	2.17	High	0.001942	0.06152
FALSE	High	Master Protein	P55795	Heterogeneous nuclear ribonucleoprotein H2 OS=Homo sapiens OX=9606 GN=HNRNPH2 PE=1 SV=1	0	79.293	48.5523	16	87	8	1	449	49.2	6.3	260.76	16
	Checked	Confidence	Sequence	Modifications	Qvality PEP	Qvality q-value	# Protein Groups	# Proteins	# PSMs	Master Protein Accessions	# Missed Cleavages	Theo. MH+ [Da]	XCorr Sequest HT	Confidence Sequest HT	Percolator q-Value Sequest HT	Percolator PEP Sequest HT
	FALSE	High	EGRPSGEAFVELESEEEVK		0.000125365	0	1	3	4	P55795	0	2121	5.48	High	0	8.701e-06
	FALSE	High	GLPWSCSADEVMR	1xCarbamidomethyl [C6]	0.000915808	0	1	3	3	P55795	0	1507.67	2.24	High	0	0.0001512
	FALSE	High	VTGEADVEFATHEDAVAAMAK		3.71348e-05	0	1	3	3	P55795	0	2162.01	4.59	High	0	1.864e-06
	FALSE	High	VTGEADVEFATHEDAVAAMAK	1xOxidation [M19]	0.000138911	0	1	3	6	P55795	0	2178	5.65	High	0	9.883e-06
	FALSE	High	ATENDIYNFFSPLNPMR		0.00011425	0	1	3	2	P55795	0	2028.95	4.41	High	0	7.736e-06
	FALSE	High	ATENDIYNFFSPLNPMR	1xOxidation [M16]	0.000194607	0	1	3	1	P55795	0	2044.94	3.4	High	0	1.515e-05
	FALSE	High	SNSVEMDWVLK		0.0173293	0	1	1	3	P55795	0	1307.63	2.49	High	0	0.004456
	FALSE	High	STGEAFVQFASQEIAEK		5.23392e-06	0	3	11	10	G8JLB6; D6RBM0; P55795	0	1841.89	5.47	High	0	1.57e-07
	FALSE	High	HTGPNSPDTANDGFVR		8.62539e-07	0	3	17	21	G8JLB6; D6RBM0; P55795	0	1684.77	5.72	High	0	1.014e-05
	FALSE	High	YGDGGSSFQSTTGHCVHMR	1xCarbamidomethyl [C15]	7.73738e-06	0	1	3	2	P55795	0	2083.87	5.47	High	0	2.568e-07
	FALSE	High	VHIEIGPDGR		0.00373813	0	3	13	5	P52597; G8JLB6; P55795	0	1092.58	2.93	High	0	0.0006393
	FALSE	High	DLNYCFSGMSDHR	1xCarbamidomethyl [C5]	0.00027531	0	2	10	4	G8JLB6; P55795	0	1601.65	3.9	High	0	2.349e-05
	FALSE	High	DLNYCFSGMSDHR	1xOxidation [M9]; 1xCarbamidomethyl [C5]	0.000389476	0	2	10	4	G8JLB6; P55795	0	1617.64	3.5	High	0	3.651e-05
	FALSE	High	GAYGGGYGGYDDYGGYNDGYGFGSDR		0.0296307	0.00107686	1	3	1	P55795	0	2660.02	1.15	High	0.0002427	0.008825
	FALSE	High	THYDPPR		0.0796523	0.0025234	3	12	3	G8JLB6; D6RBM0; P55795	0	885.421	2.1	High	0.001198	0.03146
	FALSE	High	IQNGTSGIR		0.0770882	0.0025234	1	3	1	P55795	0	945.511	2.01	High	0.001198	0.03024
	FALSE	High	YIEIFK		0.171581	0.00625834	3	11	6	G8JLB6; D6RBM0; P55795	0	812.455	1.69	High	0.002819	0.08991
	FALSE	High	FFSDCK	1xCarbamidomethyl [C5]	0.190427	0.00697805	3	19	4	G8JLB6; D6RBM0; P55795	0	803.339	1.18	High	0.003785	0.148
	FALSE	High	GLPFGCSK	1xCarbamidomethyl [C6]	0.188792	0.00697805	3	20	4	G8JLB6; D6RBM0; P55795	0	865.424	1.37	High	0.004126	0.1583
FALSE	High	Master Protein	Q08945	FACT complex subunit SSRP1 OS=Homo sapiens OX=9606 GN=SSRP1 PE=1 SV=1	0	78.152	34.4147	19	63	19	1	709	81	6.87	165.54	19
	Checked	Confidence	Sequence	Modifications	Qvality PEP	Qvality q-value	# Protein Groups	# Proteins	# PSMs	Master Protein Accessions	# Missed Cleavages	Theo. MH+ [Da]	XCorr Sequest HT	Confidence Sequest HT	Percolator q-Value Sequest HT	Percolator PEP Sequest HT
	FALSE	High	SFDFEIETK		0.010456	0	1	1	4	Q08945	0	1115.53	2.63	High	0	0.003313
	FALSE	High	ASSGLLYPLER		0.0024326	0	1	1	5	Q08945	0	1205.65	3.23	High	0	0.0003706
	FALSE	High	NMSGSLYEMVSR		0.0139975	0	1	1	1	Q08945	0	1373.62	2.64	High	0	0.003397
	FALSE	High	GFIYVHKPPVHIR		0.00171142	0	1	1	2	Q08945	0	1562.9	3.39	High	0	0.0006295
	FALSE	High	KITVPGNFQGHSGAQCITCSYK	2xCarbamidomethyl [C16; C19]	0.000509549	0	1	1	2	Q08945	1	2453.17	3.39	High	0.0002427	0.006651
	FALSE	High	ITVPGNFQGHSGAQCITCSYK	2xCarbamidomethyl [C15; C18]	0.000492417	0	1	1	3	Q08945	0	2325.08	4.08	High	0	4.901e-05
	FALSE	High	IYPTFLHLHGK		0.000975858	0	1	2	4	Q08945	0	1325.74	3.22	High	0	0.0002595
	FALSE	High	QGTQYTFSSIER		0.000464377	0	1	1	1	Q08945	0	1416.68	3.58	High	0	4.547e-05
	FALSE	High	QMFFVISLDPPIK	1xOxidation [M2]	0.000975858	0	1	2	1	Q08945	0	1550.83	3.45	High	0	0.0001166
	FALSE	High	FGGQLLSFDIGDQPVFEIPLSNVSQCTTGK	1xCarbamidomethyl [C26]	1.09053e-06	0	1	3	1	Q08945	0	3254.6	4.96	High	0	2.158e-08
	FALSE	High	FYVPPTQEDGVDPVEAFAQNVLSK		0.000100129	0	1	2	6	Q08945	0	2650.3	4.71	High	0	8.107e-06
	FALSE	High	VDNIQAGELTEGIWR		0.00010987	0	1	2	4	Q08945	0	1700.86	4.37	High	0	3.739e-05
	FALSE	High	FDEISFVNFAR		0.00133404	0	1	1	5	Q08945	0	1344.66	3.37	High	0	0.0005414
	FALSE	High	ADVIQATGDAICIFR	1xCarbamidomethyl [C12]	4.47115e-05	0	1	2	4	Q08945	0	1649.83	4.04	High	0	7.694e-06
	FALSE	High	LFDFVNAK		0.0337381	0.00204275	1	2	9	Q08945	0	953.509	2.29	High	0.001054	0.02221
	FALSE	High	IPYTTVLR		0.0367814	0.00204275	1	2	2	Q08945	0	962.567	1.44	High	0.0006984	0.01162
	FALSE	High	IKSDHPGISITDLSK		0.0954761	0.0025234	1	2	1	Q08945	1	1610.87	2.67	High	0.001198	0.03987
	FALSE	High	LFLLPHK		0.04583	0.0025234	1	2	5	Q08945	0	867.545	1.83	High	0.000879	0.01541
	FALSE	High	ELQCLTPR	1xCarbamidomethyl [C4]	0.0528623	0.0025234	1	2	3	Q08945	0	1016.52	2.23	High	0.000879	0.01856
FALSE	High	Master Protein	A0A223PQI5	Cellular tumor antigen p53 OS=Homo sapiens OX=9606 PE=3 SV=1	0	75.08	63.8728	20	82	2	1	346	38.5	5.97	213.97	20
	Checked	Confidence	Sequence	Modifications	Qvality PEP	Qvality q-value	# Protein Groups	# Proteins	# PSMs	Master Protein Accessions	# Missed Cleavages	Theo. MH+ [Da]	XCorr Sequest HT	Confidence Sequest HT	Percolator q-Value Sequest HT	Percolator PEP Sequest HT
	FALSE	High	HSVVVPYEPPEVGSDCTTIHYNYMCNSSCMGGMNR	3xCarbamidomethyl [C16; C25; C29]	0.00123978	0	2	55	1	A0A223PQI5; B6E4X6	0	4048.68	2.81	High	0	0.0001576
	FALSE	High	TCPMQLWVDSTPPPGTR	1xCarbamidomethyl [C2]	0.0083989	0	1	1	1	A0A223PQI5	0	1942.91	1.89	High	0	0.00178
	FALSE	High	CSDSDGLAPPQHLIR	1xCarbamidomethyl [C1]	7.19056e-06	0	2	83	8	A0A223PQI5; B6E4X6	0	1665.8	5.08	High	0	2.342e-07
	FALSE	High	RPILTIITLEDSSGNLLGR		7.22578e-06	0	2	81	26	A0A223PQI5; B6E4X6	0	2068.18	6.04	High	0	2.351e-07
	FALSE	High	MPEAAPPVAPAPAAPTPAAPAPAPSWPLSSSVPSQK		0.00827707	0	1	40	1	A0A223PQI5	0	3443.77	3.4	High	0	0.001746
	FALSE	High	MPEAAPPVAPAPAAPTPAAPAPAPSWPLSSSVPSQK	1xOxidation [M1]	7.05138e-06	0	1	40	1	A0A223PQI5	0	3459.76	5.72	High	0	2.291e-07
	FALSE	High	SVTCTYSPALNK	1xCarbamidomethyl [C4]	0.00194316	0	2	40	9	A0A223PQI5; B6E4X6	0	1340.65	3.49	High	0	0.0006252
	FALSE	High	QSQHMTEVVR		0.0103045	0	3	90	8	B4XAK8; A0A223PQI5; B6E4X6	0	1214.59	3.32	High	0.000879	0.0172
	FALSE	High	KGEPHHELPPGSTK		0.00203048	0	2	92	2	A0A223PQI5; B6E4X6	1	1513.78	3.27	High	0	0.0002942
	FALSE	High	KGEPHHELPPGSTKR	1xAcetyl [K14]	0.00112438	0	2	89	4	A0A223PQI5; B6E4X6	2	1711.89	4.72	High	0	0.0001393
	FALSE	High	KKGEPHHELPPGSTK		0.00579901	0	2	92	3	A0A223PQI5; B6E4X6	2	1641.87	3.59	High	0.0004759	0.01081
	FALSE	High	GEPHHELPPGSTKR	1xAcetyl [K13]	0.00827707	0	2	89	1	A0A223PQI5; B6E4X6	1	1583.79	2.92	High	0	0.001742
	FALSE	High	LGFLHSGTAK		0.00352547	0	2	63	4	A0A223PQI5; B6E4X6	0	1030.57	2.91	High	0	0.0005924
	FALSE	High	TYQGSYGFR		0.0113024	0	2	65	7	A0A223PQI5; B6E4X6	0	1078.5	2.4	High	0.0002427	0.00857
	FALSE	High	VCACPGR	2xCarbamidomethyl [C2; C4]	0.103732	0.0025234	2	84	5	A0A223PQI5; B6E4X6	0	819.36	2.08	High	0.002269	0.07918
	FALSE	High	RTEEENLR		0.0420565	0.0025234	2	82	1	A0A223PQI5; B6E4X6	1	1046.52	2.82	High	0.000879	0.01381
	FALSE	High	QSQHMTEVVR	1xOxidation [M5]	0.0480667	0.0025234	3	90	5	B4XAK8; A0A223PQI5; B6E4X6	0	1230.59	2.83	High	0.000879	0.01665
	FALSE	High	TEEENLRK		0.045612	0.0025234	2	84	1	A0A223PQI5; B6E4X6	1	1018.52	2.64	High	0.000879	0.0153
	FALSE	High	MFCQLAK	1xOxidation [M1]; 1xCarbamidomethyl [C3]	0.0632802	0.0025234	2	71	1	A0A223PQI5; B6E4X6	0	913.427	2.27	High	0.001054	0.02331
	FALSE	High	VEYLDDR		0.0432794	0.0025234	2	102	7	A0A223PQI5; B6E4X6	0	909.431	2.34	High	0.001198	0.03367
	FALSE	High	TEEENLR		0.142489	0.0056851	2	84	1	A0A223PQI5; B6E4X6	0	890.421	1.82	High	0.002126	0.06734
	FALSE	High	ALPNNTSSSPQPK		0.234352	0.00832161	2	67	2	A0A223PQI5; B6E4X6	0	1340.68	2.36	High	0.003622	0.137
FALSE	High	Master Protein	A0A024RBE7	Thymopoietin, isoform CRA_c OS=Homo sapiens OX=9606 GN=TMPO PE=4 SV=1	0	71.234	47.5771	15	52	15	1	454	50.6	9.38	132.89	15
	Checked	Confidence	Sequence	Modifications	Qvality PEP	Qvality q-value	# Protein Groups	# Proteins	# PSMs	Master Protein Accessions	# Missed Cleavages	Theo. MH+ [Da]	XCorr Sequest HT	Confidence Sequest HT	Percolator q-Value Sequest HT	Percolator PEP Sequest HT
	FALSE	High	EMFPYEASTPTGISASCR	1xCarbamidomethyl [C17]	5.74311e-06	0	1	5	4	A0A024RBE7	0	2003.88	3.31	High	0	5.649e-07
	FALSE	High	YGVNPGPIVGTTR		0.000462113	0	1	7	2	A0A024RBE7	0	1330.71	3.81	High	0	4.531e-05
	FALSE	High	SSTPLPTISSSAENTR		0.00052986	0	1	7	4	A0A024RBE7	0	1647.82	3.07	High	0	9.037e-05
	FALSE	High	GAAGRPLELSDFR		0.000429457	0	1	6	2	A0A024RBE7	0	1388.73	2.4	High	0	4.137e-05
	FALSE	High	SELVANNVTLPAGEQR		0.000188064	0	1	6	3	A0A024RBE7	0	1697.88	4.7	High	0	1.813e-05
	FALSE	High	QEDKDDLDVTELTNEDLLDQLVK		0.000107744	0	1	7	1	A0A024RBE7	1	2688.31	5.12	High	0	7.167e-06
	FALSE	High	IDGPVISESTPIAETIMASSNESLVVNR		1.64397e-06	0	1	2	2	A0A024RBE7	0	2929.48	6.11	High	0	1.673e-05
	FALSE	High	HASPILPITEFSDIPR		1.9868e-05	0	1	3	9	A0A024RBE7	0	1792.96	5.13	High	0	8.489e-07
	FALSE	High	NRPPLPAGTNSK		0.00630019	0	1	6	8	A0A024RBE7	0	1251.68	3.26	High	0	0.001235
	FALSE	High	EPTPVLGSGAAAAGR		0.00159052	0	1	6	1	A0A024RBE7	0	1353.71	2.15	High	0	0.0002165
	FALSE	High	VETSEHFR		0.0232814	0.00107686	1	1	4	A0A024RBE7	0	1004.48	2.31	High	0.000879	0.01361
	FALSE	High	MEESFSSK	1xOxidation [M1]	0.0672787	0.0025234	1	6	3	A0A024RBE7	0	960.398	1.93	High	0.001198	0.03908
	FALSE	High	YVPLADVK		0.0559588	0.0025234	1	6	6	A0A024RBE7	0	904.514	1.6	High	0.001054	0.01999
	FALSE	High	GGPLQALTR		0.0471596	0.0025234	1	1	2	A0A024RBE7	0	912.526	2.42	High	0.001198	0.03084
	FALSE	High	YSDNEEDSKIELK		0.133218	0.0056851	1	6	1	A0A024RBE7	1	1569.73	1.42	High	0.001942	0.06175
FALSE	High	Master Protein	P13647	Keratin, type II cytoskeletal 5 OS=Homo sapiens OX=9606 GN=KRT5 PE=1 SV=3	0	71.027	38.3051	24	59	4	1	590	62.3	7.74	134.11	24
	Checked	Confidence	Sequence	Modifications	Qvality PEP	Qvality q-value	# Protein Groups	# Proteins	# PSMs	Master Protein Accessions	# Missed Cleavages	Theo. MH+ [Da]	XCorr Sequest HT	Confidence Sequest HT	Percolator q-Value Sequest HT	Percolator PEP Sequest HT
	FALSE	High	TTAENEFVMLK		0.00488891	0	2	5	3	B4E1T1; P13647	0	1282.63	2.89	High	0	0.001004
	FALSE	High	SFSTASAITPSVSR		0.00962574	0	2	4	1	B4E1T1; P13647	0	1410.72	3.12	High	0	0.002115
	FALSE	High	VSLAGACGVGGYGSR	1xCarbamidomethyl [C7]	0.000768106	0	1	2	3	P13647	0	1410.68	3.93	High	0	8.611e-05
	FALSE	High	ISISTSGGSFR		0.00491282	0	1	2	3	P13647	0	1111.57	3.01	High	0	0.0009037
	FALSE	High	WTLLQEQGTK		0.00536369	0	3	13	2	B4E1T1; A0A0S2Z428; P13647	0	1203.64	3.32	High	0	0.001008
	FALSE	High	NMQDLVEDFK		0.00352547	0	1	2	3	P13647	0	1238.57	3.06	High	0	0.0005926
	FALSE	High	NLDLDSIIAEVK		0.00152211	0	4	19	2	P35908; B4E1T1; A0A0S2Z428; P13647	0	1329.73	3.41	High	0	0.0002041
	FALSE	High	QNLEPLFEQYINNLR		0.000148746	0	3	13	1	B4E1T1; A0A0S2Z428; P13647	0	1890.97	4.34	High	0	1.078e-05
	FALSE	High	LALDVEIATYR		0.000240107	0	4	20	2	P35908; B4E1T1; A0A0S2Z428; P13647	0	1263.69	2.99	High	0	1.98e-05
	FALSE	High	VDALMDEINFMK	1xOxidation [M5]	0.000920293	0	2	4	1	B4E1T1; P13647	0	1441.67	2.56	High	0	0.000108
	FALSE	High	HEISEMNR	1xOxidation [M6]	0.0182782	0	2	4	2	B4E1T1; P13647	0	1031.46	2.08	High	0	0.004756
	FALSE	High	SGGGGGGGFGR		0.00571478	0	2	4	2	B4E1T1; P13647	0	865.391	3.33	High	0	0.002316
	FALSE	High	NKYEDEINKR		0.00263028	0	4	25	3	B4E1T1; A0A0S2Z428; H6VRG1; P13647	2	1308.65	3.98	High	0	0.002114
	FALSE	High	KLLEGEECR	1xCarbamidomethyl [C8]	0.00591323	0	5	22	4	F8W1S1; P35908; B4E1T1; A0A0S2Z428; P13647	1	1133.56	2.79	High	0	0.001141
	FALSE	High	SLYNLGGSK		0.0119816	0	1	2	1	P13647	0	938.494	2.03	High	0	0.002798
	FALSE	High	VDALMDEINFMK		0.0310913	0.00107686	2	4	1	B4E1T1; P13647	0	1425.68	2.49	High	0.0004759	0.009397
	FALSE	High	QLDSIVGER		0.0307936	0.00107686	3	12	4	B4E1T1; A0A0S2Z428; P13647	0	1016.54	2.88	High	0.0002427	0.009278
	FALSE	High	DVDAAYMNK	1xOxidation [M7]	0.0256418	0.00107686	3	19	1	B4E1T1; A0A0S2Z428; P13647	0	1042.45	1.21	High	0.0002427	0.007325
	FALSE	High	TSFTSVSR		0.022616	0.00107686	2	4	1	B4E1T1; P13647	0	884.447	1.82	High	0.0002427	0.006237
	FALSE	High	LLEGEECR	1xCarbamidomethyl [C7]	0.0240821	0.00107686	6	25	5	F8W1S1; P35908; B4E1T1; A0A0S2Z428; Q8N1N4; P13647	0	1005.47	2.5	High	0.001198	0.03893
	FALSE	High	AQYEEIANR		0.0348911	0.00204275	2	5	2	B4E1T1; P13647	0	1093.53	2.33	High	0.0004759	0.01087
	FALSE	High	FLEQQNK		0.0660233	0.0025234	5	50	3	P08670; B4E1T1; A0A0S2Z428; Q8N1N4; P13647	0	906.468	1.88	High	0.001198	0.04172
	FALSE	High	DVDAAYMNK		0.0695311	0.0025234	3	19	1	B4E1T1; A0A0S2Z428; P13647	0	1026.46	1.85	High	0.001054	0.02644
	FALSE	High	YEDEINKR		0.0890692	0.0025234	5	33	4	P35908; B4E1T1; A0A0S2Z428; H6VRG1; P13647	1	1066.52	1.97	High	0.001579	0.0556
	FALSE	High	EYQELMNTK		0.0521145	0.0025234	2	4	1	B4E1T1; P13647	0	1155.54	1.75	High	0.000879	0.01821
	FALSE	High	FASFIDK		0.069205	0.0025234	5	42	3	F8W1S1; P35908; B4E1T1; A0A0S2Z428; P13647	0	827.43	2.26	High	0.001765	0.05737
FALSE	High	Master Protein	P13010	X-ray repair cross-complementing protein 5 OS=Homo sapiens OX=9606 GN=XRCC5 PE=1 SV=3	0	70.328	37.7049	17	33	17	1	732	82.7	5.81	85.31	17
	Checked	Confidence	Sequence	Modifications	Qvality PEP	Qvality q-value	# Protein Groups	# Proteins	# PSMs	Master Protein Accessions	# Missed Cleavages	Theo. MH+ [Da]	XCorr Sequest HT	Confidence Sequest HT	Percolator q-Value Sequest HT	Percolator PEP Sequest HT
	FALSE	High	CFSVLGFCK	2xCarbamidomethyl [C1; C8]	0.0104053	0	1	2	2	P13010	0	1117.52	2.74	High	0	0.002334
	FALSE	High	YGSDIVPFSK		0.00430644	0	1	2	2	P13010	0	1112.56	2.52	High	0	0.000761
	FALSE	High	ANPQVGVAFPHIK		0.000524708	0	1	2	4	P13010	0	1377.76	3.1	High	0	7.444e-05
	FALSE	High	ETVYCLNDDDETEVLKEDIIQGFR	1xCarbamidomethyl [C5]	0.0076564	0	1	2	1	P13010	1	2901.35	4.37	High	0	0.001583
	FALSE	High	EPLPPIQQHIWNMLNPPAEVTTK		0.00430644	0	1	2	1	P13010	0	2653.38	2.64	High	0	0.000763
	FALSE	High	YAPTEAQLNAVDALIDSMSLAK		3.6416e-05	0	1	2	2	P13010	0	2321.17	3.66	High	0	1.817e-06
	FALSE	High	KYAPTEAQLNAVDALIDSMSLAK		6.87324e-05	0	1	2	1	P13010	1	2449.26	5.18	High	0	4.072e-06
	FALSE	High	SQLDIIIHSLK		0.000542964	0	1	2	3	P13010	0	1266.74	2.82	High	0	0.000235
	FALSE	High	TDTLEDLFPTTK		0.000139592	0	1	2	2	P13010	0	1380.69	3.84	High	0	9.968e-06
	FALSE	High	TLFPLIEAK		0.0067452	0	1	2	6	P13010	0	1031.61	2.26	High	0.000879	0.01688
	FALSE	High	TEQGGAHFSVSSLAEGSVTSVGSVNPAENFR		0.00157506	0	1	2	1	P13010	0	3121.48	3.55	High	0	0.000214
	FALSE	High	EEASGSSVTAEEAKK		0.00045317	0	1	2	2	P13010	1	1522.72	2.74	High	0	4.411e-05
	FALSE	High	KKDQVTAQEIFQDNHEDGPTAK		0.00071035	0	1	2	2	P13010	2	2499.21	3.71	High	0	7.811e-05
	FALSE	High	IQPGSQQADFLDALIVSMDVIQHETIGK	1xOxidation [M18]	0.0285109	0.00107686	1	3	1	P13010	0	3069.56	1.6	High	0.0002427	0.008392
	FALSE	High	DDEAAAVALSSLIHALDDLDMVAIVR	1xOxidation [M21]	0.0464902	0.0025234	1	2	1	P13010	0	2739.39	1.67	High	0.000879	0.01573
	FALSE	High	LGGHGPSFPLK		0.066335	0.0025234	1	2	1	P13010	0	1109.61	2.66	High	0.001054	0.02487
	FALSE	High	FFMGNQVLK		0.15923	0.00625834	1	2	1	P13010	0	1083.57	1.61	High	0.002269	0.07795
FALSE	High	Master Protein	A0A0S2Z428	HCG2039812, isoform CRA_b (Fragment) OS=Homo sapiens OX=9606 GN=KRT6A PE=2 SV=1	0	65.209	37.9433	25	53	12	1	564	60	8	115.22	25
	Checked	Confidence	Sequence	Modifications	Qvality PEP	Qvality q-value	# Protein Groups	# Proteins	# PSMs	Master Protein Accessions	# Missed Cleavages	Theo. MH+ [Da]	XCorr Sequest HT	Confidence Sequest HT	Percolator q-Value Sequest HT	Percolator PEP Sequest HT
	FALSE	High	AIGGGLSSVGGGSSTIK		0.000101112	0	1	8	2	A0A0S2Z428	0	1447.78	2.67	High	0	6.61e-06
	FALSE	High	NKLEGLEDALQK		0.00329259	0	1	10	1	A0A0S2Z428	1	1357.73	3.33	High	0	0.0005423
	FALSE	High	WTLLQEQGTK		0.00536369	0	3	13	2	B4E1T1; A0A0S2Z428; P13647	0	1203.64	3.32	High	0	0.001008
	FALSE	High	TAAENEFVTLK		0.00503412	0	1	10	1	A0A0S2Z428	0	1222.63	3.14	High	0	0.0009277
	FALSE	High	NLDLDSIIAEVK		0.00152211	0	4	19	2	P35908; B4E1T1; A0A0S2Z428; P13647	0	1329.73	3.41	High	0	0.0002041
	FALSE	High	QNLEPLFEQYINNLR		0.000148746	0	3	13	1	B4E1T1; A0A0S2Z428; P13647	0	1890.97	4.34	High	0	1.078e-05
	FALSE	High	LALDVEIATYR		0.000240107	0	4	20	2	P35908; B4E1T1; A0A0S2Z428; P13647	0	1263.69	2.99	High	0	1.98e-05
	FALSE	High	AQYEEIAQR		0.0181019	0	2	17	4	P35908; A0A0S2Z428	0	1107.54	2.7	High	0.0002427	0.006436
	FALSE	High	SGFSSVSVSR		0.0130138	0	1	5	1	A0A0S2Z428	0	1012.51	2.48	High	0	0.00309
	FALSE	High	NKYEDEINKR		0.00263028	0	4	25	3	B4E1T1; A0A0S2Z428; H6VRG1; P13647	2	1308.65	3.98	High	0	0.002114
	FALSE	High	KLLEGEECR	1xCarbamidomethyl [C8]	0.00591323	0	5	22	4	F8W1S1; P35908; B4E1T1; A0A0S2Z428; P13647	1	1133.56	2.79	High	0	0.001141
	FALSE	High	YEELQVTAGR		0.00886112	0	1	10	1	A0A0S2Z428	0	1165.58	1.98	High	0	0.001907
	FALSE	High	TAAENEFVTLKK		0.00792202	0	1	10	1	A0A0S2Z428	1	1350.73	2.6	High	0	0.001649
	FALSE	High	QLDSIVGER		0.0307936	0.00107686	3	12	4	B4E1T1; A0A0S2Z428; P13647	0	1016.54	2.88	High	0.0002427	0.009278
	FALSE	High	DVDAAYMNK	1xOxidation [M7]	0.0256418	0.00107686	3	19	1	B4E1T1; A0A0S2Z428; P13647	0	1042.45	1.21	High	0.0002427	0.007325
	FALSE	High	LLEGEECR	1xCarbamidomethyl [C7]	0.0240821	0.00107686	6	25	5	F8W1S1; P35908; B4E1T1; A0A0S2Z428; Q8N1N4; P13647	0	1005.47	2.5	High	0.001198	0.03893
	FALSE	High	QEIAEINR		0.0330961	0.00204275	1	10	2	A0A0S2Z428	0	972.511	2.08	High	0.0004759	0.01018
	FALSE	High	SEIDHVKK		0.0995243	0.0025234	1	10	1	A0A0S2Z428	1	955.521	2.44	High	0.001198	0.04198
	FALSE	High	FLEQQNK		0.0660233	0.0025234	5	50	3	P08670; B4E1T1; A0A0S2Z428; Q8N1N4; P13647	0	906.468	1.88	High	0.001198	0.04172
	FALSE	High	DVDAAYMNK		0.0695311	0.0025234	3	19	1	B4E1T1; A0A0S2Z428; P13647	0	1026.46	1.85	High	0.001054	0.02644
	FALSE	High	YEDEINKR		0.0890692	0.0025234	5	33	4	P35908; B4E1T1; A0A0S2Z428; H6VRG1; P13647	1	1066.52	1.97	High	0.001579	0.0556
	FALSE	High	EYQELMNVK	1xOxidation [M6]	0.0866212	0.0025234	1	15	1	A0A0S2Z428	0	1169.55	1.46	High	0.001198	0.03501
	FALSE	High	FASFIDK		0.069205	0.0025234	5	42	3	F8W1S1; P35908; B4E1T1; A0A0S2Z428; P13647	0	827.43	2.26	High	0.001765	0.05737
	FALSE	High	SLYGLGGSK		0.139962	0.0056851	1	11	1	A0A0S2Z428	0	881.473	1.77	High	0.001942	0.06566
	FALSE	High	LRSEIDHVKK		0.168602	0.00625834	1	10	1	A0A0S2Z428	2	1224.71	2.32	High	0.002269	0.08436
	FALSE	High	YTTTSSSSR		0.167865	0.00625834	1	9	1	A0A0S2Z428	0	989.453	0.88	High	0.002269	0.08359
FALSE	High	Master Protein	P61978-3	Isoform 3 of Heterogeneous nuclear ribonucleoprotein K OS=Homo sapiens OX=9606 GN=HNRNPK	0	62.976	48.6364	17	34	17	1	440	48.5	5.54	89.66	17
	Checked	Confidence	Sequence	Modifications	Qvality PEP	Qvality q-value	# Protein Groups	# Proteins	# PSMs	Master Protein Accessions	# Missed Cleavages	Theo. MH+ [Da]	XCorr Sequest HT	Confidence Sequest HT	Percolator q-Value Sequest HT	Percolator PEP Sequest HT
	FALSE	High	LLIHQSLAGGIIGVK		4.62673e-05	0	1	8	3	P61978-3	0	1518.94	4.71	High	0	2.471e-06
	FALSE	High	IIPTLEEYQHYK		0.00287191	0	1	3	1	P61978-3	0	1533.79	3.17	High	0	0.0004582
	FALSE	High	IILDLISESPIK		0.0087326	0	1	8	2	P61978-3	0	1340.8	2.51	High	0	0.001863
	FALSE	High	IITITGTQDQIQNAQYLLQNSVK		0.00201074	0	1	8	1	P61978-3	0	2589.39	4.42	High	0	0.0002911
	FALSE	High	ILSISADIETIGEILKK		0.00204042	0	1	6	1	P61978-3	1	1843.08	2.88	High	0	0.0002958
	FALSE	High	GSYGDLGGPIITTQVTIPK		4.05488e-05	0	1	10	3	P61978-3	0	1917.03	5.96	High	0	2.087e-06
	FALSE	High	NTDEMVELR		0.0144816	0	1	9	1	P61978-3	0	1106.51	3.05	High	0	0.003538
	FALSE	High	LFQECCPHSTDR	2xCarbamidomethyl [C5; C6]	0.00229415	0	1	8	1	P61978-3	0	1549.65	3.26	High	0	0.0003434
	FALSE	High	RPAEDMEEEQAFKR		2.12747e-05	0	1	9	1	P61978-3	1	1735.81	4.7	High	0	9.21e-07
	FALSE	High	RPAEDMEEEQAFKR	1xOxidation [M6]	0.000271304	0	1	9	1	P61978-3	1	1751.8	3.3	High	0	2.312e-05
	FALSE	High	VVLIGGKPDR		0.00648721	0	1	8	2	P61978-3	0	1053.64	2.32	High	0	0.001283
	FALSE	High	IDEPLEGSEDR		0.00101972	0	1	9	2	P61978-3	0	1259.58	2.67	High	0	0.0001233
	FALSE	High	TDYNASVSVPDSSGPER		0.000141653	0	1	7	3	P61978-3	0	1780.8	4	High	0	1.952e-05
	FALSE	High	GSDFDCELR	1xCarbamidomethyl [C6]	0.0245517	0.00107686	1	8	3	P61978-3	0	1098.45	2.23	High	0.001054	0.02339
	FALSE	High	NLPLPPPPPPR		0.0337381	0.00204275	1	9	5	P61978-3	0	1194.7	2.02	High	0.0004759	0.01042
	FALSE	High	ENTQTTIK		0.047611	0.0025234	1	8	2	P61978-3	0	934.484	2.52	High	0.000879	0.01623
	FALSE	High	DLAGSIIGK		0.100445	0.0025234	1	9	1	P61978-3	0	873.504	2	High	0.001198	0.04262
	FALSE	High	VVECIK	1xCarbamidomethyl [C4]	0.18237	0.00625834	1	8	1	P61978-3	0	747.407	1.54	High	0.002819	0.09358
FALSE	High	Master Protein	P52597	Heterogeneous nuclear ribonucleoprotein F OS=Homo sapiens OX=9606 GN=HNRNPF PE=1 SV=3	0	60.394	36.6265	11	32	9	1	415	45.6	5.58	91.32	11
	Checked	Confidence	Sequence	Modifications	Qvality PEP	Qvality q-value	# Protein Groups	# Proteins	# PSMs	Master Protein Accessions	# Missed Cleavages	Theo. MH+ [Da]	XCorr Sequest HT	Confidence Sequest HT	Percolator q-Value Sequest HT	Percolator PEP Sequest HT
	FALSE	High	YIGIVKQAGLER	1xAcetyl [K6]	0.00704768	0	1	2	1	P52597	1	1388.79	2.65	High	0	0.001426
	FALSE	High	DLSYCLSGMYDHR	1xCarbamidomethyl [C5]	0.00146378	0	1	2	1	P52597	0	1616.68	2.52	High	0	0.0001952
	FALSE	High	YGDSEFTVQSTTGHCVHMR	1xCarbamidomethyl [C15]	7.12063e-06	0	1	2	3	P52597	0	2211.95	6.22	High	0	2.308e-07
	FALSE	High	QSGEAFVELGSEDDVK		4.42767e-05	0	1	2	1	P52597	0	1709.79	4.12	High	0	2.327e-06
	FALSE	High	ITGEAFVQFASQELAEK		6.21012e-06	0	1	2	3	P52597	0	1867.94	6.23	High	0	1.944e-07
	FALSE	High	ATENDIYNFFSPLNPVR		5.44257e-06	0	2	10	5	P52597; G8JLB6	0	1996.98	4.62	High	0	1.643e-07
	FALSE	High	HSGPNSADSANDGFVR		2.74291e-05	0	1	2	4	P52597	0	1630.72	5.46	High	0	0.0001911
	FALSE	High	FMSVQRPGPYDRPGTAR		0.0209321	0	1	2	4	P52597	0	1934.97	2.64	High	0	0.005654
	FALSE	High	VHIEIGPDGR		0.00373813	0	3	13	5	P52597; G8JLB6; P55795	0	1092.58	2.93	High	0	0.0006393
	FALSE	High	SSQEEVR		0.0753049	0.0025234	1	2	2	P52597	0	834.395	1.39	High	0.001198	0.03049
	FALSE	High	SYSDPPLK		0.044964	0.0025234	1	2	2	P52597	0	906.457	2.11	High	0.000879	0.01508
	FALSE	High	FMSVQRPGPYDRPGTAR	1xOxidation [M2]	0.10614	0.0025234	1	2	1	P52597	0	1950.96	1.7	High	0.001198	0.04581
FALSE	High	Master Protein	B4E1T1	cDNA FLJ54081, highly similar to Keratin, type II cytoskeletal 5 OS=Homo sapiens OX=9606 PE=2 SV=1	0	59.686	34.4144	21	50	1	1	555	58.8	5.97	109.61	21
	Checked	Confidence	Sequence	Modifications	Qvality PEP	Qvality q-value	# Protein Groups	# Proteins	# PSMs	Master Protein Accessions	# Missed Cleavages	Theo. MH+ [Da]	XCorr Sequest HT	Confidence Sequest HT	Percolator q-Value Sequest HT	Percolator PEP Sequest HT
	FALSE	High	TTAENEFVMLK		0.00488891	0	2	5	3	B4E1T1; P13647	0	1282.63	2.89	High	0	0.001004
	FALSE	High	SFSTASAITPSVSR		0.00962574	0	2	4	1	B4E1T1; P13647	0	1410.72	3.12	High	0	0.002115
	FALSE	High	WTLLQEQGTK		0.00536369	0	3	13	2	B4E1T1; A0A0S2Z428; P13647	0	1203.64	3.32	High	0	0.001008
	FALSE	High	NLDLDSIIAEVK		0.00152211	0	4	19	2	P35908; B4E1T1; A0A0S2Z428; P13647	0	1329.73	3.41	High	0	0.0002041
	FALSE	High	QNLEPLFEQYINNLR		0.000148746	0	3	13	1	B4E1T1; A0A0S2Z428; P13647	0	1890.97	4.34	High	0	1.078e-05
	FALSE	High	LALDVEIATYR		0.000240107	0	4	20	2	P35908; B4E1T1; A0A0S2Z428; P13647	0	1263.69	2.99	High	0	1.98e-05
	FALSE	High	VDALMDEINFMK	1xOxidation [M5]	0.000920293	0	2	4	1	B4E1T1; P13647	0	1441.67	2.56	High	0	0.000108
	FALSE	High	HEISEMNR	1xOxidation [M6]	0.0182782	0	2	4	2	B4E1T1; P13647	0	1031.46	2.08	High	0	0.004756
	FALSE	High	SGGGGGGGFGR		0.00571478	0	2	4	2	B4E1T1; P13647	0	865.391	3.33	High	0	0.002316
	FALSE	High	NKYEDEINKR		0.00263028	0	4	25	3	B4E1T1; A0A0S2Z428; H6VRG1; P13647	2	1308.65	3.98	High	0	0.002114
	FALSE	High	KLLEGEECR	1xCarbamidomethyl [C8]	0.00591323	0	5	22	4	F8W1S1; P35908; B4E1T1; A0A0S2Z428; P13647	1	1133.56	2.79	High	0	0.001141
	FALSE	High	VDALMDEINFMK		0.0310913	0.00107686	2	4	1	B4E1T1; P13647	0	1425.68	2.49	High	0.0004759	0.009397
	FALSE	High	QLDSIVGER		0.0307936	0.00107686	3	12	4	B4E1T1; A0A0S2Z428; P13647	0	1016.54	2.88	High	0.0002427	0.009278
	FALSE	High	DVDAAYMNK	1xOxidation [M7]	0.0256418	0.00107686	3	19	1	B4E1T1; A0A0S2Z428; P13647	0	1042.45	1.21	High	0.0002427	0.007325
	FALSE	High	TSFTSVSR		0.022616	0.00107686	2	4	1	B4E1T1; P13647	0	884.447	1.82	High	0.0002427	0.006237
	FALSE	High	LLEGEECR	1xCarbamidomethyl [C7]	0.0240821	0.00107686	6	25	5	F8W1S1; P35908; B4E1T1; A0A0S2Z428; Q8N1N4; P13647	0	1005.47	2.5	High	0.001198	0.03893
	FALSE	High	AQYEEIANR		0.0348911	0.00204275	2	5	2	B4E1T1; P13647	0	1093.53	2.33	High	0.0004759	0.01087
	FALSE	High	FLEQQNK		0.0660233	0.0025234	5	50	3	P08670; B4E1T1; A0A0S2Z428; Q8N1N4; P13647	0	906.468	1.88	High	0.001198	0.04172
	FALSE	High	DVDAAYMNK		0.0695311	0.0025234	3	19	1	B4E1T1; A0A0S2Z428; P13647	0	1026.46	1.85	High	0.001054	0.02644
	FALSE	High	YEDEINKR		0.0890692	0.0025234	5	33	4	P35908; B4E1T1; A0A0S2Z428; H6VRG1; P13647	1	1066.52	1.97	High	0.001579	0.0556
	FALSE	High	EYQELMNTK		0.0521145	0.0025234	2	4	1	B4E1T1; P13647	0	1155.54	1.75	High	0.000879	0.01821
	FALSE	High	NMQDLVEDLK		0.0732168	0.0025234	1	6	1	B4E1T1	0	1204.59	1.62	High	0.001198	0.02828
	FALSE	High	FASFIDK		0.069205	0.0025234	5	42	3	F8W1S1; P35908; B4E1T1; A0A0S2Z428; P13647	0	827.43	2.26	High	0.001765	0.05737
FALSE	High	Master Protein	D6RBM0	Heterogeneous nuclear ribonucleoprotein H (Fragment) OS=Homo sapiens OX=9606 GN=HNRNPH1 PE=1 SV=1	0	55.15	65.0943	12	80	1	1	212	24.1	7.46	261.4	12
	Checked	Confidence	Sequence	Modifications	Qvality PEP	Qvality q-value	# Protein Groups	# Proteins	# PSMs	Master Protein Accessions	# Missed Cleavages	Theo. MH+ [Da]	XCorr Sequest HT	Confidence Sequest HT	Percolator q-Value Sequest HT	Percolator PEP Sequest HT
	FALSE	High	EGRPSGEAFVELESEDEVK		2.38052e-05	0	2	15	16	G8JLB6; D6RBM0	0	2106.98	6.74	High	0	1.064e-06
	FALSE	High	SNNVEMDWVLK		0.00623906	0	2	16	5	G8JLB6; D6RBM0	0	1334.64	3.53	High	0	0.002928
	FALSE	High	SNNVEMDWVLK	1xOxidation [M6]	0.00890437	0	2	16	1	G8JLB6; D6RBM0	0	1350.64	2.94	High	0	0.001912
	FALSE	High	GLPWSCSADEVQR	1xCarbamidomethyl [C6]	0.000990265	0	2	18	1	G8JLB6; D6RBM0	0	1504.68	2.53	High	0	0.0001185
	FALSE	High	MMLGTEGGEGFVVK	1xAcetyl [N-Term]	0.000132935	0	2	19	2	G8JLB6; D6RBM0	0	1496.71	4.25	High	0	9.382e-06
	FALSE	High	MMLGTEGGEGFVVK	1xOxidation [M2]; 1xAcetyl [N-Term]	0.00180589	0	2	19	3	G8JLB6; D6RBM0	0	1512.71	3.69	High	0	0.0002533
	FALSE	High	STGEAFVQFASQEIAEK		5.23392e-06	0	3	11	10	G8JLB6; D6RBM0; P55795	0	1841.89	5.47	High	0	1.57e-07
	FALSE	High	HTGPNSPDTANDGFVR		8.62539e-07	0	3	17	21	G8JLB6; D6RBM0; P55795	0	1684.77	5.72	High	0	1.014e-05
	FALSE	High	THYDPPR		0.0796523	0.0025234	3	12	3	G8JLB6; D6RBM0; P55795	0	885.421	2.1	High	0.001198	0.03146
	FALSE	High	IQNGAQGIR		0.042258	0.0025234	2	16	3	G8JLB6; D6RBM0	0	956.527	3.08	High	0.000879	0.01391
	FALSE	High	YIEIFK		0.171581	0.00625834	3	11	6	G8JLB6; D6RBM0; P55795	0	812.455	1.69	High	0.002819	0.08991
	FALSE	High	FFSDCK	1xCarbamidomethyl [C5]	0.190427	0.00697805	3	19	4	G8JLB6; D6RBM0; P55795	0	803.339	1.18	High	0.003785	0.148
	FALSE	High	GLPFGCSK	1xCarbamidomethyl [C6]	0.188792	0.00697805	3	20	4	G8JLB6; D6RBM0; P55795	0	865.424	1.37	High	0.004126	0.1583
	FALSE	High	LMAMQRPGPYDR		0.256585	0.00966695	1	1	1	D6RBM0	0	1434.7	0.9	High	0.003785	0.1483
FALSE	High	Master Protein	A0A0S2Z4Z9	Non-POU domain containing octamer-binding isoform 1 (Fragment) OS=Homo sapiens OX=9606 GN=NONO PE=2 SV=1	0	53.861	30.3609	12	33	11	1	471	54.2	8.95	89.59	12
	Checked	Confidence	Sequence	Modifications	Qvality PEP	Qvality q-value	# Protein Groups	# Proteins	# PSMs	Master Protein Accessions	# Missed Cleavages	Theo. MH+ [Da]	XCorr Sequest HT	Confidence Sequest HT	Percolator q-Value Sequest HT	Percolator PEP Sequest HT
	FALSE	High	FGQAATMEGIGAIGGTPPAFNR	1xOxidation [M7]	0.00617851	0	1	3	1	A0A0S2Z4Z9	0	2179.06	2.39	High	0	0.001206
	FALSE	High	FGQAATMEGIGAIGGTPPAFNR		5.70034e-08	0	1	3	5	A0A0S2Z4Z9	0	2163.07	5.49	High	0	5.156e-10
	FALSE	High	FAQPGSFEYEYAMR		0.00280265	0	1	5	2	A0A0S2Z4Z9	0	1695.75	3.18	High	0	0.0004435
	FALSE	High	LFVGNLPPDITEEEMR		0.00350831	0	1	6	1	A0A0S2Z4Z9	0	1859.92	2.63	High	0	0.0005874
	FALSE	High	AAPGAEFAPNKR		0.00424386	0	1	3	3	A0A0S2Z4Z9	1	1228.64	3.54	High	0	0.0007477
	FALSE	High	FACHSASLTVR	1xCarbamidomethyl [C3]	0.0016219	0	1	5	3	A0A0S2Z4Z9	0	1248.62	4.07	High	0	0.0002217
	FALSE	High	GIVEFSGKPAAR		0.00115783	0	1	5	4	A0A0S2Z4Z9	0	1231.68	3.31	High	0	0.0001447
	FALSE	High	VELDNMPLR		0.00843991	0	1	7	2	A0A0S2Z4Z9	0	1086.56	2.63	High	0	0.001793
	FALSE	High	QQQDQVDR		0.0233941	0.00107686	1	5	3	A0A0S2Z4Z9	0	1016.48	2.13	High	0.000879	0.0185
	FALSE	High	AGEVFIHK		0.0387718	0.00204275	1	7	2	A0A0S2Z4Z9	0	900.494	2.52	High	0.0006984	0.01247
	FALSE	High	RMEELHNQEVQK		0.0345578	0.00204275	1	5	3	A0A0S2Z4Z9	1	1540.75	4.05	High	0.0004759	0.01076
	FALSE	High	EKLEMEMEAAR		0.0830678	0.0025234	1	5	1	A0A0S2Z4Z9	1	1336.62	2.12	High	0.001198	0.03322
	FALSE	High	VELDNMPLR	1xOxidation [M6]	0.0728741	0.0025234	1	7	1	A0A0S2Z4Z9	0	1102.56	2.77	High	0.001054	0.02797
	FALSE	High	AVVIVDDR		0.0408673	0.0025234	2	10	2	A0A384N5Z8; A0A0S2Z4Z9	0	886.499	2.4	High	0.000879	0.01329
FALSE	High	Master Protein	Q59GY2	Ribosomal protein L4 variant (Fragment) OS=Homo sapiens OX=9606 PE=2 SV=1	0	48.971	25.8503	11	32	11	1	441	49	11.02	80.25	11
	Checked	Confidence	Sequence	Modifications	Qvality PEP	Qvality q-value	# Protein Groups	# Proteins	# PSMs	Master Protein Accessions	# Missed Cleavages	Theo. MH+ [Da]	XCorr Sequest HT	Confidence Sequest HT	Percolator q-Value Sequest HT	Percolator PEP Sequest HT
	FALSE	High	APIRPDIVNFVHTNLR		1.91284e-06	0	1	7	6	Q59GY2	0	1862.04	6.21	High	0	4.383e-08
	FALSE	High	NVTLPAVFK		0.0154249	0	1	8	5	Q59GY2	0	988.583	2.37	High	0	0.003841
	FALSE	High	YAICSALAASALPALVMSK	1xCarbamidomethyl [C4]	0.00118646	0	1	7	1	Q59GY2	0	1937.02	3.78	High	0	0.0001489
	FALSE	High	IEEVPELPLVVEDKVEGYK		2.12747e-05	0	1	6	2	Q59GY2	1	2185.16	4.19	High	0	9.224e-07
	FALSE	High	NIPGITLLNVSK		0.00500962	0	1	6	4	Q59GY2	0	1268.76	2.88	High	0	0.000922
	FALSE	High	IEEVPELPLVVEDKVEGYKK		0.00285793	0	1	6	3	Q59GY2	2	2313.26	4.62	High	0	0.0004552
	FALSE	High	FCIWTESAFR	1xCarbamidomethyl [C2]	0.00722153	0	1	5	2	Q59GY2	0	1316.61	2.16	High	0	0.001472
	FALSE	High	IEEVPELPLVVEDK		0.00195267	0	1	6	2	Q59GY2	0	1608.87	3.62	High	0	0.0002798
	FALSE	High	SGQGAFGNMCR	1xCarbamidomethyl [C10]	0.00594214	0	1	8	1	Q59GY2	0	1184.49	2.52	High	0	0.001148
	FALSE	High	SGQGAFGNMCR	1xOxidation [M9]; 1xCarbamidomethyl [C10]	0.0144816	0	1	8	1	Q59GY2	0	1200.49	1.01	High	0	0.003552
	FALSE	High	MINTDLSR	1xOxidation [M1]	0.0235074	0.00107686	1	5	2	Q59GY2	0	965.472	1.98	High	0.0006984	0.01283
	FALSE	High	LAPGGHVGR		0.0518675	0.0025234	1	6	3	Q59GY2	0	863.485	1.53	High	0.000879	0.01805
FALSE	High	Master Protein	Q13555-11	Isoform 11 of Calcium/calmodulin-dependent protein kinase type II subunit gamma OS=Homo sapiens OX=9606 GN=CAMK2G	0	48.331	41.5584	14	23	11	1	539	60.2	7.3	64.2	14
	Checked	Confidence	Sequence	Modifications	Qvality PEP	Qvality q-value	# Protein Groups	# Proteins	# PSMs	Master Protein Accessions	# Missed Cleavages	Theo. MH+ [Da]	XCorr Sequest HT	Confidence Sequest HT	Percolator q-Value Sequest HT	Percolator PEP Sequest HT
	FALSE	High	DLKPENLLLASK		0.000683121	0	2	50	3	Q13555-11; E9PF82	0	1340.78	3.21	High	0	7.433e-05
	FALSE	High	GAILTTMLVSR		0.00655077	0	1	19	1	Q13555-11	0	1161.67	3.17	High	0	0.001297
	FALSE	High	NSKPIHTTILNPHVHVIGEDAACIAYIR	1xCarbamidomethyl [C23]	0.0060297	0	1	28	1	Q13555-11	0	3139.65	2.46	High	0	0.001167
	FALSE	High	ITEQLIEAINNGDFEAYTK		0.00948619	0	1	19	1	Q13555-11	0	2169.07	2.66	High	0	0.002069
	FALSE	High	ICDPGLTSFEPEALGNLVEGMDFHK	1xCarbamidomethyl [C2]	4.81672e-06	0	1	18	1	Q13555-11	0	2776.3	5.89	High	0	1.408e-07
	FALSE	High	AGAYDFPSPEWDTVTPEAK		0.000325064	0	2	49	1	Q13555-11; E9PF82	0	2080.95	3.63	High	0	2.898e-05
	FALSE	High	NSLVSPAQEPAPLQTAMEPQTTVVHNATDGIK		0.00536369	0	1	13	2	Q13555-11	0	3344.68	3.17	High	0	0.00101
	FALSE	High	FYFENLLSK		0.0132692	0	1	17	4	Q13555-11	0	1160.6	1.98	High	0	0.003715
	FALSE	High	FTDDYQLFEELGK		0.000156195	0	1	16	2	Q13555-11	0	1604.75	3.8	High	0	1.187e-05
	FALSE	High	GSTESCNTTTEDEDLKVR	1xCarbamidomethyl [C6]	0.000653734	0	1	8	1	Q13555-11	1	2041.9	2.62	High	0	7.038e-05
	FALSE	High	STVASMMHR		0.0205308	0	2	47	2	Q13555-11; E9PF82	0	1019.48	2.45	High	0.0002427	0.009121
	FALSE	High	GSTESCNTTTEDEDLK	1xCarbamidomethyl [C6]	0.000482887	0	1	20	1	Q13555-11	0	1786.73	2.75	High	0	4.804e-05
	FALSE	High	LTQYIDGQGRPR		0.0237356	0.00107686	1	28	2	Q13555-11	0	1403.74	2.75	High	0.0002427	0.006649
	FALSE	High	WLNVHYHCSGAPAAPLQ	1xCarbamidomethyl [C8]	0.202212	0.00759805	1	17	1	Q13555-11	0	1920.92	2.47	High	0.00329	0.1073
FALSE	High	Master Protein	A0A0U1RRM4	Polypyrimidine tract-binding protein 1 OS=Homo sapiens OX=9606 GN=PTBP1 PE=1 SV=1	0	47.176	26.0204	10	26	10	1	588	62.4	9.1	79.65	10
	Checked	Confidence	Sequence	Modifications	Qvality PEP	Qvality q-value	# Protein Groups	# Proteins	# PSMs	Master Protein Accessions	# Missed Cleavages	Theo. MH+ [Da]	XCorr Sequest HT	Confidence Sequest HT	Percolator q-Value Sequest HT	Percolator PEP Sequest HT
	FALSE	High	LSLDGQNIYNACCTLR	2xCarbamidomethyl [C12; C13]	2.5741e-05	0	1	8	3	A0A0U1RRM4	0	1897.89	4.45	High	0	9.594e-06
	FALSE	High	GQPIYIQFSNHK		0.00354272	0	1	8	2	A0A0U1RRM4	0	1431.74	3.46	High	0	0.0005977
	FALSE	High	NFQNIFPPSATLHLSNIPPSVSEEDLK		0.00307508	0	1	6	2	A0A0U1RRM4	0	2994.52	3.95	High	0	0.0004985
	FALSE	High	KLPIDVTEGEVISLGLPFGK		0.000673182	0	1	9	1	A0A0U1RRM4	1	2112.2	4.78	High	0	7.286e-05
	FALSE	High	IAIPGLAGAGNSVLLVSNLNPER		7.8697e-08	0	1	6	2	A0A0U1RRM4	0	2275.28	5.98	High	0	7.768e-10
	FALSE	High	NNQFQALLQYADPVSAQHAK		2.12747e-05	0	1	9	2	A0A0U1RRM4	0	2243.12	5.91	High	0	9.542e-07
	FALSE	High	EGQEDQGLTK		0.00953248	0	1	14	6	A0A0U1RRM4	0	1104.52	2.56	High	0	0.002086
	FALSE	High	HQNVQLPR		0.00831748	0	1	8	3	A0A0U1RRM4	0	991.543	2.86	High	0	0.004155
	FALSE	High	VTNLLMLK		0.0217579	0.00107686	1	26	8	A0A0U1RRM4	0	931.564	2.45	High	0.000879	0.01433
	FALSE	High	DYGNSPLHR		0.23729	0.00832161	1	8	1	A0A0U1RRM4	0	1058.5	1.9	High	0.003463	0.1333
FALSE	High	Master Protein	P08670	Vimentin OS=Homo sapiens OX=9606 GN=VIM PE=1 SV=4	0	45.909	45.279	21	32	20	1	466	53.6	5.12	54.84	21
	Checked	Confidence	Sequence	Modifications	Qvality PEP	Qvality q-value	# Protein Groups	# Proteins	# PSMs	Master Protein Accessions	# Missed Cleavages	Theo. MH+ [Da]	XCorr Sequest HT	Confidence Sequest HT	Percolator q-Value Sequest HT	Percolator PEP Sequest HT
	FALSE	High	ETNLDSLPLVDTHSK		0.000214585	0	1	2	1	P08670	0	1668.84	2.8	High	0	1.72e-05
	FALSE	High	QVQSLTCEVDALK	1xCarbamidomethyl [C7]	0.0190005	0	1	5	2	P08670	0	1490.75	2.1	High	0	0.005002
	FALSE	High	EEAENTLQSFR		0.0170791	0	1	5	1	P08670	0	1323.62	2.21	High	0	0.004387
	FALSE	High	LGDLYEEEMR		0.00381183	0	1	4	1	P08670	0	1254.57	2.5	High	0	0.0006536
	FALSE	High	KVESLQEEIAFLK		0.00995936	0	1	4	2	P08670	1	1533.85	2.87	High	0	0.002838
	FALSE	High	ILLAELEQLK		0.00533759	0	1	5	1	P08670	0	1169.71	2.73	High	0	0.0009982
	FALSE	High	QESTEYR		0.0158037	0	1	5	1	P08670	0	912.406	1.32	High	0	0.00396
	FALSE	High	QDVDNASLAR		0.00188704	0	1	5	2	P08670	0	1088.53	2.51	High	0	0.001127
	FALSE	High	FADLSEAANR		0.00981499	0	1	5	3	P08670	0	1093.53	2.18	High	0	0.002436
	FALSE	High	VELQELNDR		0.00636193	0	1	14	1	P08670	0	1115.57	2.41	High	0	0.001249
	FALSE	High	QQYESVAAK		0.0395213	0.00204275	1	5	2	P08670	0	1023.51	2	High	0.0006984	0.01273
	FALSE	High	QVDQLTNDK		0.04475	0.0025234	1	4	1	P08670	0	1060.53	1.86	High	0.000879	0.01494
	FALSE	High	SLYASSPGGVYATR		0.0715189	0.0025234	1	6	2	P08670	0	1428.71	1.92	High	0.001054	0.02744
	FALSE	High	FLEQQNK		0.0660233	0.0025234	5	50	3	P08670; B4E1T1; A0A0S2Z428; Q8N1N4; P13647	0	906.468	1.88	High	0.001198	0.04172
	FALSE	High	DGQVINETSQHHDDLE		0.0489908	0.0025234	1	2	2	P08670	0	1836.8	2.64	High	0.000879	0.01678
	FALSE	High	EYQDLLNVK		0.0903174	0.0025234	1	30	2	P08670	0	1121.58	2.28	High	0.001198	0.03699
	FALSE	High	TYSLGSALRPSTSR		0.139336	0.0056851	1	6	1	P08670	0	1495.79	1.58	High	0.001942	0.06553
	FALSE	High	LLEGEESR		0.196245	0.00759805	1	25	1	P08670	0	932.468	1.58	High	0.00329	0.1034
	FALSE	High	GTNESLER		0.214602	0.00759805	1	13	1	P08670	0	905.432	1.96	High	0.00329	0.1163
	FALSE	High	KVESLQEEIAFLKK		0.228564	0.00759805	1	4	1	P08670	2	1661.95	2.74	High	0.00329	0.127
	FALSE	High	SVSSSSYR		0.240257	0.00896154	1	6	1	P08670	0	872.411	1.24	High	0.003622	0.1356
FALSE	High	Master Protein	Q8IV63	Inactive serine/threonine-protein kinase VRK3 OS=Homo sapiens OX=9606 GN=VRK3 PE=1 SV=2	0	44.823	35.443	11	27	11	1	474	52.8	9.04	67.75	11
	Checked	Confidence	Sequence	Modifications	Qvality PEP	Qvality q-value	# Protein Groups	# Proteins	# PSMs	Master Protein Accessions	# Missed Cleavages	Theo. MH+ [Da]	XCorr Sequest HT	Confidence Sequest HT	Percolator q-Value Sequest HT	Percolator PEP Sequest HT
	FALSE	High	DNQGILYEAAPTSTLTCDSGPQK	1xCarbamidomethyl [C17]	0.00022533	0	1	9	2	Q8IV63	0	2466.15	3.48	High	0	1.829e-05
	FALSE	High	LSLFSDGDSSESEDTLSSSER		0.0140657	0	1	8	1	Q8IV63	0	2247.97	2	High	0	0.003416
	FALSE	High	FVDKPGPFVGPCGHWIRPSETLQK	1xCarbamidomethyl [C12]	0.00189628	0	1	3	1	Q8IV63	0	2752.4	3.71	High	0	0.0002697
	FALSE	High	VTTSLEALPTGTVLTDK		2.2781e-05	0	1	12	5	Q8IV63	0	1745.95	3.78	High	0	1.005e-06
	FALSE	High	LFNEQNFFQR		0.00342372	0	1	5	2	Q8IV63	0	1342.65	3.5	High	0	0.0005692
	FALSE	High	SPHEGDLEFISMDLHK		0.000297696	0	1	7	2	Q8IV63	0	1854.87	4.19	High	0	2.604e-05
	FALSE	High	SDLQSLGYCMLK	1xCarbamidomethyl [C9]	0.00285793	0	1	7	1	Q8IV63	0	1414.67	2.46	High	0	0.0004547
	FALSE	High	SLQSALDVSPK		0.00554998	0	1	6	4	Q8IV63	0	1144.62	2.89	High	0	0.001757
	FALSE	High	VVMALTYEEKPPYAMLR		0.000806564	0	1	3	2	Q8IV63	0	2011.04	2.91	High	0	9.162e-05
	FALSE	High	FLVLPSLGR		0.0125175	0	1	5	4	Q8IV63	0	1001.61	2.38	High	0	0.002954
	FALSE	High	SVLQVACR	1xCarbamidomethyl [C7]	0.0666482	0.0025234	1	6	3	Q8IV63	0	932.498	1.98	High	0.001054	0.02526
FALSE	High	Master Protein	B5BUB1	RuvB-like helicase (Fragment) OS=Homo sapiens OX=9606 GN=RUVBL1 PE=2 SV=1	0	43.982	38.8158	13	22	13	1	456	50.2	6.42	62.71	13
	Checked	Confidence	Sequence	Modifications	Qvality PEP	Qvality q-value	# Protein Groups	# Proteins	# PSMs	Master Protein Accessions	# Missed Cleavages	Theo. MH+ [Da]	XCorr Sequest HT	Confidence Sequest HT	Percolator q-Value Sequest HT	Percolator PEP Sequest HT
	FALSE	High	GLGLDESGLAK		0.0146229	0	1	3	1	B5BUB1	0	1059.57	2.27	High	0	0.003602
	FALSE	High	TISHVIIGLK		0.00819682	0	1	5	1	B5BUB1	0	1080.68	1.9	High	0	0.001729
	FALSE	High	ALESSIAPIVIFASNR		0.00264316	0	1	8	1	B5BUB1	0	1687.94	2.48	High	0	0.0004122
	FALSE	High	YSVQLLTPANLLAK		9.67622e-05	0	1	3	1	B5BUB1	0	1530.89	3.82	High	0	6.285e-06
	FALSE	High	TALALAIAQELGSK		0.0024326	0	1	5	1	B5BUB1	0	1385.8	4.34	High	0	0.0003712
	FALSE	High	VPFCPMVGSEVYSTEIK	1xCarbamidomethyl [C4]	0.000282118	0	1	5	1	B5BUB1	0	1942.93	3.47	High	0	2.421e-05
	FALSE	High	EACGVIVELIK	1xCarbamidomethyl [C3]	0.00546936	0	1	3	4	B5BUB1	0	1230.68	3.03	High	0	0.001029
	FALSE	High	LDPSIFESLQK		0.00116919	0	1	5	3	B5BUB1	0	1276.68	2.49	High	0	0.0001463
	FALSE	High	GTEDITSPHGIPLDLLDR		8.27561e-05	0	1	7	3	B5BUB1	0	1949	4.82	High	0	5.15e-06
	FALSE	High	AQTEGINISEEALNHLGEIGTK		0.0032132	0	1	4	1	B5BUB1	0	2324.17	2.9	High	0	0.0005258
	FALSE	High	QAASGLVGQENAR		0.000863662	0	1	3	1	B5BUB1	0	1300.66	3.12	High	0	9.967e-05
	FALSE	High	ILADQQDK		0.0669628	0.0025234	1	3	2	B5BUB1	0	930.489	1.89	High	0.001054	0.02679
	FALSE	High	AVLLAGPPGTGK		0.147667	0.00625834	1	5	2	B5BUB1	0	1080.64	2.23	High	0.002269	0.07057
FALSE	High	Master Protein	Q53G85	Elongation factor 1-alpha (Fragment) OS=Homo sapiens OX=9606 PE=2 SV=1	0	42.936	30.7359	9	27	9	1	462	50.1	9.01	85.37	9
	Checked	Confidence	Sequence	Modifications	Qvality PEP	Qvality q-value	# Protein Groups	# Proteins	# PSMs	Master Protein Accessions	# Missed Cleavages	Theo. MH+ [Da]	XCorr Sequest HT	Confidence Sequest HT	Percolator q-Value Sequest HT	Percolator PEP Sequest HT
	FALSE	High	EHALLAYTLGVK		0.0175831	0	1	38	1	Q53G85	0	1314.74	2.73	High	0	0.004531
	FALSE	High	IGGIGTVPVGR		0.00381183	0	1	40	4	Q53G85	0	1025.61	3.15	High	0	0.0006518
	FALSE	High	LPLQDVYK		0.0182782	0	1	41	3	Q53G85	0	975.551	2.26	High	0.0002427	0.008828
	FALSE	High	YYVTIIDAPGHR		0.000700014	0	1	36	5	Q53G85	0	1404.73	2.97	High	0	7.641e-05
	FALSE	High	KDGNASGTTLLEALDCILPPTRPTDKPLR	1xCarbamidomethyl [C16]	0.000846948	0	1	35	4	Q53G85	1	3149.66	4.97	High	0	0.0005728
	FALSE	High	VETGVLKPGMVVTFAPVNVTTEVK		4.22139e-06	0	1	35	2	Q53G85	0	2515.38	6.21	High	0	1.194e-07
	FALSE	High	VETGVLKPGMVVTFAPVNVTTEVK	1xOxidation [M10]	9.09123e-06	0	1	35	2	Q53G85	0	2531.38	4.39	High	0	3.15e-07
	FALSE	High	SGDAAIVDMVPGKPMCVESFSDYPPLGR	2xOxidation [M9; M15]; 1xCarbamidomethyl [C16]	0.00287191	0	1	39	1	Q53G85	0	3027.39	3	High	0	0.0004581
	FALSE	High	STTTGHLIYK		0.00503412	0	1	50	3	Q53G85	0	1120.6	3.14	High	0	0.002481
	FALSE	High	QLIVGVNK		0.0774497	0.0025234	1	37	2	Q53G85	0	870.541	2.38	High	0.001765	0.05776
FALSE	High	Master Protein	Q9Y3I0	tRNA-splicing ligase RtcB homolog OS=Homo sapiens OX=9606 GN=RTCB PE=1 SV=1	0	42.736	27.9208	13	24	13	1	505	55.2	7.23	55.61	13
	Checked	Confidence	Sequence	Modifications	Qvality PEP	Qvality q-value	# Protein Groups	# Proteins	# PSMs	Master Protein Accessions	# Missed Cleavages	Theo. MH+ [Da]	XCorr Sequest HT	Confidence Sequest HT	Percolator q-Value Sequest HT	Percolator PEP Sequest HT
	FALSE	High	GLGHQVATDALVAMEK		0.000971102	0	1	2	1	Q9Y3I0	0	1639.85	4.2	High	0	0.000116
	FALSE	High	GGGVGGFLPAMK		0.0174135	0	1	4	3	Q9Y3I0	0	1090.57	2.35	High	0	0.004482
	FALSE	High	LVMEEAPESYK		0.00577079	0	1	1	3	Q9Y3I0	0	1295.62	2.57	High	0	0.001104
	FALSE	High	EQLAQAMFDHIPVGVGSK		7.69075e-05	0	1	3	2	Q9Y3I0	0	1926.97	3.67	High	0	8.573e-06
	FALSE	High	TNLDESDVQPVK		0.0024326	0	1	3	2	Q9Y3I0	0	1344.66	2.52	High	0	0.0003702
	FALSE	High	NVTDVVNTCHDAGISKK	1xCarbamidomethyl [C9]	0.00274845	0	1	1	1	Q9Y3I0	1	1857.91	3.98	High	0	0.0004333
	FALSE	High	VEQHVVDGK		0.00147095	0	1	2	2	Q9Y3I0	0	1010.53	3.27	High	0	0.0007932
	FALSE	High	NVTDVVNTCHDAGISK	1xCarbamidomethyl [C9]	0.000236614	0	1	1	4	Q9Y3I0	0	1729.82	3.15	High	0	8.092e-05
	FALSE	High	IASPEGQDYLK		0.00732788	0	1	2	1	Q9Y3I0	0	1220.62	2.23	High	0	0.0015
	FALSE	High	SYNDELQFLEK		0.0215485	0.00107686	1	4	2	Q9Y3I0	0	1385.66	2.2	High	0.0002427	0.005897
	FALSE	High	LADMGIAIR	1xOxidation [M4]	0.0981575	0.0025234	1	1	1	Q9Y3I0	0	975.529	2.27	High	0.001198	0.04117
	FALSE	High	LMFEELR	1xOxidation [M2]	0.0770882	0.0025234	1	4	1	Q9Y3I0	0	953.476	1.13	High	0.001198	0.03016
	FALSE	High	MLQADPNK	1xOxidation [M1]	0.227611	0.00759805	1	2	1	Q9Y3I0	0	932.451	1.38	High	0.00329	0.1261
FALSE	High	Master Protein	P08779	Keratin, type I cytoskeletal 16 OS=Homo sapiens OX=9606 GN=KRT16 PE=1 SV=4	0	42.511	32.7696	15	58	4	1	473	51.2	5.05	120.03	15
	Checked	Confidence	Sequence	Modifications	Qvality PEP	Qvality q-value	# Protein Groups	# Proteins	# PSMs	Master Protein Accessions	# Missed Cleavages	Theo. MH+ [Da]	XCorr Sequest HT	Confidence Sequest HT	Percolator q-Value Sequest HT	Percolator PEP Sequest HT
	FALSE	High	TRLEQEIATYR		0.00636193	0	2	19	1	P02533; P08779	1	1379.73	2.16	High	0	0.00125
	FALSE	High	ALEEANADLEVK		0.00439132	0	2	15	2	P02533; P08779	0	1301.66	3.62	High	0	0.0008497
	FALSE	High	VLDELTLAR		0.0090354	0	2	18	3	P02533; P08779	0	1029.59	2.76	High	0	0.005165
	FALSE	High	IIAATIENAQPILQIDNAR		0.000168896	0	1	3	2	P08779	0	2064.14	3.53	High	0	1.266e-05
	FALSE	High	GSCGIGGGIGGGSSR	1xCarbamidomethyl [C3]	0.0127013	0	2	3	3	P02533; P08779	0	1278.59	2.7	High	0	0.003013
	FALSE	High	TKYEHELALR		0.00364801	0	1	1	1	P08779	1	1259.67	2.76	High	0	0.0006182
	FALSE	High	VTMQNLNDR		0.00886112	0	3	8	7	P02533; P13645; P08779	0	1090.53	3.08	High	0	0.001899
	FALSE	High	VTMQNLNDR	1xOxidation [M3]	0.014552	0	3	8	16	P02533; P13645; P08779	0	1106.53	3.29	High	0.0002427	0.008066
	FALSE	High	ASLENSLEETK		0.00250493	0	2	6	2	P02533; P08779	0	1220.6	2.22	High	0	0.003835
	FALSE	High	LLEGEDAHLSSQQASGQSYSSR		0.000893708	0	1	1	1	P08779	0	2350.09	3.38	High	0	0.0001045
	FALSE	High	LEQEIATYR		0.010456	0	2	23	1	P02533; P08779	0	1122.58	2.34	High	0	0.00235
	FALSE	High	EVFTSSSSSSSR		0.0890692	0.0025234	1	2	2	P08779	0	1260.57	1.57	High	0.001198	0.03641
	FALSE	High	LASYLDK		0.0894834	0.0025234	4	16	8	P02533; P13645; P35527; P08779	0	809.44	2.67	High	0.001765	0.05964
	FALSE	High	LASYLDKVR		0.118975	0.0033324	3	15	1	P02533; P13645; P08779	1	1064.61	2.22	High	0.001386	0.053
	FALSE	High	LAADDFR		0.11472	0.0033324	3	37	7	P02533; P13645; P08779	0	807.4	2.26	High	0.001386	0.05395
	FALSE	High	QFTSSSSMK		0.141853	0.0056851	2	3	1	P02533; P08779	0	1002.46	1.5	High	0.002126	0.06685
FALSE	High	Master Protein	P78527	DNA-dependent protein kinase catalytic subunit OS=Homo sapiens OX=9606 GN=PRKDC PE=1 SV=3	0	42.407	4.55426	16	23	16	1	4128	468.8	7.12	59.85	16
	Checked	Confidence	Sequence	Modifications	Qvality PEP	Qvality q-value	# Protein Groups	# Proteins	# PSMs	Master Protein Accessions	# Missed Cleavages	Theo. MH+ [Da]	XCorr Sequest HT	Confidence Sequest HT	Percolator q-Value Sequest HT	Percolator PEP Sequest HT
	FALSE	High	AALSALESFLK		0.00474787	0	1	3	1	P78527	0	1149.65	2.95	High	0	0.0008643
	FALSE	High	SDPGLLTNTMDVFVK		0.000164017	0	1	3	1	P78527	0	1636.83	3.64	High	0	1.225e-05
	FALSE	High	QLFSSLFSGILK		0.0196556	0	1	2	1	P78527	0	1339.76	2.35	High	0	0.005232
	FALSE	High	LSDFNDITNMLLLK		6.7402e-05	0	1	2	2	P78527	0	1636.86	3.64	High	0	3.976e-06
	FALSE	High	LAGANPAVITCDELLLGHEK	1xCarbamidomethyl [C11]	0.000299154	0	1	2	4	P78527	0	2121.1	4.93	High	0	2.613e-05
	FALSE	High	AQEPESGLSEETQVK		0.000548295	0	1	2	3	P78527	0	1631.78	3.09	High	0	5.635e-05
	FALSE	High	TETVTSFR		0.014694	0	1	2	2	P78527	0	940.473	2.65	High	0	0.004649
	FALSE	High	ATQQQHDFTLTQTADGR		0.0191855	0	1	2	1	P78527	0	1917.9	2.08	High	0	0.00506
	FALSE	High	NLLIFENLIDLK		0.0211356	0.00107686	1	2	1	P78527	0	1444.84	2.19	High	0.0002427	0.005736
	FALSE	High	IAPYSVEIK		0.0279667	0.00107686	1	4	1	P78527	0	1019.58	2.03	High	0.0002427	0.00822
	FALSE	High	IPALDLLIK		0.0369581	0.00204275	1	4	1	P78527	0	995.65	1.68	High	0.0006984	0.01168
	FALSE	High	EIFNFVLK		0.100909	0.0025234	1	3	1	P78527	0	1009.57	2.01	High	0.001198	0.0429
	FALSE	High	TYSVVPMTSR		0.0850246	0.0025234	1	1	1	P78527	0	1140.57	2.36	High	0.001198	0.0342
	FALSE	High	LPVLAGCLK	1xCarbamidomethyl [C7]	0.0511333	0.0025234	1	3	1	P78527	0	970.575	1.62	High	0.000879	0.01773
	FALSE	High	GPESESEDHR		0.110606	0.0033324	1	3	1	P78527	0	1142.47	1.25	High	0.001386	0.0482
	FALSE	High	AIRPQIDLK		0.185557	0.00697805	1	3	1	P78527	0	1053.64	1.93	High	0.002998	0.09546
FALSE	High	Master Protein	Q8NC51	Plasminogen activator inhibitor 1 RNA-binding protein OS=Homo sapiens OX=9606 GN=SERBP1 PE=1 SV=2	0	42.31	29.4118	13	34	13	1	408	44.9	8.65	105.74	13
	Checked	Confidence	Sequence	Modifications	Qvality PEP	Qvality q-value	# Protein Groups	# Proteins	# PSMs	Master Protein Accessions	# Missed Cleavages	Theo. MH+ [Da]	XCorr Sequest HT	Confidence Sequest HT	Percolator q-Value Sequest HT	Percolator PEP Sequest HT
	FALSE	High	FDQLFDDESDPFEVLK		0.0188173	0	1	7	3	Q8NC51	0	1943.89	3.47	High	0	0.004935
	FALSE	High	SAAQAAAQTNSNAAGKQLR	1xAcetyl [K16]	0.000170555	0	1	7	1	Q8NC51	1	1899.96	3.31	High	0	1.284e-05
	FALSE	High	KNPLPPSVGVVDKK		1.6103e-05	0	1	7	7	Q8NC51	2	1477.87	5.16	High	0	5.126e-06
	FALSE	High	SEEAHAEDSVMDHHFR		0.00434867	0	1	7	1	Q8NC51	0	1896.79	2.69	High	0	0.0007713
	FALSE	High	SKSEEAHAEDSVMDHHFR		0.00508348	0	1	7	1	Q8NC51	1	2111.92	3.11	High	0	0.0009387
	FALSE	High	SSFSHYSGLK		0.00196223	0	1	2	1	Q8NC51	0	1112.54	1.74	High	0	0.0002828
	FALSE	High	RPDQQLQGEGK		0.00101972	0	1	7	5	Q8NC51	0	1255.64	3.5	High	0	0.0001236
	FALSE	High	EAGGGGVGGPGAK		0.0039636	0	1	7	6	Q8NC51	0	1013.5	3.24	High	0	0.0006857
	FALSE	High	SAAQAAAQTNSNAAGK		0.000102605	0	1	7	4	Q8NC51	0	1460.71	5.4	High	0	6.764e-06
	FALSE	High	KEETQPPVALKK		0.0489908	0.0025234	1	7	1	Q8NC51	2	1367.79	2.86	High	0.000879	0.01678
	FALSE	High	AKVEFNIR		0.191249	0.00697805	1	7	2	Q8NC51	1	976.557	2.04	High	0.003622	0.1388
	FALSE	High	EETQPPVALKK		0.235328	0.00832161	1	7	1	Q8NC51	1	1239.69	1.74	High	0.003463	0.1319
	FALSE	High	EETQPPVALK		0.259741	0.00966695	1	7	1	Q8NC51	0	1111.6	1.85	High	0.003785	0.151
FALSE	High	Master Protein	E9PF82	Calcium/calmodulin-dependent protein kinase type II subunit delta OS=Homo sapiens OX=9606 GN=CAMK2D PE=1 SV=1	0	42.138	28.5178	12	23	9	1	533	60	7.27	56.92	12
	Checked	Confidence	Sequence	Modifications	Qvality PEP	Qvality q-value	# Protein Groups	# Proteins	# PSMs	Master Protein Accessions	# Missed Cleavages	Theo. MH+ [Da]	XCorr Sequest HT	Confidence Sequest HT	Percolator q-Value Sequest HT	Percolator PEP Sequest HT
	FALSE	High	DLKPENLLLASK		0.000683121	0	2	50	3	Q13555-11; E9PF82	0	1340.78	3.21	High	0	7.433e-05
	FALSE	High	FYFENALSK		0.0092131	0	1	16	4	E9PF82	0	1118.55	1.98	High	0	0.004823
	FALSE	High	GAILTTMLATR		0.0185458	0	1	33	1	E9PF82	0	1147.65	2.62	High	0	0.004855
	FALSE	High	FTDEYQLFEELGK		0.000133586	0	1	15	3	E9PF82	0	1618.76	4.35	High	0	9.427e-06
	FALSE	High	ICDPGLTAFEPEALGNLVEGMDFHR	1xCarbamidomethyl [C2]	8.33535e-07	0	1	16	1	E9PF82	0	2788.31	5.45	High	0	1.533e-08
	FALSE	High	AGAYDFPSPEWDTVTPEAK		0.000325064	0	2	49	1	Q13555-11; E9PF82	0	2080.95	3.63	High	0	2.898e-05
	FALSE	High	ESTESSNTTIEDEDVK		6.67466e-05	0	1	12	3	E9PF82	0	1783.77	3.77	High	0	3.92e-06
	FALSE	High	STVASMMHR		0.0205308	0	2	47	2	Q13555-11; E9PF82	0	1019.48	2.45	High	0.0002427	0.009121
	FALSE	High	IPTGQEYAAK		0.0106615	0	1	15	2	E9PF82	0	1077.56	2.07	High	0	0.002403
	FALSE	High	LTQYMDGSGMPK		0.0306458	0.00107686	1	15	1	E9PF82	0	1327.6	2.04	High	0.0002427	0.009194
	FALSE	High	ITASEALK		0.0826815	0.0025234	1	16	1	E9PF82	0	832.477	1.98	High	0.001198	0.03301
	FALSE	High	QETVDCLK	1xCarbamidomethyl [C6]	0.045395	0.0025234	1	19	1	E9PF82	0	992.472	1.74	High	0.000879	0.0152
FALSE	High	Master Protein	Q9UMS4	Pre-mRNA-processing factor 19 OS=Homo sapiens OX=9606 GN=PRPF19 PE=1 SV=1	0	39.963	33.7302	11	20	11	1	504	55.1	6.61	54.28	11
	Checked	Confidence	Sequence	Modifications	Qvality PEP	Qvality q-value	# Protein Groups	# Proteins	# PSMs	Master Protein Accessions	# Missed Cleavages	Theo. MH+ [Da]	XCorr Sequest HT	Confidence Sequest HT	Percolator q-Value Sequest HT	Percolator PEP Sequest HT
	FALSE	High	TLQLDNNFEVK		0.0125175	0	1	1	1	Q9UMS4	0	1320.68	2.28	High	0	0.00294
	FALSE	High	IWSVPNASCVQVVR	1xCarbamidomethyl [C9]	0.0196556	0	1	1	2	Q9UMS4	0	1614.84	2.63	High	0	0.005239
	FALSE	High	VAHPIRPKPPSATSIPAILK		0.00103984	0	1	2	5	Q9UMS4	0	2093.26	3.84	High	0	0.0001265
	FALSE	High	TVPEELVKPEELSK		0.00164584	0	1	3	2	Q9UMS4	0	1597.87	3.16	High	0	0.0002265
	FALSE	High	KVTSVVFHPSQDLVFSASPDATIR		0.000641083	0	1	1	1	Q9UMS4	1	2601.37	3.82	High	0	6.872e-05
	FALSE	High	ALQDEWDAVMLHSFTLR		7.99734e-05	0	1	2	1	Q9UMS4	0	2032	4.47	High	0	4.92e-06
	FALSE	High	VTDETSGCSLTCAQFHPDGLIFGTGTMDSQIK	2xCarbamidomethyl [C8; C12]	0.000262181	0	1	2	1	Q9UMS4	0	3473.57	3.6	High	0	2.207e-05
	FALSE	High	QELSHALYQHDAACR	1xCarbamidomethyl [C14]	5.57073e-05	0	1	3	2	Q9UMS4	0	1798.83	5.26	High	0	3.122e-06
	FALSE	High	QQLQTTR		0.0275653	0.00107686	1	3	2	Q9UMS4	0	874.474	1.83	High	0.0002427	0.008036
	FALSE	High	NVVVFDK		0.221959	0.00759805	1	1	1	Q9UMS4	0	820.456	1.67	High	0.00329	0.1215
	FALSE	High	FIASTGMDR		0.248315	0.00896154	1	2	2	Q9UMS4	0	997.477	1.9	High	0.007205	0.2213
FALSE	High	Master Protein	Q59HH7	X-ray repair cross complementing protein 1 variant (Fragment) OS=Homo sapiens OX=9606 PE=2 SV=1	0	38.07	28.9026	13	22	13	1	647	71	6.04	60.5	13
	Checked	Confidence	Sequence	Modifications	Qvality PEP	Qvality q-value	# Protein Groups	# Proteins	# PSMs	Master Protein Accessions	# Missed Cleavages	Theo. MH+ [Da]	XCorr Sequest HT	Confidence Sequest HT	Percolator q-Value Sequest HT	Percolator PEP Sequest HT
	FALSE	High	VKEEDESANSLRPGALFFSR		0.00144955	0	1	11	2	Q59HH7	1	2252.13	3.95	High	0	0.0001925
	FALSE	High	DSTHLICAFANTPK	1xCarbamidomethyl [C7]	0.00434867	0	1	7	1	Q59HH7	0	1574.76	3.86	High	0	0.000771
	FALSE	High	TSPVTASDPAGPSYAAATLQASSAASSASPVSR		5.1518e-05	0	1	9	2	Q59HH7	0	3063.49	3.91	High	0	2.82e-06
	FALSE	High	DSPFGLSFVR		0.00747212	0	1	11	3	Q59HH7	0	1124.57	2.11	High	0.001054	0.02566
	FALSE	High	KLDLNQEEK		0.00443439	0	1	8	2	Q59HH7	1	1116.59	2.85	High	0	0.0007935
	FALSE	High	FHSPPDKDEAEAPSQK		0.00912382	0	1	11	2	Q59HH7	1	1782.83	3.98	High	0	0.00198
	FALSE	High	HVVSCSSQDSTHCAENLLK	2xCarbamidomethyl [C5; C13]	1.76037e-06	0	1	6	1	Q59HH7	0	2171.98	4.55	High	0	3.95e-08
	FALSE	High	YSQVLGLGGR		0.045612	0.0025234	1	7	2	Q59HH7	0	1049.57	2.53	High	0.000879	0.01533
	FALSE	High	IVCSQPYSK	1xCarbamidomethyl [C3]	0.0924343	0.0025234	1	11	1	Q59HH7	0	1081.53	1.67	High	0.001198	0.03819
	FALSE	High	TPATAPVPAR		0.0434866	0.0025234	1	5	3	Q59HH7	0	980.552	2.49	High	0.002269	0.07294
	FALSE	High	AIGSTSKPQESPK		0.0638802	0.0025234	1	8	1	Q59HH7	0	1329.7	1.65	High	0.001054	0.02365
	FALSE	High	AGPEELGK		0.0866212	0.0025234	1	7	1	Q59HH7	0	800.415	2.11	High	0.001198	0.035
	FALSE	High	KTPSKPPAQLSPSVPK		0.0778127	0.0025234	1	8	1	Q59HH7	1	1661.96	2.47	High	0.001198	0.03047
FALSE	High	Master Protein	P83111	Serine beta-lactamase-like protein LACTB, mitochondrial OS=Homo sapiens OX=9606 GN=LACTB PE=1 SV=2	0	36.152	24.3144	11	15	11	1	547	60.7	8.53	36.63	11
	Checked	Confidence	Sequence	Modifications	Qvality PEP	Qvality q-value	# Protein Groups	# Proteins	# PSMs	Master Protein Accessions	# Missed Cleavages	Theo. MH+ [Da]	XCorr Sequest HT	Confidence Sequest HT	Percolator q-Value Sequest HT	Percolator PEP Sequest HT
	FALSE	High	LVNTPYVDNSYK		0.00123978	0	1	1	2	P83111	0	1412.71	2.09	High	0	0.0006935
	FALSE	High	LLISHLSGIR		0.00350831	0	1	3	1	P83111	0	1108.68	2.22	High	0	0.0005874
	FALSE	High	FGNAMLYGYQVGLFK		0.000174773	0	1	1	1	P83111	0	1707.86	3.91	High	0	1.327e-05
	FALSE	High	WAGGGFLSTVGDLLK		2.21228e-05	0	1	1	2	P83111	0	1520.81	4.74	High	0	1.32e-06
	FALSE	High	IFHDLDMLTTVQEENEPVIYNR		3.0542e-05	0	1	2	1	P83111	0	2676.3	4.44	High	0	1.461e-06
	FALSE	High	LDLDIPVQHYVPEFPEK		0.00722153	0	1	3	3	P83111	0	2039.05	2.98	High	0	0.001466
	FALSE	High	VPCKPETVMR	1xCarbamidomethyl [C3]	0.006878	0	1	2	1	P83111	0	1216.62	2.14	High	0	0.001383
	FALSE	High	ENVAFEQEK		0.0293467	0.00107686	1	3	1	P83111	0	1093.52	2.17	High	0.0002427	0.008722
	FALSE	High	YLDYMQK		0.035397	0.00204275	1	2	1	P83111	0	960.45	1.47	High	0.0004759	0.01104
	FALSE	High	SLTMVALAK		0.0583954	0.0025234	1	3	1	P83111	0	933.544	1.86	High	0.001054	0.02103
	FALSE	High	FYVYNKK		0.188792	0.00697805	1	1	1	P83111	1	961.514	1.41	High	0.002998	0.09821
FALSE	High	Master Protein	P02533	Keratin, type I cytoskeletal 14 OS=Homo sapiens OX=9606 GN=KRT14 PE=1 SV=4	0	35.3	25.8475	14	56	3	1	472	51.5	5.16	117.8	14
	Checked	Confidence	Sequence	Modifications	Qvality PEP	Qvality q-value	# Protein Groups	# Proteins	# PSMs	Master Protein Accessions	# Missed Cleavages	Theo. MH+ [Da]	XCorr Sequest HT	Confidence Sequest HT	Percolator q-Value Sequest HT	Percolator PEP Sequest HT
	FALSE	High	TRLEQEIATYR		0.00636193	0	2	19	1	P02533; P08779	1	1379.73	2.16	High	0	0.00125
	FALSE	High	ALEEANADLEVK		0.00439132	0	2	15	2	P02533; P08779	0	1301.66	3.62	High	0	0.0008497
	FALSE	High	VLDELTLAR		0.0090354	0	2	18	3	P02533; P08779	0	1029.59	2.76	High	0	0.005165
	FALSE	High	GSCGIGGGIGGGSSR	1xCarbamidomethyl [C3]	0.0127013	0	2	3	3	P02533; P08779	0	1278.59	2.7	High	0	0.003013
	FALSE	High	EVATNSELVQSGK		0.00285793	0	1	6	2	P02533	0	1361.69	3.4	High	0	0.0004541
	FALSE	High	VTMQNLNDR		0.00886112	0	3	8	7	P02533; P13645; P08779	0	1090.53	3.08	High	0	0.001899
	FALSE	High	VTMQNLNDR	1xOxidation [M3]	0.014552	0	3	8	16	P02533; P13645; P08779	0	1106.53	3.29	High	0.0002427	0.008066
	FALSE	High	ASLENSLEETK		0.00250493	0	2	6	2	P02533; P08779	0	1220.6	2.22	High	0	0.003835
	FALSE	High	LEQEIATYR		0.010456	0	2	23	1	P02533; P08779	0	1122.58	2.34	High	0	0.00235
	FALSE	High	TKYETELNLR		0.0406723	0.0025234	1	1	1	P02533	1	1266.67	2.1	High	0.000879	0.01325
	FALSE	High	LASYLDK		0.0894834	0.0025234	4	16	8	P02533; P13645; P35527; P08779	0	809.44	2.67	High	0.001765	0.05964
	FALSE	High	LASYLDKVR		0.118975	0.0033324	3	15	1	P02533; P13645; P08779	1	1064.61	2.22	High	0.001386	0.053
	FALSE	High	LAADDFR		0.11472	0.0033324	3	37	7	P02533; P13645; P08779	0	807.4	2.26	High	0.001386	0.05395
	FALSE	High	QFTSSSSMK		0.141853	0.0056851	2	3	1	P02533; P08779	0	1002.46	1.5	High	0.002126	0.06685
	FALSE	High	SEISELR		0.162779	0.00625834	1	6	1	P02533	0	833.436	1.8	High	0.002269	0.08049
FALSE	High	Master Protein	V9HW96	Chaperonin containing TCP1, subunit 2 (Beta), isoform CRA_b OS=Homo sapiens OX=9606 GN=HEL-S-100n PE=2 SV=1	0	32.027	23.9252	12	17	12	1	535	57.5	6.46	36.9	12
	Checked	Confidence	Sequence	Modifications	Qvality PEP	Qvality q-value	# Protein Groups	# Proteins	# PSMs	Master Protein Accessions	# Missed Cleavages	Theo. MH+ [Da]	XCorr Sequest HT	Confidence Sequest HT	Percolator q-Value Sequest HT	Percolator PEP Sequest HT
	FALSE	High	EALLSSAVDHGSDEVK		0.000855264	0	1	4	2	V9HW96	0	1656.81	3.32	High	0	9.854e-05
	FALSE	High	ILIANTGMDTDKIK		0.00327656	0	1	4	1	V9HW96	1	1532.84	3.06	High	0	0.0005408
	FALSE	High	GSGNLEAIHIIK		0.0011189	0	1	5	1	V9HW96	0	1251.71	2.25	High	0	0.0001385
	FALSE	High	LTSFIGAIAIGDLVK		0.0101551	0	1	4	1	V9HW96	0	1517.89	3.02	High	0	0.002266
	FALSE	High	LALVTGGEIASTFDHPELVK		0.00032348	0	1	5	3	V9HW96	0	2097.12	4.65	High	0	2.885e-05
	FALSE	High	AAHSEGNTTAGLDMR		0.0133988	0	1	4	1	V9HW96	0	1530.7	2.28	High	0	0.003224
	FALSE	High	LAVEAVLR		0.0289258	0.00107686	1	5	3	V9HW96	0	870.541	1.89	High	0.0002427	0.009062
	FALSE	High	ILIANTGMDTDK		0.0432794	0.0025234	1	4	1	V9HW96	0	1291.66	2.57	High	0.000879	0.01434
	FALSE	High	VAEIEHAEK		0.163497	0.00625834	1	5	1	V9HW96	0	1025.53	2.14	High	0.002269	0.08062
	FALSE	High	VAEIEHAEKEK		0.146357	0.00625834	1	5	1	V9HW96	1	1282.66	1.62	High	0.002269	0.06973
	FALSE	High	VLVDMSR		0.233379	0.00759805	1	4	1	V9HW96	0	819.439	1.31	High	0.00329	0.1303
	FALSE	High	NIGVDNPAAK		0.225714	0.00759805	1	5	1	V9HW96	0	998.527	2.36	High	0.00329	0.1244
FALSE	High	Master Protein	Q09028	Histone-binding protein RBBP4 OS=Homo sapiens OX=9606 GN=RBBP4 PE=1 SV=3	0	31.777	24.7059	8	20	8	1	425	47.6	4.89	44.68	8
	Checked	Confidence	Sequence	Modifications	Qvality PEP	Qvality q-value	# Protein Groups	# Proteins	# PSMs	Master Protein Accessions	# Missed Cleavages	Theo. MH+ [Da]	XCorr Sequest HT	Confidence Sequest HT	Percolator q-Value Sequest HT	Percolator PEP Sequest HT
	FALSE	High	IGEEQSPEDAEDGPPELLFIHGGHTAK		2.80027e-06	0	1	9	4	Q09028	0	2873.36	5.99	High	0	7.118e-08
	FALSE	High	GEFGGFGSVSGK		0.00538992	0	1	5	3	Q09028	0	1128.53	2.59	High	0	0.001235
	FALSE	High	TVALWDLR		0.0154999	0	1	14	4	Q09028	0	973.547	2.14	High	0	0.003866
	FALSE	High	HPSKPDPSGECNPDLR	1xCarbamidomethyl [C11]	1.87366e-05	0	1	4	3	Q09028	0	1805.82	4.86	High	0	7.845e-07
	FALSE	High	INHEGEVNR		0.0513769	0.0025234	1	9	2	Q09028	0	1067.52	1.72	High	0.000879	0.01788
	FALSE	High	LNVWDLSK		0.0406723	0.0025234	1	15	1	Q09028	0	974.531	1.73	High	0.000879	0.0132
	FALSE	High	TPSSDVLVFDYTK		0.0592302	0.0025234	1	9	2	Q09028	0	1471.73	1.49	High	0.001054	0.02139
	FALSE	High	YMPQNPCIIATK	1xCarbamidomethyl [C7]	0.112646	0.0033324	1	4	1	Q09028	0	1435.71	1.53	High	0.001386	0.04951
FALSE	High	Master Protein	A8K3C3	T-complex protein 1 subunit delta OS=Homo sapiens OX=9606 PE=2 SV=1	0	31.083	22.2635	9	13	9	1	539	57.9	7.83	28.61	9
	Checked	Confidence	Sequence	Modifications	Qvality PEP	Qvality q-value	# Protein Groups	# Proteins	# PSMs	Master Protein Accessions	# Missed Cleavages	Theo. MH+ [Da]	XCorr Sequest HT	Confidence Sequest HT	Percolator q-Value Sequest HT	Percolator PEP Sequest HT
	FALSE	High	VIDPATATSVDLR		0.00200094	0	1	6	2	A8K3C3	0	1357.73	2.89	High	0	0.0002893
	FALSE	High	AFADAMEVIPSTLAENAGLNPISTVTELR		0.000100129	0	1	6	1	A8K3C3	0	3030.55	4.95	High	0	6.55e-06
	FALSE	High	DALSDLALHFLNK		4.53718e-05	0	1	6	2	A8K3C3	0	1456.78	3.92	High	0	2.353e-05
	FALSE	High	ALIAGGGAPEIELALR		0.00335752	0	1	6	1	A8K3C3	0	1550.89	3.27	High	0	0.0005563
	FALSE	High	GIEILTDMSRPVELSDR		0.0222904	0.00107686	1	5	1	A8K3C3	0	1930.99	2.85	High	0.0002427	0.006157
	FALSE	High	LVIEEAER		0.0290655	0.00107686	1	6	1	A8K3C3	0	958.52	2.15	High	0.0002427	0.008593
	FALSE	High	FSNISAAK		0.0606471	0.0025234	1	3	2	A8K3C3	0	837.446	1.52	High	0.001054	0.02209
	FALSE	High	VSNSGITR		0.106628	0.0025234	1	6	1	A8K3C3	0	833.448	2.42	High	0.001198	0.0461
	FALSE	High	AYILNLVK		0.0682353	0.0025234	1	6	2	A8K3C3	0	933.577	1.38	High	0.001054	0.02569
FALSE	High	Master Protein	I6L9E8	Family with sequence similarity 98, member A OS=Homo sapiens OX=9606 GN=FAM98A PE=2 SV=1	0	31.065	19.305	7	16	7	1	518	55.1	8.88	51.95	7
	Checked	Confidence	Sequence	Modifications	Qvality PEP	Qvality q-value	# Protein Groups	# Proteins	# PSMs	Master Protein Accessions	# Missed Cleavages	Theo. MH+ [Da]	XCorr Sequest HT	Confidence Sequest HT	Percolator q-Value Sequest HT	Percolator PEP Sequest HT
	FALSE	High	TTISVAHLLAAR		0.000497252	0	1	6	5	I6L9E8	0	1252.74	4.15	High	0	0.0002448
	FALSE	High	IEAINQAIANEYEVR		0.00145665	0	1	5	2	I6L9E8	0	1732.89	3.68	High	0	0.0001935
	FALSE	High	MECDLMETDILESLEDLGYK	1xCarbamidomethyl [C3]; 1xAcetyl [N-Term]	8.91526e-06	0	1	5	1	I6L9E8	0	2446.07	3.23	High	0	3.065e-07
	FALSE	High	LCAWLVSELR	1xCarbamidomethyl [C2]	0.00144955	0	1	5	2	I6L9E8	0	1246.66	2.69	High	0	0.0002114
	FALSE	High	GPLLEDGALSQAVSAGASSPEFTK		5.48967e-05	0	1	5	2	I6L9E8	0	2332.17	4.67	High	0	4.043e-06
	FALSE	High	VPPNHVGKPLLK		0.0137282	0	1	5	3	I6L9E8	0	1298.79	2.8	High	0.0002427	0.008781
	FALSE	High	LKETLAK		0.132024	0.00497485	1	5	1	I6L9E8	1	802.503	1.63	High	0.001765	0.06074
FALSE	High	Master Protein	P19474	E3 ubiquitin-protein ligase TRIM21 OS=Homo sapiens OX=9606 GN=TRIM21 PE=1 SV=1	0	30.083	26.1053	12	27	12	1	475	54.1	6.38	51.83	12
	Checked	Confidence	Sequence	Modifications	Qvality PEP	Qvality q-value	# Protein Groups	# Proteins	# PSMs	Master Protein Accessions	# Missed Cleavages	Theo. MH+ [Da]	XCorr Sequest HT	Confidence Sequest HT	Percolator q-Value Sequest HT	Percolator PEP Sequest HT
	FALSE	High	LQVALGELR		0.0090795	0	1	2	6	P19474	0	998.599	2.72	High	0	0.001965
	FALSE	High	ALCWVCAQSR	2xCarbamidomethyl [C3; C6]	0.0128254	0	1	2	1	P19474	0	1250.58	2.41	High	0	0.003043
	FALSE	High	NTAPLTLCPLNIGSQGSTDY	1xCarbamidomethyl [C8]	0.00491282	0	1	2	2	P19474	0	2122.01	2.58	High	0	0.0009009
	FALSE	High	IHAEFVQQK		0.00508348	0	1	1	2	P19474	0	1099.59	2.74	High	0	0.0009412
	FALSE	High	LGDTQQSIPGNEER		0.000509549	0	1	3	4	P19474	0	1543.73	4.1	High	0	5.112e-05
	FALSE	High	SVCHVPGLK	1xCarbamidomethyl [C3]	0.00864796	0	1	2	2	P19474	0	996.53	2.87	High	0	0.001842
	FALSE	High	QLQELEKDER		0.00636193	0	1	1	2	P19474	1	1287.65	1.88	High	0	0.001254
	FALSE	High	GGGSVCPVCR	2xCarbamidomethyl [C6; C9]	0.010507	0	1	2	2	P19474	0	1048.47	3.37	High	0	0.002369
	FALSE	High	LHLFCEK	1xCarbamidomethyl [C5]	0.0541318	0.0025234	1	2	2	P19474	0	946.481	1.95	High	0.001386	0.05193
	FALSE	High	KGHFLLSSK		0.0728741	0.0025234	1	2	1	P19474	1	1016.59	2.12	High	0.001054	0.02809
	FALSE	High	EISQEAR		0.12677	0.00497485	1	2	2	P19474	0	832.416	1.53	High	0.001765	0.05782
	FALSE	High	DLDITSPELR		0.243254	0.00896154	1	2	1	P19474	0	1158.6	1.47	High	0.003622	0.1384
FALSE	High	Master Protein	O95218	Zinc finger Ran-binding domain-containing protein 2 OS=Homo sapiens OX=9606 GN=ZRANB2 PE=1 SV=2	0	29.669	30	9	13	9	1	330	37.4	10.01	26.56	9
	Checked	Confidence	Sequence	Modifications	Qvality PEP	Qvality q-value	# Protein Groups	# Proteins	# PSMs	Master Protein Accessions	# Missed Cleavages	Theo. MH+ [Da]	XCorr Sequest HT	Confidence Sequest HT	Percolator q-Value Sequest HT	Percolator PEP Sequest HT
	FALSE	High	GLFSANDWQCK	1xCarbamidomethyl [C10]	0.00458846	0	1	2	1	O95218	0	1325.59	2.15	High	0	0.0008271
	FALSE	High	LDEDEDEDDADLSK		0.00130185	0	1	2	1	O95218	0	1608.64	1.77	High	0	0.0001676
	FALSE	High	TGYGGGFNER		0.0168324	0	1	2	1	O95218	0	1057.47	2.11	High	0	0.004297
	FALSE	High	EVEDKESEGEEEDEDEDLSK		0.00544275	0	1	2	1	O95218	1	2339.94	3.01	High	0	0.001026
	FALSE	High	EESDGEYDEFGR		0.00172822	0	1	2	2	O95218	0	1432.55	2.39	High	0	0.0002399
	FALSE	High	YKLDEDEDEDDADLSK		3.71348e-05	0	1	2	2	O95218	1	1899.8	3.61	High	0	0.000591
	FALSE	High	ENVEYIER		0.0309421	0.00107686	1	2	2	O95218	0	1051.51	2.28	High	0.000879	0.01366
	FALSE	High	YNLDASEEEDSNK		0.0434866	0.0025234	1	2	1	O95218	0	1513.63	1.85	High	0.000879	0.01441
	FALSE	High	AVGPASILKEVEDKESEGEEEDEDEDLSK	1xAcetyl [K]	0.188792	0.00697805	1	2	2	O95218	2	3218.46	1.62	High	0.004294	0.1612
FALSE	High	Master Protein	Q07666	KH domain-containing, RNA-binding, signal transduction-associated protein 1 OS=Homo sapiens OX=9606 GN=KHDRBS1 PE=1 SV=1	0	29.568	29.7968	9	22	7	1	443	48.2	8.66	55.18	9
	Checked	Confidence	Sequence	Modifications	Qvality PEP	Qvality q-value	# Protein Groups	# Proteins	# PSMs	Master Protein Accessions	# Missed Cleavages	Theo. MH+ [Da]	XCorr Sequest HT	Confidence Sequest HT	Percolator q-Value Sequest HT	Percolator PEP Sequest HT
	FALSE	High	KDDEENYLDLFSHK		4.36324e-05	0	1	6	7	Q07666	1	1752.81	4.6	High	0	2.294e-06
	FALSE	High	DSLDPSFTHAMQLLTAEIEK		5.22788e-05	0	1	6	2	Q07666	0	2246.1	4.15	High	0	2.88e-06
	FALSE	High	ASPATQPPPLLPPSATGPDATVGGPAPTPLLPPSATASVK		0.000395227	0	1	3	5	Q07666	0	3727	3.8	High	0	3.726e-05
	FALSE	High	ILGPQGNTIK		0.0164291	0	1	5	1	Q07666	0	1040.61	2.4	High	0	0.004167
	FALSE	High	LQEETGAK		0.0290655	0.00107686	1	7	3	Q07666	0	875.447	2.08	High	0.001054	0.02175
	FALSE	High	SGSMDPSGAHPSVR	1xOxidation [M4]	0.0355672	0.00204275	1	5	1	Q07666	0	1400.62	2.51	High	0.0004759	0.01114
	FALSE	High	YLPELMAEK		0.0609344	0.0025234	2	9	1	O75525; Q07666	0	1093.56	1.9	High	0.001054	0.0223
	FALSE	High	DKAKEEELR		0.18158	0.00625834	2	13	1	O75525; Q07666	2	1117.58	2.09	High	0.002819	0.09274
	FALSE	High	APPARPVK		0.243254	0.00896154	1	6	1	Q07666	0	835.515	1.79	High	0.003622	0.1382
FALSE	High	Master Protein	Q59EJ3	Heat shock 70kDa protein 1A variant (Fragment) OS=Homo sapiens OX=9606 PE=2 SV=1	0	29.154	19.7461	12	15	10	1	709	77.4	6.3	31.48	12
	Checked	Confidence	Sequence	Modifications	Qvality PEP	Qvality q-value	# Protein Groups	# Proteins	# PSMs	Master Protein Accessions	# Missed Cleavages	Theo. MH+ [Da]	XCorr Sequest HT	Confidence Sequest HT	Percolator q-Value Sequest HT	Percolator PEP Sequest HT
	FALSE	High	LVNHFVEEFKR		0.0209321	0	1	15	2	Q59EJ3	1	1417.76	2.8	High	0	0.005663
	FALSE	High	AQIHDLVLVGGSTR		0.00155974	0	1	14	1	Q59EJ3	0	1465.81	3.66	High	0	0.0002106
	FALSE	High	IINEPTAAAIAYGLDR		0.00096166	0	1	17	1	Q59EJ3	0	1687.9	2.78	High	0	0.0001144
	FALSE	High	FEELCSDLFR	1xCarbamidomethyl [C5]	0.00188704	0	1	21	1	Q59EJ3	0	1315.6	2.65	High	0	0.000268
	FALSE	High	VEIIANDQGNR		0.00930325	0	2	45	4	V9HW22; Q59EJ3	0	1228.63	2.54	High	0	0.002023
	FALSE	High	ATAGDTHLGGEDFDNR		0.00526005	0	1	29	1	Q59EJ3	0	1675.73	3.33	High	0	0.0009816
	FALSE	High	AFYPEEISSMVLTK		0.0293467	0.00107686	1	15	1	Q59EJ3	0	1614.81	2.27	High	0.0002427	0.008736
	FALSE	High	SAVEDEGLK		0.0393326	0.00204275	1	16	1	Q59EJ3	0	947.468	2.18	High	0.0006984	0.01268
	FALSE	High	KFGDPVVQSDMK		0.0342276	0.00204275	1	9	1	Q59EJ3	1	1350.67	2.39	High	0.0004759	0.01058
	FALSE	High	DAGVIAGLNVLR		0.049932	0.0025234	1	18	1	Q59EJ3	0	1197.69	2.71	High	0.000879	0.01725
	FALSE	High	STLEPVEK		0.133218	0.0056851	1	21	1	Q59EJ3	0	902.483	1.83	High	0.001942	0.06177
	FALSE	High	ITITNDK		0.158528	0.00625834	2	43	2	V9HW22; Q59EJ3	0	804.446	1.15	High	0.002269	0.07738
FALSE	High	Master Protein	H0Y449	Y-box-binding protein 1 (Fragment) OS=Homo sapiens OX=9606 GN=YBX1 PE=1 SV=1	0	25.062	32.0856	6	14	5	1	374	42	10.43	31.57	6
	Checked	Confidence	Sequence	Modifications	Qvality PEP	Qvality q-value	# Protein Groups	# Proteins	# PSMs	Master Protein Accessions	# Missed Cleavages	Theo. MH+ [Da]	XCorr Sequest HT	Confidence Sequest HT	Percolator q-Value Sequest HT	Percolator PEP Sequest HT
	FALSE	High	SVGDGETVEFDVVEGEK		3.03931e-05	0	2	12	3	P16989; H0Y449	0	1795.82	3.95	High	0	1.446e-06
	FALSE	High	GAEAANVTGPGGVPVQGSK		0.00170309	0	1	4	3	H0Y449	0	1695.87	4.01	High	0	0.000236
	FALSE	High	EDGNEEDKENQGDETQGQQPPQR		3.6416e-05	0	1	4	3	H0Y449	1	2628.1	4.32	High	0	1.821e-06
	FALSE	High	RPQYSNPPVQGEVMEGADNQGAGEQGRPVR	1xOxidation [M14]	0.00416182	0	1	7	2	H0Y449	0	3239.52	2.19	High	0	0.0007328
	FALSE	High	RPQYSNPPVQGEVMEGADNQGAGEQGRPVR		0.0011189	0	1	7	1	H0Y449	0	3223.53	3.81	High	0	0.0001387
	FALSE	High	RPENPKPQDGK		0.0329375	0.00204275	1	5	1	H0Y449	0	1265.66	2.43	High	0.0004759	0.01008
	FALSE	High	AADPPAENSSAPEAEQGGAE		0.241253	0.00896154	1	4	1	H0Y449	0	1897.8	2.3	High	0.003622	0.1363
FALSE	High	Master Protein	A0MNN4	CDW3/SMU1 OS=Homo sapiens OX=9606 GN=SMU1 PE=2 SV=1	0	24.62	19.6881	8	14	8	1	513	57.5	7.18	27.99	8
	Checked	Confidence	Sequence	Modifications	Qvality PEP	Qvality q-value	# Protein Groups	# Proteins	# PSMs	Master Protein Accessions	# Missed Cleavages	Theo. MH+ [Da]	XCorr Sequest HT	Confidence Sequest HT	Percolator q-Value Sequest HT	Percolator PEP Sequest HT
	FALSE	High	DVIGIAHHPHQNLIATYSEDGLLK		0.000689829	0	1	2	1	A0MNN4	0	2641.37	3.8	High	0	7.533e-05
	FALSE	High	YIHLENLLAR		0.00329259	0	1	1	2	A0MNN4	0	1241.7	3.45	High	0	0.000544
	FALSE	High	AAIAQALAGEVSVVPPSR		0.00119227	0	1	1	2	A0MNN4	0	1735.97	4.07	High	0	0.0001506
	FALSE	High	NPEHFVVCNR	1xCarbamidomethyl [C8]	0.0107135	0	1	2	3	A0MNN4	0	1271.59	2.73	High	0	0.002423
	FALSE	High	TTECSNTFK	1xCarbamidomethyl [C4]	0.016751	0	1	2	2	A0MNN4	0	1087.47	2.08	High	0.001942	0.06369
	FALSE	High	IQSGQCLR	1xCarbamidomethyl [C6]	0.0255183	0.00107686	1	2	1	A0MNN4	0	961.488	2.11	High	0.0002427	0.007276
	FALSE	High	TLTVHEK		0.0467123	0.0025234	1	2	2	A0MNN4	0	827.462	1.32	High	0.001198	0.03611
	FALSE	High	DSSQILSASFDQTIR		0.0623905	0.0025234	1	2	1	A0MNN4	0	1667.82	2.59	High	0.001054	0.02299
FALSE	High	Master Protein	O95718-1	Isoform 1 of Steroid hormone receptor ERR2 OS=Homo sapiens OX=9606 GN=ESRRB	0	22.247	9.64567	5	61	3	1	508	56.2	8.28	148.68	5
	Checked	Confidence	Sequence	Modifications	Qvality PEP	Qvality q-value	# Protein Groups	# Proteins	# PSMs	Master Protein Accessions	# Missed Cleavages	Theo. MH+ [Da]	XCorr Sequest HT	Confidence Sequest HT	Percolator q-Value Sequest HT	Percolator PEP Sequest HT
	FALSE	High	LCLVCGDIASGYHYGVASCEACK	4xCarbamidomethyl [C2; C5; C19; C22]	1.81952e-05	0	1	15	2	O95718-1	0	2590.12	5.39	High	0	1.498e-06
	FALSE	High	RLCLVCGDIASGYHYGVASCEACK	4xCarbamidomethyl [C3; C6; C20; C23]	0.000333103	0	1	15	6	O95718-1	1	2746.22	4.77	High	0	2.995e-05
	FALSE	High	LLLTLPLLR		0.00796071	0	3	11	35	H0YGT3; P11474; O95718-1	0	1051.72	2.88	High	0.001198	0.03886
	FALSE	High	VGMLKEGVR	1xOxidation [M3]; 1xAcetyl [K5]	0.010871	0	2	18	9	P11474; O95718-1	1	1046.57	2.95	High	0	0.002466
	FALSE	High	VGMLKEGVR	1xAcetyl [K5]	0.0283739	0.00107686	2	18	6	P11474; O95718-1	1	1030.57	2.66	High	0.001198	0.03168
	FALSE	High	AILQLVR		0.0583954	0.0025234	1	5	3	O95718-1	0	812.535	1.57	High	0.001054	0.02771
FALSE	High	Master Protein	A0A024R4A0	Nucleolin, isoform CRA_b OS=Homo sapiens OX=9606 GN=NCL PE=4 SV=1	0	22.208	13.9437	8	10	8	1	710	76.6	4.7	20.53	8
	Checked	Confidence	Sequence	Modifications	Qvality PEP	Qvality q-value	# Protein Groups	# Proteins	# PSMs	Master Protein Accessions	# Missed Cleavages	Theo. MH+ [Da]	XCorr Sequest HT	Confidence Sequest HT	Percolator q-Value Sequest HT	Percolator PEP Sequest HT
	FALSE	High	GLSEDTTEETLKESFDGSVR		0.0067124	0	1	6	1	A0A024R4A0	1	2200.03	3.11	High	0	0.001336
	FALSE	High	NDLAVVDVR		0.00661495	0	1	4	2	A0A024R4A0	0	1000.54	2.51	High	0	0.00131
	FALSE	High	TGISDVFAK		0.0116371	0	1	4	1	A0A024R4A0	0	937.499	2.66	High	0	0.002685
	FALSE	High	TLVLSNLSYSATEETLQEVFEK		0.00313572	0	1	6	2	A0A024R4A0	0	2501.27	2.85	High	0	0.0005096
	FALSE	High	FGYVDFESAEDLEK		0.000490017	0	1	4	1	A0A024R4A0	0	1648.74	3.1	High	0	4.883e-05
	FALSE	High	ALELTGLK		0.0556942	0.0025234	1	4	1	A0A024R4A0	0	844.514	1.77	High	0.001054	0.01983
	FALSE	High	SISLYYTGEK		0.0963622	0.0025234	1	6	1	A0A024R4A0	0	1160.58	2.05	High	0.001198	0.04032
	FALSE	High	VTQDELK		0.113161	0.0033324	1	5	1	A0A024R4A0	0	832.441	1.46	High	0.001386	0.04972
FALSE	High	Master Protein	Q59F99	Staufen isoform b variant (Fragment) OS=Homo sapiens OX=9606 PE=2 SV=1	0	21.131	15.3976	9	16	7	1	591	64.7	9.42	28.63	9
	Checked	Confidence	Sequence	Modifications	Qvality PEP	Qvality q-value	# Protein Groups	# Proteins	# PSMs	Master Protein Accessions	# Missed Cleavages	Theo. MH+ [Da]	XCorr Sequest HT	Confidence Sequest HT	Percolator q-Value Sequest HT	Percolator PEP Sequest HT
	FALSE	High	NAAENMLEILGFK		0.000522151	0	1	8	2	Q59F99	0	1449.74	3.64	High	0	5.279e-05
	FALSE	High	NAAIAVLEELKK		0.00470177	0	1	10	2	Q59F99	1	1298.77	3.35	High	0	0.0008524
	FALSE	High	VPQAQPTKPALK		0.016751	0	1	8	3	Q59F99	0	1277.76	2.23	High	0	0.004272
	FALSE	High	ILQNEPLPER		0.0110846	0	1	10	1	Q59F99	0	1208.66	2.43	High	0	0.002527
	FALSE	High	ESEEENLNK		0.0217579	0.00107686	1	9	2	Q59F99	0	1091.49	1.19	High	0.0002427	0.005954
	FALSE	High	LAQIQQAK		0.0380361	0.00204275	2	24	2	A0A024R7X7; Q59F99	0	899.531	2.28	High	0.000879	0.01322
	FALSE	High	ESGPPHMK		0.0903174	0.0025234	2	25	1	A0A024R7X7; Q59F99	0	882.414	1.57	High	0.001198	0.03693
	FALSE	High	LPPLPAVER		0.141853	0.0056851	1	10	2	Q59F99	0	991.593	2.05	High	0.002126	0.06681
	FALSE	High	NLPVNFEVAR		0.16713	0.00625834	1	6	1	Q59F99	0	1158.63	1.36	High	0.002269	0.0831
FALSE	High	Master Protein	P27694	Replication protein A 70 kDa DNA-binding subunit OS=Homo sapiens OX=9606 GN=RPA1 PE=1 SV=2	0	20.791	13.961	8	11	8	1	616	68.1	7.21	19.25	8
	Checked	Confidence	Sequence	Modifications	Qvality PEP	Qvality q-value	# Protein Groups	# Proteins	# PSMs	Master Protein Accessions	# Missed Cleavages	Theo. MH+ [Da]	XCorr Sequest HT	Confidence Sequest HT	Percolator q-Value Sequest HT	Percolator PEP Sequest HT
	FALSE	High	LFSLELVDESGEIR		0.000700014	0	1	1	1	P27694	0	1606.83	3.96	High	0	7.645e-05
	FALSE	High	SLSVLSSSTIIANPDIPEAYK		0.000358433	0	1	2	1	P27694	0	2205.16	3.67	High	0	3.277e-05
	FALSE	High	DSLVDIIGICK	1xCarbamidomethyl [C10]	0.000985439	0	1	2	1	P27694	0	1232.66	2.52	High	0	0.0001177
	FALSE	High	AAGPSLSHTSGGTQSK		0.0114685	0	1	1	2	P27694	0	1485.73	2.67	High	0	0.002633
	FALSE	High	FFPLIEVNK		0.0362561	0.00204275	1	2	3	P27694	0	1106.62	1.42	High	0.000879	0.01691
	FALSE	High	SKDSLVDIIGICK	1xCarbamidomethyl [C12]	0.0999839	0.0025234	1	2	1	P27694	1	1447.78	2.22	High	0.001198	0.04226
	FALSE	High	FIVNTLK		0.0866212	0.0025234	1	3	1	P27694	0	834.508	1.74	High	0.001198	0.03501
	FALSE	High	VYYFSK		0.224771	0.00759805	1	2	1	P27694	0	806.408	1.55	High	0.00329	0.1238
FALSE	High	Master Protein	P49916	DNA ligase 3 OS=Homo sapiens OX=9606 GN=LIG3 PE=1 SV=2	0	20.587	9.61348	9	11	9	1	1009	112.8	9.01	24.14	9
	Checked	Confidence	Sequence	Modifications	Qvality PEP	Qvality q-value	# Protein Groups	# Proteins	# PSMs	Master Protein Accessions	# Missed Cleavages	Theo. MH+ [Da]	XCorr Sequest HT	Confidence Sequest HT	Percolator q-Value Sequest HT	Percolator PEP Sequest HT
	FALSE	High	TGKPLPFGTLGVHK		0.000628676	0	1	5	1	P49916	0	1451.84	3.68	High	0	6.678e-05
	FALSE	High	VLLDIFTGVR		0.00981499	0	1	3	1	P49916	0	1132.67	2.47	High	0	0.002164
	FALSE	High	AADETLCQTK	1xCarbamidomethyl [C7]	0.0199432	0	1	5	1	P49916	0	1136.53	1.52	High	0	0.005326
	FALSE	High	DLEQGDVSETIR		0.0137282	0	1	7	1	P49916	0	1361.65	2.54	High	0	0.003309
	FALSE	High	VIQEGLEGLVLK		0.0257658	0.00107686	1	5	3	P49916	0	1297.77	2.57	High	0.0002427	0.007404
	FALSE	High	VLHNAQEVEKEPGQR		0.0583954	0.0025234	1	6	1	P49916	1	1733.89	2.95	High	0.001054	0.02103
	FALSE	High	FCVDYAK	1xCarbamidomethyl [C2]	0.067915	0.0025234	1	7	1	P49916	0	902.408	1.75	High	0.001054	0.02555
	FALSE	High	NLQDVVER		0.0506495	0.0025234	1	7	1	P49916	0	972.511	1.85	High	0.000879	0.01755
	FALSE	High	TQIIQDFLR		0.0439038	0.0025234	1	9	1	P49916	0	1133.63	2.13	High	0.000879	0.01457
FALSE	High	Master Protein	Q13838-2	Isoform 2 of Spliceosome RNA helicase DDX39B OS=Homo sapiens OX=9606 GN=DDX39B	0	20.535	15.8014	6	10	6	1	443	50.6	5.88	24.2	6
	Checked	Confidence	Sequence	Modifications	Qvality PEP	Qvality q-value	# Protein Groups	# Proteins	# PSMs	Master Protein Accessions	# Missed Cleavages	Theo. MH+ [Da]	XCorr Sequest HT	Confidence Sequest HT	Percolator q-Value Sequest HT	Percolator PEP Sequest HT
	FALSE	High	LTLHGLQQYYVK		0.00831748	0	1	17	1	Q13838-2	0	1462.81	2.65	High	0	0.001754
	FALSE	High	GLAITFVSDENDAK		0.000559116	0	1	8	1	Q13838-2	0	1479.73	2.94	High	0	5.754e-05
	FALSE	High	VAVFFGGLSIK		0.0135296	0	1	25	3	Q13838-2	0	1137.67	2.45	High	0	0.00326
	FALSE	High	NCPHIVVGTPGR	1xCarbamidomethyl [C2]	0.00239723	0	1	20	2	Q13838-2	0	1306.67	3.64	High	0	0.0003633
	FALSE	High	HFILDECDK	1xCarbamidomethyl [C7]	0.00171142	0	1	20	2	Q13838-2	0	1176.54	2.67	High	0	0.0006094
	FALSE	High	GSYVSIHSSGFR		0.0364304	0.00204275	1	36	1	Q13838-2	0	1296.63	1.77	High	0.0006984	0.01152
FALSE	High	Master Protein	B4XAK8	p53 (Fragment) OS=Homo sapiens OX=9606 GN=TP53 PE=4 SV=1	0	20.41	55.7377	3	23	1	1	61	7	8.54	61.88	3
	Checked	Confidence	Sequence	Modifications	Qvality PEP	Qvality q-value	# Protein Groups	# Proteins	# PSMs	Master Protein Accessions	# Missed Cleavages	Theo. MH+ [Da]	XCorr Sequest HT	Confidence Sequest HT	Percolator q-Value Sequest HT	Percolator PEP Sequest HT
	FALSE	High	TCPVQLWVDSTPPPGTR	1xCarbamidomethyl [C2]	5.71511e-06	0	2	71	9	B4XAK8; B6E4X6	0	1910.94	4.89	High	0	2.938e-07
	FALSE	High	QSQHMTEVVR		0.0103045	0	3	90	8	B4XAK8; A0A223PQI5; B6E4X6	0	1214.59	3.32	High	0.000879	0.0172
	FALSE	High	QSQHMTEVVR	1xOxidation [M5]	0.0480667	0.0025234	3	90	5	B4XAK8; A0A223PQI5; B6E4X6	0	1230.59	2.83	High	0.000879	0.01665
	FALSE	High	MFCQLTKTCPVQLWVDSTPPPGTR	2xCarbamidomethyl [C3; C9]; 1xAcetyl [K7]	0.120061	0.0033324	1	1	1	B4XAK8	1	2861.38	1.57	High	0.001386	0.05358
FALSE	High	Master Protein	Q8N684-3	Isoform 3 of Cleavage and polyadenylation specificity factor subunit 7 OS=Homo sapiens OX=9606 GN=CPSF7	0	19.618	19.2607	8	12	8	1	514	56.3	8.87	20.29	8
	Checked	Confidence	Sequence	Modifications	Qvality PEP	Qvality q-value	# Protein Groups	# Proteins	# PSMs	Master Protein Accessions	# Missed Cleavages	Theo. MH+ [Da]	XCorr Sequest HT	Confidence Sequest HT	Percolator q-Value Sequest HT	Percolator PEP Sequest HT
	FALSE	High	LLELLPGK		0.0110308	0	1	8	2	Q8N684-3	0	882.566	2.28	High	0	0.002512
	FALSE	High	TPAILYTYSGLR		0.00877523	0	1	17	1	Q8N684-3	0	1354.74	3.58	High	0	0.001878
	FALSE	High	GYAEVVVASENSVHK		0.00297176	0	1	10	1	Q8N684-3	0	1588.8	3.26	High	0	0.0004784
	FALSE	High	QNLSQFEAQAR		0.00747212	0	1	8	1	Q8N684-3	0	1291.64	2.95	High	0	0.001537
	FALSE	High	DSGPPPSTVSEAEFEDIMK		0.0154249	0	1	5	1	Q8N684-3	0	2035.92	1.84	High	0	0.003851
	FALSE	High	ATPSENLVPSSAR		0.00563178	0	1	7	3	Q8N684-3	0	1328.68	2.71	High	0	0.001073
	FALSE	High	DCLHGIEAK	1xCarbamidomethyl [C2]	0.0701877	0.0025234	1	5	2	Q8N684-3	0	1042.5	1.39	High	0.009013	0.2636
	FALSE	High	SYSVGASGSSSR		0.135027	0.0056851	1	5	1	Q8N684-3	0	1144.52	1.72	High	0.001942	0.06287
FALSE	High	Master Protein	A0A0D9SF53	ATP-dependent RNA helicase DDX3X OS=Homo sapiens OX=9606 GN=DDX3X PE=1 SV=1	0	18.819	11.4598	7	9	7	1	733	81.4	8.07	23.05	7
	Checked	Confidence	Sequence	Modifications	Qvality PEP	Qvality q-value	# Protein Groups	# Proteins	# PSMs	Master Protein Accessions	# Missed Cleavages	Theo. MH+ [Da]	XCorr Sequest HT	Confidence Sequest HT	Percolator q-Value Sequest HT	Percolator PEP Sequest HT
	FALSE	High	VRPCVVYGGADIGQQIR	1xCarbamidomethyl [C4]	0.000321903	0	1	24	1	A0A0D9SF53	0	1887.99	4.69	High	0	2.876e-05
	FALSE	High	SFLLDLLNATGK		0.00185959	0	1	21	1	A0A0D9SF53	0	1291.73	3.03	High	0	0.0002636
	FALSE	High	VGSTSENITQK		0.00108129	0	1	23	2	A0A0D9SF53	0	1163.59	3.13	High	0	0.0001331
	FALSE	High	QSSGASSSSFSSSR		0.021653	0.00107686	1	22	1	A0A0D9SF53	0	1361.59	1.72	High	0.0002427	0.005901
	FALSE	High	GCHLLVATPGR	1xCarbamidomethyl [C2]	0.0380361	0.00204275	1	24	1	A0A0D9SF53	0	1180.63	2.54	High	0.0006984	0.01214
	FALSE	High	YLVLDEADR		0.0807757	0.0025234	1	30	2	A0A0D9SF53	0	1093.55	2.16	High	0.001198	0.0321
	FALSE	High	DREEALHQFR		0.139336	0.0056851	1	25	1	A0A0D9SF53	1	1300.64	2.48	High	0.001942	0.06535
FALSE	High	Master Protein	P31260	Homeobox protein Hox-A10 OS=Homo sapiens OX=9606 GN=HOXA10 PE=1 SV=3	0	18.386	20.7317	5	14	5	1	410	42.4	8.34	41.27	5
	Checked	Confidence	Sequence	Modifications	Qvality PEP	Qvality q-value	# Protein Groups	# Proteins	# PSMs	Master Protein Accessions	# Missed Cleavages	Theo. MH+ [Da]	XCorr Sequest HT	Confidence Sequest HT	Percolator q-Value Sequest HT	Percolator PEP Sequest HT
	FALSE	High	VSATAAELAPFPR		0.000192715	0	1	1	4	P31260	0	1329.72	3.75	High	0	1.498e-05
	FALSE	High	GFDLPPALASGSADAAR		0.00132107	0	1	1	3	P31260	0	1615.81	2.65	High	0	0.0001716
	FALSE	High	GYGSGGGGAQQLGAGPFPAQPPGR		0.00232801	0	1	1	1	P31260	0	2184.06	2.67	High	0	0.0003501
	FALSE	High	GPPPDGCALGTSSGVPVPGYFR	1xCarbamidomethyl [C7]	0.00096166	0	1	1	3	P31260	0	2188.05	3.5	High	0	0.0001142
	FALSE	High	LSQAYGTAK		0.0158806	0	1	1	3	P31260	0	938.494	2.63	High	0	0.004
FALSE	High	Master Protein	B2RB17	cDNA, FLJ95258, highly similar to Homo sapiens F-box protein 5 (FBXO5), mRNA OS=Homo sapiens OX=9606 PE=2 SV=1	0	18.228	17.4497	8	12	8	1	447	50.1	8.78	17.97	8
	Checked	Confidence	Sequence	Modifications	Qvality PEP	Qvality q-value	# Protein Groups	# Proteins	# PSMs	Master Protein Accessions	# Missed Cleavages	Theo. MH+ [Da]	XCorr Sequest HT	Confidence Sequest HT	Percolator q-Value Sequest HT	Percolator PEP Sequest HT
	FALSE	High	LVSYTPAYLEGSCK	1xCarbamidomethyl [C13]	0.00708211	0	1	3	1	B2RB17	0	1587.77	2.5	High	0	0.00143
	FALSE	High	LSCIGSPIVSPR	1xCarbamidomethyl [C3]	0.0075453	0	1	3	1	B2RB17	0	1285.69	2.58	High	0	0.001548
	FALSE	High	TPLASVQK		0.0139297	0	1	3	2	B2RB17	0	843.493	2.3	High	0	0.003379
	FALSE	High	HNEFSEVAK		0.0133338	0	1	3	1	B2RB17	0	1060.51	2.51	High	0	0.003191
	FALSE	High	EESSTLSVK		0.0516216	0.0025234	1	2	1	B2RB17	0	979.494	1.37	High	0.000879	0.018
	FALSE	High	NLLPVLHFEK		0.042868	0.0025234	1	3	3	B2RB17	0	1209.7	2.1	High	0.000879	0.01411
	FALSE	High	LVKPDDIGR		0.0721935	0.0025234	1	3	1	B2RB17	0	1012.58	1.05	High	0.001054	0.02773
	FALSE	High	LQNIIGR		0.0708503	0.0025234	1	3	2	B2RB17	0	813.494	2.27	High	0.001054	0.02702
FALSE	High	Master Protein	Q96C92-4	Isoform 4 of Endosome-associated-trafficking regulator 1 OS=Homo sapiens OX=9606 GN=ENTR1	0	18.109	21.547	5	7	5	1	362	40	4.88	20.51	5
	Checked	Confidence	Sequence	Modifications	Qvality PEP	Qvality q-value	# Protein Groups	# Proteins	# PSMs	Master Protein Accessions	# Missed Cleavages	Theo. MH+ [Da]	XCorr Sequest HT	Confidence Sequest HT	Percolator q-Value Sequest HT	Percolator PEP Sequest HT
	FALSE	High	QNADVALQNLR		0.00251719	0	1	5	1	Q96C92-4	0	1241.66	3.19	High	0	0.0003861
	FALSE	High	SLAIPDDDRFEDLEEANPFSFR		0.000262181	0	1	1	1	Q96C92-4	1	2583.2	3.76	High	0	2.208e-05
	FALSE	High	QLVSGAETLNLVAEILK		4.29975e-05	0	1	5	1	Q96C92-4	0	1798.03	4.07	High	0	2.255e-06
	FALSE	High	LKQEISLLQAQVSNFQR		0.00345731	0	1	5	2	Q96C92-4	1	2002.11	3.09	High	0	0.0005789
	FALSE	High	VVMNSAQASIK		0.146357	0.00625834	1	5	2	Q96C92-4	0	1147.61	1.78	High	0.003622	0.1421
FALSE	High	Master Protein	Q9Y230	RuvB-like 2 OS=Homo sapiens OX=9606 GN=RUVBL2 PE=1 SV=3	0	18.007	18.3585	8	11	8	1	463	51.1	5.64	22.79	8
	Checked	Confidence	Sequence	Modifications	Qvality PEP	Qvality q-value	# Protein Groups	# Proteins	# PSMs	Master Protein Accessions	# Missed Cleavages	Theo. MH+ [Da]	XCorr Sequest HT	Confidence Sequest HT	Percolator q-Value Sequest HT	Percolator PEP Sequest HT
	FALSE	High	GLGLDDALEPR		0.00472476	0	1	5	1	Q9Y230	0	1155.6	2.7	High	0	0.0008588
	FALSE	High	AAGVVLEMIR		0.0101551	0	1	7	2	Q9Y230	0	1058.6	2.16	High	0	0.002266
	FALSE	High	VYSLFLDESR		0.00217416	0	1	3	3	Q9Y230	0	1228.62	2.41	High	0	0.0007648
	FALSE	High	TEALTQAFR		0.0211356	0.00107686	1	7	1	Q9Y230	0	1036.54	1.36	High	0.0002427	0.005754
	FALSE	High	AVLIAGQPGTGK		0.0315431	0.00204275	1	7	1	Q9Y230	0	1111.65	2.54	High	0.0004759	0.009589
	FALSE	High	LLIVSTTPYSEK		0.045612	0.0025234	1	4	1	Q9Y230	0	1350.75	2.63	High	0.000879	0.01536
	FALSE	High	FVQCPDGELQK	1xCarbamidomethyl [C4]	0.0586724	0.0025234	1	4	1	Q9Y230	0	1320.63	2.27	High	0.001054	0.02113
	FALSE	High	DYDAMGSQTK		0.173846	0.00625834	1	4	1	Q9Y230	0	1115.47	1.88	High	0.002269	0.08775
FALSE	High	Master Protein	P38919	Eukaryotic initiation factor 4A-III OS=Homo sapiens OX=9606 GN=EIF4A3 PE=1 SV=4	0	17.993	18.0049	9	10	9	1	411	46.8	6.73	20.42	9
	Checked	Confidence	Sequence	Modifications	Qvality PEP	Qvality q-value	# Protein Groups	# Proteins	# PSMs	Master Protein Accessions	# Missed Cleavages	Theo. MH+ [Da]	XCorr Sequest HT	Confidence Sequest HT	Percolator q-Value Sequest HT	Percolator PEP Sequest HT
	FALSE	High	VLISTDVWAR		0.0121576	0	1	2	1	P38919	0	1159.65	1.66	High	0	0.002845
	FALSE	High	KLDYGQHVVAGTPGR		0.00202058	0	1	2	1	P38919	1	1597.84	3.52	High	0	0.0002929
	FALSE	High	LDYGQHVVAGTPGR		0.0219694	0.00107686	1	2	1	P38919	0	1469.75	2.56	High	0.0002427	0.006036
	FALSE	High	QFFVAVER		0.0220759	0.00107686	1	2	1	P38919	0	995.531	2.03	High	0.0002427	0.006079
	FALSE	High	DVIAQSQSGTGK		0.0362561	0.00204275	1	2	1	P38919	0	1190.6	2.12	High	0.0006984	0.01142
	FALSE	High	ETQALILAPTR		0.0374933	0.00204275	1	1	1	P38919	0	1212.69	2.59	High	0.0006984	0.0119
	FALSE	High	GRDVIAQSQSGTGK		0.0920072	0.0025234	1	2	1	P38919	1	1403.72	2.37	High	0.001198	0.03789
	FALSE	High	EQIYDVYR		0.132024	0.00497485	1	2	1	P38919	0	1085.53	1.88	High	0.001942	0.06079
	FALSE	High	ELAVQIQK		0.200492	0.00759805	1	1	2	P38919	0	928.546	1.68	High	0.00329	0.1062
FALSE	High	Master Protein	Q92804	TATA-binding protein-associated factor 2N OS=Homo sapiens OX=9606 GN=TAF15 PE=1 SV=1	0	17.581	15.8784	5	10	4	1	592	61.8	8.02	22.02	5
	Checked	Confidence	Sequence	Modifications	Qvality PEP	Qvality q-value	# Protein Groups	# Proteins	# PSMs	Master Protein Accessions	# Missed Cleavages	Theo. MH+ [Da]	XCorr Sequest HT	Confidence Sequest HT	Percolator q-Value Sequest HT	Percolator PEP Sequest HT
	FALSE	High	SGDWVCPNPSCGNMNFAR	2xCarbamidomethyl [C6; C11]	0.00477109	0	1	5	1	Q92804	0	2068.84	2.81	High	0	0.0008665
	FALSE	High	GEATVSFDDPPSAK		0.00057015	0	2	13	4	Q13344; Q92804	0	1420.66	3.35	High	0	6.821e-05
	FALSE	High	TGKPMINLYTDKDTGKPK		0.0011981	0	1	4	2	Q92804	1	2007.06	4.01	High	0	0.0001514
	FALSE	High	QSSYSQQPYNNQGQQQNMESSGSQGGR		0.0251515	0.00107686	1	3	1	Q92804	0	2975.26	1.57	High	0.0002427	0.007179
	FALSE	High	TGKPMINLYTDKDTGKPK	1xOxidation [M5]	0.049932	0.0025234	1	4	1	Q92804	1	2023.05	4.18	High	0.000879	0.01723
	FALSE	High	AAIDWFDGKEFHGNIIK		0.213697	0.00759805	1	4	1	Q92804	1	1960.99	2.05	High	0.00329	0.1159
FALSE	High	Master Protein	V9HW22	Epididymis luminal protein 33 OS=Homo sapiens OX=9606 GN=HEL-S-72p PE=2 SV=1	0	15.563	10.9907	6	11	4	1	646	70.9	5.52	20.4	6
	Checked	Confidence	Sequence	Modifications	Qvality PEP	Qvality q-value	# Protein Groups	# Proteins	# PSMs	Master Protein Accessions	# Missed Cleavages	Theo. MH+ [Da]	XCorr Sequest HT	Confidence Sequest HT	Percolator q-Value Sequest HT	Percolator PEP Sequest HT
	FALSE	High	DAGTIAGLNVLR		0.0159578	0	1	16	3	V9HW22	0	1199.67	2.5	High	0	0.004007
	FALSE	High	IINEPTAAAIAYGLDKK		0.000742281	0	1	12	2	V9HW22	1	1787.99	2.65	High	0	8.257e-05
	FALSE	High	VEIIANDQGNR		0.00930325	0	2	45	4	V9HW22; Q59EJ3	0	1228.63	2.54	High	0	0.002023
	FALSE	High	STAGDTHLGGEDFDNR		0.000724368	0	1	10	1	V9HW22	0	1691.73	3.55	High	0	7.986e-05
	FALSE	High	VCNPIITK	1xCarbamidomethyl [C2]	0.14059	0.0056851	1	13	1	V9HW22	0	944.523	1.57	High	0.002126	0.0662
	FALSE	High	ITITNDK		0.158528	0.00625834	2	43	2	V9HW22; Q59EJ3	0	804.446	1.15	High	0.002269	0.07738
FALSE	High	Master Protein	B4DPP6	cDNA FLJ54371, highly similar to Serum albumin OS=Homo sapiens OX=9606 PE=2 SV=1	0	15.139	8.09061	6	20	6	1	618	70.3	6.09	52.06	6
	Checked	Confidence	Sequence	Modifications	Qvality PEP	Qvality q-value	# Protein Groups	# Proteins	# PSMs	Master Protein Accessions	# Missed Cleavages	Theo. MH+ [Da]	XCorr Sequest HT	Confidence Sequest HT	Percolator q-Value Sequest HT	Percolator PEP Sequest HT
	FALSE	High	KVPQVSTPTLVEVSR		0.000250902	0	1	15	8	B4DPP6	1	1639.94	4.41	High	0	2.7e-05
	FALSE	High	CCTESLVNR	2xCarbamidomethyl [C1; C2]	0.0042232	0	1	14	4	B4DPP6	0	1138.5	2.93	High	0	0.001155
	FALSE	High	VPQVSTPTLVEVSR		0.0811536	0.0025234	1	15	1	B4DPP6	0	1511.84	2.5	High	0.001198	0.03225
	FALSE	High	YLYEIAR		0.133819	0.0056851	1	10	1	B4DPP6	0	927.493	1.67	High	0.001942	0.06206
	FALSE	High	LVTDLTK		0.137474	0.0056851	1	13	4	B4DPP6	0	789.472	2.24	High	0.003785	0.1517
	FALSE	High	YICENQDSISSK	1xCarbamidomethyl [C3]	0.252423	0.00896154	1	13	2	B4DPP6	0	1443.64	2.27	High	0.003785	0.1454
FALSE	High	Master Protein	A0A024RAQ8	X-ray repair complementing defective repair in Chinese hamster cells 4, isoform CRA_b OS=Homo sapiens OX=9606 GN=XRCC4 PE=4 SV=1	0	14.491	17.2619	5	9	5	1	336	38.3	4.98	18.64	5
	Checked	Confidence	Sequence	Modifications	Qvality PEP	Qvality q-value	# Protein Groups	# Proteins	# PSMs	Master Protein Accessions	# Missed Cleavages	Theo. MH+ [Da]	XCorr Sequest HT	Confidence Sequest HT	Percolator q-Value Sequest HT	Percolator PEP Sequest HT
	FALSE	High	ALLSGAGPADVYTFNFSK		3.48895e-06	0	1	3	2	A0A024RAQ8	0	1857.94	4.42	High	0	5.625e-06
	FALSE	High	ENSRPDSSLPETSKK		0.0178407	0	1	2	1	A0A024RAQ8	1	1674.83	3	High	0	0.004623
	FALSE	High	VENPAEVIR		0.0190928	0	1	3	1	A0A024RAQ8	0	1026.56	2.36	High	0	0.005058
	FALSE	High	FILVLNEK		0.0597931	0.0025234	1	3	3	A0A024RAQ8	0	975.587	1.76	High	0.001765	0.05951
	FALSE	High	LLNAAQER		0.143127	0.0056851	1	3	2	A0A024RAQ8	0	914.505	1.91	High	0.00329	0.1058
FALSE	High	Master Protein	B4DRM3	cDNA FLJ54492, highly similar to Eukaryotic translation initiation factor 4B OS=Homo sapiens OX=9606 PE=2 SV=1	0	14.147	10.0649	4	7	4	1	616	69.7	5.67	15.46	4
	Checked	Confidence	Sequence	Modifications	Qvality PEP	Qvality q-value	# Protein Groups	# Proteins	# PSMs	Master Protein Accessions	# Missed Cleavages	Theo. MH+ [Da]	XCorr Sequest HT	Confidence Sequest HT	Percolator q-Value Sequest HT	Percolator PEP Sequest HT
	FALSE	High	AASIFGGAKPVDTAAR		0.000783264	0	1	8	2	B4DRM3	0	1531.82	4.17	High	0	8.83e-05
	FALSE	High	TGSESSQTGTSTTSSR		0.00071035	0	1	7	2	B4DRM3	0	1573.69	3.25	High	0	0.0001145
	FALSE	High	SQSSDTEQQSPTSGGGK		0.000783264	0	1	7	2	B4DRM3	0	1680.73	2.77	High	0	8.854e-05
	FALSE	High	EDDSSASTSQSTR		0.0369581	0.00204275	1	8	1	B4DRM3	0	1370.57	1.42	High	0.0006984	0.01172
FALSE	High	Master Protein	P11940	Polyadenylate-binding protein 1 OS=Homo sapiens OX=9606 GN=PABPC1 PE=1 SV=2	0	13.106	12.2642	6	7	6	1	636	70.6	9.5	15.26	6
	Checked	Confidence	Sequence	Modifications	Qvality PEP	Qvality q-value	# Protein Groups	# Proteins	# PSMs	Master Protein Accessions	# Missed Cleavages	Theo. MH+ [Da]	XCorr Sequest HT	Confidence Sequest HT	Percolator q-Value Sequest HT	Percolator PEP Sequest HT
	FALSE	High	IVATKPLYVALAQR		0.01204	0	1	14	2	P11940	0	1542.94	2.7	High	0.0006984	0.01221
	FALSE	High	SLGYAYVNFQQPADAER		0.00176232	0	1	20	1	P11940	0	1928.91	2.31	High	0	0.000246
	FALSE	High	SKVDEAVAVLQAHQAK		0.0245517	0.00107686	1	15	1	P11940	1	1693.92	3.38	High	0.0002427	0.006932
	FALSE	High	FGPALSVK		0.0785437	0.0025234	1	13	1	P11940	0	818.477	1.89	High	0.001198	0.03084
	FALSE	High	NLDDGIDDER		0.091582	0.0025234	1	13	1	P11940	0	1161.5	1.46	High	0.001198	0.03778
	FALSE	High	KEFSPFGTITSAK		0.0424604	0.0025234	1	12	1	P11940	1	1412.74	2.36	High	0.000879	0.01402
FALSE	High	Master Protein	Q9UBI9	Headcase protein homolog OS=Homo sapiens OX=9606 GN=HECA PE=1 SV=1	0	12.92	9.39227	4	6	4	1	543	58.8	8.54	10.59	4
	Checked	Confidence	Sequence	Modifications	Qvality PEP	Qvality q-value	# Protein Groups	# Proteins	# PSMs	Master Protein Accessions	# Missed Cleavages	Theo. MH+ [Da]	XCorr Sequest HT	Confidence Sequest HT	Percolator q-Value Sequest HT	Percolator PEP Sequest HT
	FALSE	High	GGHFDTPVQFLR		0.0166699	0	1	1	2	Q9UBI9	0	1373.7	1.59	High	0	0.004235
	FALSE	High	ALPVFEQFPLVDGTLFLSPSR		0.000253366	0	1	1	2	Q9UBI9	0	2333.25	3.65	High	0	2.112e-05
	FALSE	High	GPSHDLPR		0.0380361	0.00204275	1	1	1	Q9UBI9	0	878.448	2.04	High	0.0006984	0.01218
	FALSE	High	AVGAAAYGAR		0.0890692	0.0025234	1	1	1	Q9UBI9	0	906.479	2.37	High	0.001198	0.03627
FALSE	High	Master Protein	Q7Z5Y7	BTB/POZ domain-containing protein KCTD20 OS=Homo sapiens OX=9606 GN=KCTD20 PE=1 SV=1	0	11.722	11.9332	3	4	3	1	419	47.5	5.33	14.22	3
	Checked	Confidence	Sequence	Modifications	Qvality PEP	Qvality q-value	# Protein Groups	# Proteins	# PSMs	Master Protein Accessions	# Missed Cleavages	Theo. MH+ [Da]	XCorr Sequest HT	Confidence Sequest HT	Percolator q-Value Sequest HT	Percolator PEP Sequest HT
	FALSE	High	GEYEIAEGISATVFR		0.00177095	0	1	2	1	Q7Z5Y7	0	1641.81	3.45	High	0	0.000248
	FALSE	High	TGIINCPDGISIPDLR	1xCarbamidomethyl [C6]	0.000966369	0	1	2	2	Q7Z5Y7	0	1740.89	3.51	High	0	0.000115
	FALSE	High	FGNSSVGFGSNSHSQAPEK		0.000625611	0	1	1	1	Q7Z5Y7	0	1936.88	3.85	High	0	6.643e-05
FALSE	High	Master Protein	A8K6Q4	cDNA FLJ76888, highly similar to Homo sapiens RNA binding motif protein 6 (RBM6), mRNA OS=Homo sapiens OX=9606 PE=2 SV=1	0	11.702	5.25378	5	6	5	1	1123	128.5	6.32	9.2	5
	Checked	Confidence	Sequence	Modifications	Qvality PEP	Qvality q-value	# Protein Groups	# Proteins	# PSMs	Master Protein Accessions	# Missed Cleavages	Theo. MH+ [Da]	XCorr Sequest HT	Confidence Sequest HT	Percolator q-Value Sequest HT	Percolator PEP Sequest HT
	FALSE	High	KLVDKEDIDTSSK		0.00445608	0	1	7	1	A8K6Q4	2	1477.77	2.98	High	0	0.0007991
	FALSE	High	GTGLGYGHPGLASSEEAEGR		0.00102472	0	1	7	1	A8K6Q4	0	1944.9	2.56	High	0	0.0001237
	FALSE	High	FQENASEGK		0.0210336	0.00107686	1	7	1	A8K6Q4	0	1009.46	1.45	High	0.0002427	0.005695
	FALSE	High	APAEDVFK		0.117898	0.0033324	1	6	1	A8K6Q4	0	876.446	1.38	High	0.001386	0.05257
	FALSE	High	LQSFDSPER		0.141853	0.0056851	1	6	2	A8K6Q4	0	1078.52	1.99	High	0.002269	0.07641
FALSE	High	Master Protein	H0YFD6	Trifunctional enzyme subunit alpha, mitochondrial OS=Homo sapiens OX=9606 GN=HADHA PE=1 SV=2	0	11.506	6.94444	3	3	3	1	792	86.3	9.1	9.87	3
	Checked	Confidence	Sequence	Modifications	Qvality PEP	Qvality q-value	# Protein Groups	# Proteins	# PSMs	Master Protein Accessions	# Missed Cleavages	Theo. MH+ [Da]	XCorr Sequest HT	Confidence Sequest HT	Percolator q-Value Sequest HT	Percolator PEP Sequest HT
	FALSE	High	TGIEQGSDAGYLCESQK	1xCarbamidomethyl [C13]	0.000132935	0	1	6	1	H0YFD6	0	1842.82	2.91	High	0	9.388e-06
	FALSE	High	EVEAVIPDHCIFASNTSALPISEIAAVSK	1xCarbamidomethyl [C10]	0.000118225	0	1	5	1	H0YFD6	0	3068.56	4.73	High	0	8.072e-06
	FALSE	High	DATLTALDR		0.0981575	0.0025234	1	6	1	H0YFD6	0	975.511	2.23	High	0.001198	0.04118
FALSE	High	Master Protein	A0A384N5Z8	Epididymis secretory sperm binding protein OS=Homo sapiens OX=9606 PE=2 SV=1	0	11.371	8.20368	5	9	4	1	707	76.1	9.44	18.84	5
	Checked	Confidence	Sequence	Modifications	Qvality PEP	Qvality q-value	# Protein Groups	# Proteins	# PSMs	Master Protein Accessions	# Missed Cleavages	Theo. MH+ [Da]	XCorr Sequest HT	Confidence Sequest HT	Percolator q-Value Sequest HT	Percolator PEP Sequest HT
	FALSE	High	YGEPGEVFINK		0.0119816	0	1	5	1	A0A384N5Z8	0	1252.62	2.38	High	0	0.002789
	FALSE	High	LFVGNLPADITEDEFKR		0.000885018	0	1	5	2	A0A384N5Z8	1	1964.01	3.57	High	0	0.000103
	FALSE	High	AVVIVDDR		0.0408673	0.0025234	2	10	2	A0A384N5Z8; A0A0S2Z4Z9	0	886.499	2.4	High	0.000879	0.01329
	FALSE	High	ISDSEGFK		0.0492244	0.0025234	1	5	3	A0A384N5Z8	0	882.42	1.96	High	0.000879	0.01694
	FALSE	High	FAQHGTFEYEYSQR		0.139962	0.0056851	1	6	1	A0A384N5Z8	0	1762.78	1.46	High	0.001942	0.06587
FALSE	High	Master Protein	Q9NVI7	ATPase family AAA domain-containing protein 3A OS=Homo sapiens OX=9606 GN=ATAD3A PE=1 SV=2	0	11.302	6.30915	3	6	3	1	634	71.3	8.98	16.61	3
	Checked	Confidence	Sequence	Modifications	Qvality PEP	Qvality q-value	# Protein Groups	# Proteins	# PSMs	Master Protein Accessions	# Missed Cleavages	Theo. MH+ [Da]	XCorr Sequest HT	Confidence Sequest HT	Percolator q-Value Sequest HT	Percolator PEP Sequest HT
	FALSE	High	TAGTLFGEGFR		0.00181473	0	1	9	1	Q9NVI7	0	1155.58	2.3	High	0	0.0002558
	FALSE	High	LLSRPQDALEGVVLSPSLEAR		3.88043e-05	0	1	4	2	Q9NVI7	0	2250.25	4.46	High	0	1.98e-06
	FALSE	High	ITVLEALR		0.0323104	0.00204275	1	10	3	Q9NVI7	0	914.567	2.27	High	0.0004759	0.009843
FALSE	High	Master Protein	B5BUB5	Autoantigen La (Fragment) OS=Homo sapiens OX=9606 GN=SSB PE=2 SV=1	0	11.079	9.31373	3	3	3	1	408	46.8	7.12	7.47	3
	Checked	Confidence	Sequence	Modifications	Qvality PEP	Qvality q-value	# Protein Groups	# Proteins	# PSMs	Master Protein Accessions	# Missed Cleavages	Theo. MH+ [Da]	XCorr Sequest HT	Confidence Sequest HT	Percolator q-Value Sequest HT	Percolator PEP Sequest HT
	FALSE	High	LTTDFNVIVEALSK		5.653e-05	0	1	5	1	B5BUB5	0	1549.85	3.99	High	0	3.181e-06
	FALSE	High	IIEDQQESLNK		0.00103984	0	1	4	1	B5BUB5	0	1316.67	1.68	High	0	0.0001265
	FALSE	High	LDEGWVPLEIMIK		0.057572	0.0025234	1	4	1	B5BUB5	0	1542.82	1.8	High	0.001054	0.02073
FALSE	High	Master Protein	A0A384N6C7	Epididymis secretory sperm binding protein OS=Homo sapiens OX=9606 PE=2 SV=1	0	11.07	12.3939	5	6	5	1	589	64	8.27	9.38	5
	Checked	Confidence	Sequence	Modifications	Qvality PEP	Qvality q-value	# Protein Groups	# Proteins	# PSMs	Master Protein Accessions	# Missed Cleavages	Theo. MH+ [Da]	XCorr Sequest HT	Confidence Sequest HT	Percolator q-Value Sequest HT	Percolator PEP Sequest HT
	FALSE	High	YGPQYGHPPPPPPPPEYGPHADSPVLMVYGLDQSK		0.000401063	0	1	7	1	A0A384N6C7	0	3784.81	3.98	High	0	3.792e-05
	FALSE	High	FSTPEQAAK		0.0228357	0.00107686	1	8	1	A0A384N6C7	0	978.489	1.6	High	0.0002427	0.00634
	FALSE	High	ISRPGDSDDSR		0.0657129	0.0025234	1	11	1	A0A384N6C7	0	1204.56	2.05	High	0.001054	0.0245
	FALSE	High	IEYAKPTR		0.1086	0.0025234	1	10	2	A0A384N6C7	0	977.541	1.74	High	0.001198	0.04709
	FALSE	High	LCFSTAQHAS	1xCarbamidomethyl [C2]	0.0781774	0.0025234	1	7	1	A0A384N6C7	0	1121.5	1.58	High	0.001198	0.03072
FALSE	High	Master Protein	P17987	T-complex protein 1 subunit alpha OS=Homo sapiens OX=9606 GN=TCP1 PE=1 SV=1	0	10.994	7.55396	4	5	4	1	556	60.3	6.11	12.86	4
	Checked	Confidence	Sequence	Modifications	Qvality PEP	Qvality q-value	# Protein Groups	# Proteins	# PSMs	Master Protein Accessions	# Missed Cleavages	Theo. MH+ [Da]	XCorr Sequest HT	Confidence Sequest HT	Percolator q-Value Sequest HT	Percolator PEP Sequest HT
	FALSE	High	IACLDFSLQK	1xCarbamidomethyl [C3]	0.00541627	0	1	5	2	P17987	0	1194.62	2.53	High	0	0.00102
	FALSE	High	SSLGPVGLDK		0.00456612	0	1	7	1	P17987	0	972.536	2.51	High	0	0.0008197
	FALSE	High	AFHNEAQVNPER		0.00681128	0	1	3	1	P17987	0	1411.67	3.29	High	0	0.001363
	FALSE	High	EQLAIAEFAR		0.0297736	0.00107686	1	3	1	P17987	0	1147.61	2.19	High	0.0002427	0.008888
FALSE	High	Master Protein	P41091	Eukaryotic translation initiation factor 2 subunit 3 OS=Homo sapiens OX=9606 GN=EIF2S3 PE=1 SV=3	0	10.601	11.0169	5	6	5	1	472	51.1	8.4	7.42	5
	Checked	Confidence	Sequence	Modifications	Qvality PEP	Qvality q-value	# Protein Groups	# Proteins	# PSMs	Master Protein Accessions	# Missed Cleavages	Theo. MH+ [Da]	XCorr Sequest HT	Confidence Sequest HT	Percolator q-Value Sequest HT	Percolator PEP Sequest HT
	FALSE	High	LTPLSHEVISR		0.00404173	0	1	4	1	P41091	0	1251.71	2.92	High	0	0.0007044
	FALSE	High	HILILQNK		0.0191855	0	1	3	2	P41091	0	978.609	1.89	High	0	0.005073
	FALSE	High	QATINIGTIGHVAHGK		0.0232814	0.00107686	1	4	1	P41091	0	1616.89	1.88	High	0.0002427	0.006503
	FALSE	High	QDLTTLDVTK		0.0330961	0.00204275	1	4	1	P41091	0	1133.6	2.61	High	0.0004759	0.01016
	FALSE	High	DFTSEPR		0.200492	0.00759805	1	3	1	P41091	0	851.389	1.43	High	0.00329	0.1061
FALSE	High	Master Protein	B5BUE6	ATP-dependent RNA helicase DDX5 (Fragment) OS=Homo sapiens OX=9606 GN=DDX5 PE=2 SV=1	0	10.392	6.35179	4	6	2	1	614	69.1	8.92	14.39	4
	Checked	Confidence	Sequence	Modifications	Qvality PEP	Qvality q-value	# Protein Groups	# Proteins	# PSMs	Master Protein Accessions	# Missed Cleavages	Theo. MH+ [Da]	XCorr Sequest HT	Confidence Sequest HT	Percolator q-Value Sequest HT	Percolator PEP Sequest HT
	FALSE	High	LIDFLECGK	1xCarbamidomethyl [C7]	0.0114685	0	1	10	2	B5BUE6	0	1094.56	1.98	High	0	0.002637
	FALSE	High	APILIATDVASR		0.00210109	0	2	17	2	B5BUE6; Q59F66	0	1226.71	3.24	High	0	0.0003084
	FALSE	High	STCIYGGAPK	1xCarbamidomethyl [C3]	0.02004	0	2	18	1	B5BUE6; Q59F66	0	1053.5	2.27	High	0	0.005377
	FALSE	High	LLQLVEDR		0.0307936	0.00107686	1	6	1	B5BUE6	0	985.568	2.31	High	0.0002427	0.009267
FALSE	High	Master Protein	F8W1S1	Keratin, type II cytoskeletal 74 OS=Homo sapiens OX=9606 GN=KRT74 PE=1 SV=1	0	9.792	5.15654	4	14	1	1	543	59.4	7.44	32.55	4
	Checked	Confidence	Sequence	Modifications	Qvality PEP	Qvality q-value	# Protein Groups	# Proteins	# PSMs	Master Protein Accessions	# Missed Cleavages	Theo. MH+ [Da]	XCorr Sequest HT	Confidence Sequest HT	Percolator q-Value Sequest HT	Percolator PEP Sequest HT
	FALSE	High	FLEQQNQVLETK		0.00445608	0	1	9	2	F8W1S1	0	1476.77	3.14	High	0	0.0007964
	FALSE	High	KLLEGEECR	1xCarbamidomethyl [C8]	0.00591323	0	5	22	4	F8W1S1; P35908; B4E1T1; A0A0S2Z428; P13647	1	1133.56	2.79	High	0	0.001141
	FALSE	High	LLEGEECR	1xCarbamidomethyl [C7]	0.0240821	0.00107686	6	25	5	F8W1S1; P35908; B4E1T1; A0A0S2Z428; Q8N1N4; P13647	0	1005.47	2.5	High	0.001198	0.03893
	FALSE	High	FASFIDK		0.069205	0.0025234	5	42	3	F8W1S1; P35908; B4E1T1; A0A0S2Z428; P13647	0	827.43	2.26	High	0.001765	0.05737
FALSE	High	Master Protein	A0A384N6C2	Inosine-5'-monophosphate dehydrogenase OS=Homo sapiens OX=9606 GN=IMPDH PE=2 SV=1	0	9.741	10.7004	4	5	4	1	514	55.8	6.9	12.72	4
	Checked	Confidence	Sequence	Modifications	Qvality PEP	Qvality q-value	# Protein Groups	# Proteins	# PSMs	Master Protein Accessions	# Missed Cleavages	Theo. MH+ [Da]	XCorr Sequest HT	Confidence Sequest HT	Percolator q-Value Sequest HT	Percolator PEP Sequest HT
	FALSE	High	TSSAQVEGGVHSLHSYEK		0.00107602	0	1	2	1	A0A384N6C2	0	1915.91	3.42	High	0	0.0001321
	FALSE	High	VAQGVSGAVQDK		0.00661495	0	1	2	1	A0A384N6C2	0	1158.61	2.25	High	0	0.001315
	FALSE	High	REDLVVAPAGITLK		0.0258904	0.00107686	1	5	1	A0A384N6C2	1	1481.87	3.22	High	0.0002427	0.007428
	FALSE	High	NLIDAGVDALR		0.246281	0.00896154	1	4	2	A0A384N6C2	0	1156.63	2.23	High	0.003622	0.1406
FALSE	High	Master Protein	Q53H12	Acylglycerol kinase, mitochondrial OS=Homo sapiens OX=9606 GN=AGK PE=1 SV=2	0	9.683	9.95261	3	3	3	1	422	47.1	8.09	4.97	3
	Checked	Confidence	Sequence	Modifications	Qvality PEP	Qvality q-value	# Protein Groups	# Proteins	# PSMs	Master Protein Accessions	# Missed Cleavages	Theo. MH+ [Da]	XCorr Sequest HT	Confidence Sequest HT	Percolator q-Value Sequest HT	Percolator PEP Sequest HT
	FALSE	High	IPIGFIPLGETSSLSHTLFAESGNK		8.09453e-07	0	1	11	1	Q53H12	0	2615.37	4.97	High	0	1.482e-08
	FALSE	High	TDYEGQAK		0.211895	0.00759805	1	12	1	Q53H12	0	911.41	1	High	0.00329	0.1142
	FALSE	High	RTDEATFSK		0.222893	0.00759805	1	11	1	Q53H12	1	1054.52	1.38	High	0.00329	0.1226
FALSE	High	Master Protein	B2RDP6	cDNA, FLJ96709, highly similar to Homo sapiens glutamate rich WD repeat protein GRWD (GRWD), mRNA OS=Homo sapiens OX=9606 PE=2 SV=1	0	9.592	10.5381	4	6	4	1	446	49.4	4.92	12.31	4
	Checked	Confidence	Sequence	Modifications	Qvality PEP	Qvality q-value	# Protein Groups	# Proteins	# PSMs	Master Protein Accessions	# Missed Cleavages	Theo. MH+ [Da]	XCorr Sequest HT	Confidence Sequest HT	Percolator q-Value Sequest HT	Percolator PEP Sequest HT
	FALSE	High	LLQVVEEPQALAAFLR		0.000132287	0	1	5	2	B2RDP6	0	1797.03	4.76	High	0	9.343e-06
	FALSE	High	AQTGAPCLSFDIVR	1xCarbamidomethyl [C7]	0.0348911	0.00204275	1	4	1	B2RDP6	0	1534.77	2.5	High	0.0004759	0.01089
	FALSE	High	LLTGDCQK	1xCarbamidomethyl [C6]	0.0705183	0.0025234	1	6	2	B2RDP6	0	934.466	1.34	High	0.001054	0.0269
	FALSE	High	GQVEVFALR		0.18237	0.00625834	1	5	1	B2RDP6	0	1018.57	2.01	High	0.002819	0.09349
FALSE	High	Master Protein	Q13344	Fus-like protein (Fragment) OS=Homo sapiens OX=9606 PE=2 SV=1	0	9.365	6.25	3	8	2	1	528	53.3	9.42	19.41	3
	Checked	Confidence	Sequence	Modifications	Qvality PEP	Qvality q-value	# Protein Groups	# Proteins	# PSMs	Master Protein Accessions	# Missed Cleavages	Theo. MH+ [Da]	XCorr Sequest HT	Confidence Sequest HT	Percolator q-Value Sequest HT	Percolator PEP Sequest HT
	FALSE	High	GEATVSFDDPPSAK		0.00057015	0	2	13	4	Q13344; Q92804	0	1420.66	3.35	High	0	6.821e-05
	FALSE	High	LKGEATVSFDDPPSAK		0.0117508	0	1	9	3	Q13344	1	1661.84	3.19	High	0.001579	0.05652
	FALSE	High	AAIDWFDGKEFSGNPIK		0.235328	0.00832161	1	9	1	Q13344	1	1894.93	1.5	High	0.003463	0.1316
FALSE	High	Master Protein	Q86YZ3	Hornerin OS=Homo sapiens OX=9606 GN=HRNR PE=1 SV=2	0	9.178	5.15789	3	3	3	1	2850	282.2	10.04	8.08	3
	Checked	Confidence	Sequence	Modifications	Qvality PEP	Qvality q-value	# Protein Groups	# Proteins	# PSMs	Master Protein Accessions	# Missed Cleavages	Theo. MH+ [Da]	XCorr Sequest HT	Confidence Sequest HT	Percolator q-Value Sequest HT	Percolator PEP Sequest HT
	FALSE	High	QSLGHGQHGSGSGQSPSPSR		0.000806564	0	1	1	1	Q86YZ3	0	1947.9	2.97	High	0	9.151e-05
	FALSE	High	GPYESGSGHSSGLGHR		0.00574272	0	1	1	1	Q86YZ3	0	1584.71	2.58	High	0	0.001098
	FALSE	High	GSGSGQSPSSGQHGTGFGR		0.0236213	0.00107686	1	1	1	Q86YZ3	0	1747.77	2.53	High	0.0002427	0.006611
FALSE	High	Master Protein	Q8N1N4	Keratin, type II cytoskeletal 78 OS=Homo sapiens OX=9606 GN=KRT78 PE=1 SV=2	0	9.066	6.73077	4	10	2	1	520	56.8	6.02	16.71	4
	Checked	Confidence	Sequence	Modifications	Qvality PEP	Qvality q-value	# Protein Groups	# Proteins	# PSMs	Master Protein Accessions	# Missed Cleavages	Theo. MH+ [Da]	XCorr Sequest HT	Confidence Sequest HT	Percolator q-Value Sequest HT	Percolator PEP Sequest HT
	FALSE	High	TLNNQFASFIDK		0.0018687	0	1	1	1	Q8N1N4	0	1397.71	1.89	High	0	0.0002645
	FALSE	High	LLEGEECR	1xCarbamidomethyl [C7]	0.0240821	0.00107686	6	25	5	F8W1S1; P35908; B4E1T1; A0A0S2Z428; Q8N1N4; P13647	0	1005.47	2.5	High	0.001198	0.03893
	FALSE	High	TQETQEIR		0.0549076	0.0025234	1	1	1	Q8N1N4	0	1004.5	1.31	High	0.000879	0.01948
	FALSE	High	FLEQQNK		0.0660233	0.0025234	5	50	3	P08670; B4E1T1; A0A0S2Z428; Q8N1N4; P13647	0	906.468	1.88	High	0.001198	0.04172
FALSE	High	Master Protein	P11388-4	Isoform 4 of DNA topoisomerase 2-alpha OS=Homo sapiens OX=9606 GN=TOP2A	0	8.693	1.92308	3	3	3	1	1612	182.6	8.63	5.56	3
	Checked	Confidence	Sequence	Modifications	Qvality PEP	Qvality q-value	# Protein Groups	# Proteins	# PSMs	Master Protein Accessions	# Missed Cleavages	Theo. MH+ [Da]	XCorr Sequest HT	Confidence Sequest HT	Percolator q-Value Sequest HT	Percolator PEP Sequest HT
	FALSE	High	IFDEILVNAADNK		9.25992e-05	0	1	11	1	P11388-4	0	1461.76	2	High	0	5.924e-06
	FALSE	High	FTVETASR		0.0350589	0.00204275	1	5	1	P11388-4	0	910.463	1.7	High	0.0004759	0.01097
	FALSE	High	LDDANDAGGR		0.0792811	0.0025234	1	5	1	P11388-4	0	1003.44	1.86	High	0.001198	0.03118
FALSE	High	Master Protein	B2R6F9	Non-specific serine/threonine protein kinase OS=Homo sapiens OX=9606 PE=2 SV=1	0	8.515	7.31183	3	5	3	1	465	54.2	7.15	10.64	3
	Checked	Confidence	Sequence	Modifications	Qvality PEP	Qvality q-value	# Protein Groups	# Proteins	# PSMs	Master Protein Accessions	# Missed Cleavages	Theo. MH+ [Da]	XCorr Sequest HT	Confidence Sequest HT	Percolator q-Value Sequest HT	Percolator PEP Sequest HT
	FALSE	High	VTLENFYSNLIAQHEER		0.000219892	0	1	3	2	B2R6F9	0	2063.02	3.97	High	0	1.774e-05
	FALSE	High	LGLEDFESLK		0.00939427	0	1	3	2	B2R6F9	0	1150.6	2.06	High	0	0.002043
	FALSE	High	KETEFLR	1xAcetyl [K1]	0.168602	0.00625834	1	7	1	B2R6F9	1	964.51	1.28	High	0.002269	0.08437
FALSE	High	Master Protein	Q59F66	DEAD box polypeptide 17 isoform p82 variant (Fragment) OS=Homo sapiens OX=9606 PE=2 SV=1	0	8.315	5.02035	3	5	1	1	737	81	7.93	8.31	3
	Checked	Confidence	Sequence	Modifications	Qvality PEP	Qvality q-value	# Protein Groups	# Proteins	# PSMs	Master Protein Accessions	# Missed Cleavages	Theo. MH+ [Da]	XCorr Sequest HT	Confidence Sequest HT	Percolator q-Value Sequest HT	Percolator PEP Sequest HT
	FALSE	High	ELAQQVQQVADDYGK		0.0123964	0	1	8	2	Q59F66	0	1691.82	1.34	High	0	0.004294
	FALSE	High	APILIATDVASR		0.00210109	0	2	17	2	B5BUE6; Q59F66	0	1226.71	3.24	High	0	0.0003084
	FALSE	High	STCIYGGAPK	1xCarbamidomethyl [C3]	0.02004	0	2	18	1	B5BUE6; Q59F66	0	1053.5	2.27	High	0	0.005377
FALSE	High	Master Protein	O75525	KH domain-containing, RNA-binding, signal transduction-associated protein 3 OS=Homo sapiens OX=9606 GN=KHDRBS3 PE=1 SV=1	0	8.291	13.0058	5	6	3	1	346	38.8	7.61	10.56	5
	Checked	Confidence	Sequence	Modifications	Qvality PEP	Qvality q-value	# Protein Groups	# Proteins	# PSMs	Master Protein Accessions	# Missed Cleavages	Theo. MH+ [Da]	XCorr Sequest HT	Confidence Sequest HT	Percolator q-Value Sequest HT	Percolator PEP Sequest HT
	FALSE	High	FLIPDYNDEIR		0.035397	0.00204275	1	6	2	O75525	0	1394.7	2.39	High	0.000879	0.01444
	FALSE	High	LQEETLTK		0.045179	0.0025234	1	5	1	O75525	0	961.52	1.91	High	0.000879	0.0151
	FALSE	High	LVNQEIEK		0.044537	0.0025234	1	2	1	O75525	0	972.536	1.54	High	0.000879	0.01483
	FALSE	High	YLPELMAEK		0.0609344	0.0025234	2	9	1	O75525; Q07666	0	1093.56	1.9	High	0.001054	0.0223
	FALSE	High	DKAKEEELR		0.18158	0.00625834	2	13	1	O75525; Q07666	2	1117.58	2.09	High	0.002819	0.09274
FALSE	High	Master Protein	P16989	Y-box-binding protein 3 OS=Homo sapiens OX=9606 GN=YBX3 PE=1 SV=4	0	8.265	9.67742	2	4	1	1	372	40.1	9.77	11.82	2
	Checked	Confidence	Sequence	Modifications	Qvality PEP	Qvality q-value	# Protein Groups	# Proteins	# PSMs	Master Protein Accessions	# Missed Cleavages	Theo. MH+ [Da]	XCorr Sequest HT	Confidence Sequest HT	Percolator q-Value Sequest HT	Percolator PEP Sequest HT
	FALSE	High	SVGDGETVEFDVVEGEK		3.03931e-05	0	2	12	3	P16989; H0Y449	0	1795.82	3.95	High	0	1.446e-06
	FALSE	High	GAEAANVTGPDGVPVEGSR		0.0151283	0	1	6	1	P16989	0	1782.86	3.03	High	0	0.00376
FALSE	High	Master Protein	Q6IQ49	Replication stress response regulator SDE2 OS=Homo sapiens OX=9606 GN=SDE2 PE=1 SV=1	0	7.877	6.87361	3	3	3	1	451	49.7	6.05	6.27	3
	Checked	Confidence	Sequence	Modifications	Qvality PEP	Qvality q-value	# Protein Groups	# Proteins	# PSMs	Master Protein Accessions	# Missed Cleavages	Theo. MH+ [Da]	XCorr Sequest HT	Confidence Sequest HT	Percolator q-Value Sequest HT	Percolator PEP Sequest HT
	FALSE	High	VAEVAPEER		0.009579	0	1	3	1	Q6IQ49	0	999.511	2.64	High	0	0.002102
	FALSE	High	HILEDSCAELGESK	1xCarbamidomethyl [C7]	0.00426462	0	1	3	1	Q6IQ49	0	1587.73	3.62	High	0	0.000753
	FALSE	High	CGGTLQER	1xCarbamidomethyl [C1]	0.0285109	0.00107686	1	3	1	Q6IQ49	0	920.425	1.46	High	0.0002427	0.008393
FALSE	High	Master Protein	B2RDW1	Epididymis luminal protein 112 OS=Homo sapiens OX=9606 GN=RPS27A PE=2 SV=1	0	7.722	16.0256	2	3	2	1	156	18	9.64	7.61	2
	Checked	Confidence	Sequence	Modifications	Qvality PEP	Qvality q-value	# Protein Groups	# Proteins	# PSMs	Master Protein Accessions	# Missed Cleavages	Theo. MH+ [Da]	XCorr Sequest HT	Confidence Sequest HT	Percolator q-Value Sequest HT	Percolator PEP Sequest HT
	FALSE	High	TITLEVEPSDTIENVK		6.08289e-05	0	1	36	2	B2RDW1	0	1787.93	3.97	High	0	3.481e-06
	FALSE	High	TLSDYNIQK		0.0203331	0	1	38	1	B2RDW1	0	1081.55	1.76	High	0	0.005455
FALSE	High	Master Protein	H0YE88	Transcriptional enhancer factor TEF-1 OS=Homo sapiens OX=9606 GN=TEAD1 PE=1 SV=1	0	7.295	9.85915	4	6	2	1	426	47.9	8.15	6.66	4
	Checked	Confidence	Sequence	Modifications	Qvality PEP	Qvality q-value	# Protein Groups	# Proteins	# PSMs	Master Protein Accessions	# Missed Cleavages	Theo. MH+ [Da]	XCorr Sequest HT	Confidence Sequest HT	Percolator q-Value Sequest HT	Percolator PEP Sequest HT
	FALSE	High	SPMCEYMINFIHK	1xCarbamidomethyl [C4]	0.0119816	0	1	10	2	H0YE88	0	1669.75	2.48	High	0	0.002792
	FALSE	High	IILSDEGK		0.0473848	0.0025234	2	20	2	Q15561; H0YE88	0	874.488	1.59	High	0.004794	0.1873
	FALSE	High	QVSSHIQVLAR		0.04583	0.0025234	2	21	1	Q15561; H0YE88	0	1237.7	2.11	High	0.000879	0.01539
	FALSE	High	GPQNAFFLVK		0.15166	0.00625834	1	4	1	H0YE88	0	1120.61	1.49	High	0.002269	0.07313
FALSE	High	Master Protein	Q13887	Krueppel-like factor 5 OS=Homo sapiens OX=9606 GN=KLF5 PE=1 SV=2	0	6.716	8.09628	3	4	3	1	457	50.8	8.6	5.19	3
	Checked	Confidence	Sequence	Modifications	Qvality PEP	Qvality q-value	# Protein Groups	# Proteins	# PSMs	Master Protein Accessions	# Missed Cleavages	Theo. MH+ [Da]	XCorr Sequest HT	Confidence Sequest HT	Percolator q-Value Sequest HT	Percolator PEP Sequest HT
	FALSE	High	YLTPQLPPVPIIPEHK		0.00261747	0	1	5	1	Q13887	0	1842.05	3.29	High	0	0.0004054
	FALSE	High	LPPEDLVQTR		0.0380361	0.00204275	1	5	2	Q13887	0	1167.64	1.38	High	0.001198	0.03429
	FALSE	High	DAALFPGEELK		0.0941612	0.0025234	1	7	1	Q13887	0	1189.61	1.9	High	0.001198	0.03898
FALSE	High	Master Protein	Q59EL4	PRPF4 protein variant (Fragment) OS=Homo sapiens OX=9606 PE=2 SV=1	0	6.675	6.14525	2	2	2	1	537	60	7.56	6.71	2
	Checked	Confidence	Sequence	Modifications	Qvality PEP	Qvality q-value	# Protein Groups	# Proteins	# PSMs	Master Protein Accessions	# Missed Cleavages	Theo. MH+ [Da]	XCorr Sequest HT	Confidence Sequest HT	Percolator q-Value Sequest HT	Percolator PEP Sequest HT
	FALSE	High	FEPIHGNFLLTGAYDNTAK		0.00934865	0	1	5	1	Q59EL4	0	2108.04	3.6	High	0	0.002042
	FALSE	High	GHNTNVGAIVFHPK		0.000889353	0	1	5	1	Q59EL4	0	1490.79	3.11	High	0	0.0001035
FALSE	High	Master Protein	Q9UGN5	Poly [ADP-ribose] polymerase 2 OS=Homo sapiens OX=9606 GN=PARP2 PE=1 SV=2	0	6.517	7.03259	3	4	3	1	583	66.2	8.88	6.36	3
	Checked	Confidence	Sequence	Modifications	Qvality PEP	Qvality q-value	# Protein Groups	# Proteins	# PSMs	Master Protein Accessions	# Missed Cleavages	Theo. MH+ [Da]	XCorr Sequest HT	Confidence Sequest HT	Percolator q-Value Sequest HT	Percolator PEP Sequest HT
	FALSE	High	SANYCFASR	1xCarbamidomethyl [C5]	0.0181899	0	1	6	1	Q9UGN5	0	1075.46	1.47	High	0	0.00475
	FALSE	High	NLHCALRPLDHESYEFK	1xCarbamidomethyl [C4]	0.0282375	0.00107686	1	6	1	Q9UGN5	0	2129.02	2.41	High	0.0002427	0.008296
	FALSE	High	IAPPEAPITGYMFGK		0.0266506	0.00107686	1	6	2	Q9UGN5	0	1591.82	2.15	High	0.0002427	0.007725
FALSE	High	Master Protein	A0A024R7X7	Staufen, RNA binding protein, homolog 2 (Drosophila), isoform CRA_b OS=Homo sapiens OX=9606 GN=STAU2 PE=4 SV=1	0	6.342	4.91228	3	4	1	1	570	62.6	9.61	6.98	3
	Checked	Confidence	Sequence	Modifications	Qvality PEP	Qvality q-value	# Protein Groups	# Proteins	# PSMs	Master Protein Accessions	# Missed Cleavages	Theo. MH+ [Da]	XCorr Sequest HT	Confidence Sequest HT	Percolator q-Value Sequest HT	Percolator PEP Sequest HT
	FALSE	High	KLPPLPVVEKPK		0.00538992	0	1	16	1	A0A024R7X7	1	1344.86	2.97	High	0	0.001014
	FALSE	High	LAQIQQAK		0.0380361	0.00204275	2	24	2	A0A024R7X7; Q59F99	0	899.531	2.28	High	0.000879	0.01322
	FALSE	High	ESGPPHMK		0.0903174	0.0025234	2	25	1	A0A024R7X7; Q59F99	0	882.414	1.57	High	0.001198	0.03693
FALSE	High	Master Protein	A0A5C2G7T5	IGH c438_heavy__IGHV1-69_IGHD2-8_IGHJ6 (Fragment) OS=Homo sapiens OX=9606 PE=2 SV=1	0	5.829	19.0476	1	31	1	1	126	13.5	9.06	17.37	1
	Checked	Confidence	Sequence	Modifications	Qvality PEP	Qvality q-value	# Protein Groups	# Proteins	# PSMs	Master Protein Accessions	# Missed Cleavages	Theo. MH+ [Da]	XCorr Sequest HT	Confidence Sequest HT	Percolator q-Value Sequest HT	Percolator PEP Sequest HT
	FALSE	High	STSTAYMELSSLTSEDTAVYYCAR	1xOxidation [M7]; 1xCarbamidomethyl [C22]	0.0480667	0.0025234	1	1	28	A0A5C2G7T5	0	2722.19	2.29	High	0.001198	0.03869
	FALSE	High	STSTAYMELSSLTSEDTAVYYCAR	1xCarbamidomethyl [C22]	0.0826815	0.0025234	1	1	3	A0A5C2G7T5	0	2706.19	1.55	High	0.001198	0.03298
FALSE	High	Master Protein	A0A5C2GE70	IG c780_heavy_IGHV1-18_IGHD4-23_IGHJ4 (Fragment) OS=Homo sapiens OX=9606 PE=2 SV=1	0	5.627	10.687	1	5	1	1	131	14.4	9.1	13.25	1
	Checked	Confidence	Sequence	Modifications	Qvality PEP	Qvality q-value	# Protein Groups	# Proteins	# PSMs	Master Protein Accessions	# Missed Cleavages	Theo. MH+ [Da]	XCorr Sequest HT	Confidence Sequest HT	Percolator q-Value Sequest HT	Percolator PEP Sequest HT
	FALSE	High	SLTSDDTAVYYCAR	1xCarbamidomethyl [C12]	0.00295729	0	1	6	5	A0A5C2GE70	0	1621.72	3.2	High	0	0.0007262
FALSE	High	Master Protein	B2R8Z8	cDNA, FLJ94136, highly similar to Homo sapiens synaptotagmin binding, cytoplasmic RNA interacting protein (SYNCRIP), mRNA OS=Homo sapiens OX=9606 PE=2 SV=1	0	5.476	4.17335	2	2	2	1	623	69.6	8.76	5.22	2
	Checked	Confidence	Sequence	Modifications	Qvality PEP	Qvality q-value	# Protein Groups	# Proteins	# PSMs	Master Protein Accessions	# Missed Cleavages	Theo. MH+ [Da]	XCorr Sequest HT	Confidence Sequest HT	Percolator q-Value Sequest HT	Percolator PEP Sequest HT
	FALSE	High	DLFEDELVPLFEK		0.00173669	0	1	10	1	B2R8Z8	0	1593.8	3.32	High	0	0.0002422
	FALSE	High	NLANTVTEEILEK		0.0420565	0.0025234	1	10	1	B2R8Z8	0	1473.78	1.9	High	0.000879	0.01381
FALSE	High	Master Protein	Q53HV2	T-complex protein 1 subunit eta (Fragment) OS=Homo sapiens OX=9606 PE=2 SV=1	0	5.317	5.70902	2	2	2	1	543	59.3	7.65	5.77	2
	Checked	Confidence	Sequence	Modifications	Qvality PEP	Qvality q-value	# Protein Groups	# Proteins	# PSMs	Master Protein Accessions	# Missed Cleavages	Theo. MH+ [Da]	XCorr Sequest HT	Confidence Sequest HT	Percolator q-Value Sequest HT	Percolator PEP Sequest HT
	FALSE	High	SQDAEVGDGTTSVTLLAAEFLK		0.001662	0	1	5	1	Q53HV2	0	2252.13	3.8	High	0	0.0002294
	FALSE	High	TATQLAVNK		0.0583954	0.0025234	1	7	1	Q53HV2	0	945.536	1.96	High	0.001054	0.02101
FALSE	High	Master Protein	Q15561	Transcriptional enhancer factor TEF-3 OS=Homo sapiens OX=9606 GN=TEAD4 PE=1 SV=3	0	5.276	7.37327	3	4	1	1	434	48.3	7.33	2.11	3
	Checked	Confidence	Sequence	Modifications	Qvality PEP	Qvality q-value	# Protein Groups	# Proteins	# PSMs	Master Protein Accessions	# Missed Cleavages	Theo. MH+ [Da]	XCorr Sequest HT	Confidence Sequest HT	Percolator q-Value Sequest HT	Percolator PEP Sequest HT
	FALSE	High	SPLCEYMINFIHK	1xCarbamidomethyl [C4]	0.0589507	0.0025234	1	7	1	Q15561	0	1651.8	1.28	High	0.001054	0.02134
	FALSE	High	IILSDEGK		0.0473848	0.0025234	2	20	2	Q15561; H0YE88	0	874.488	1.59	High	0.004794	0.1873
	FALSE	High	QVSSHIQVLAR		0.04583	0.0025234	2	21	1	Q15561; H0YE88	0	1237.7	2.11	High	0.000879	0.01539
FALSE	High	Master Protein	A0A590UK80	Uncharacterized protein (Fragment) OS=Homo sapiens OX=9606 PE=4 SV=1	0	5.056	2.11009	3	3	3	1	1090	121	6.84	2.59	3
	Checked	Confidence	Sequence	Modifications	Qvality PEP	Qvality q-value	# Protein Groups	# Proteins	# PSMs	Master Protein Accessions	# Missed Cleavages	Theo. MH+ [Da]	XCorr Sequest HT	Confidence Sequest HT	Percolator q-Value Sequest HT	Percolator PEP Sequest HT
	FALSE	High	VIVEHAR		0.0526119	0.0025234	1	16	1	A0A590UK80	0	823.478	1.37	High	0.000879	0.01844
	FALSE	High	LIEDKPR		0.0858194	0.0025234	1	9	1	A0A590UK80	0	870.504	1.57	High	0.001198	0.03458
	FALSE	High	TNEGVIEFR		0.0420565	0.0025234	1	9	1	A0A590UK80	0	1064.54	2.59	High	0.000879	0.0138
FALSE	High	Master Protein	Q92843-2	Isoform 3 of Bcl-2-like protein 2 OS=Homo sapiens OX=9606 GN=BCL2L2	0	4.88	5.70571	2	4	2	1	333	37.1	8.13	10.31	2
	Checked	Confidence	Sequence	Modifications	Qvality PEP	Qvality q-value	# Protein Groups	# Proteins	# PSMs	Master Protein Accessions	# Missed Cleavages	Theo. MH+ [Da]	XCorr Sequest HT	Confidence Sequest HT	Percolator q-Value Sequest HT	Percolator PEP Sequest HT
	FALSE	High	TSLALDESLFR		0.0036838	0	1	6	3	Q92843-2	0	1251.66	3.34	High	0	0.0006245
	FALSE	High	ELQNEVEK		0.0583954	0.0025234	1	5	1	Q92843-2	0	988.495	1.73	High	0.001054	0.0211
FALSE	High	Master Protein	A0A024R3X4	Epididymis secretory sperm binding protein OS=Homo sapiens OX=9606 GN=HSPD1 PE=2 SV=1	0	4.864	5.2356	2	2	2	1	573	61	5.87	4.14	2
	Checked	Confidence	Sequence	Modifications	Qvality PEP	Qvality q-value	# Protein Groups	# Proteins	# PSMs	Master Protein Accessions	# Missed Cleavages	Theo. MH+ [Da]	XCorr Sequest HT	Confidence Sequest HT	Percolator q-Value Sequest HT	Percolator PEP Sequest HT
	FALSE	High	TLNDELEIIEGMK		0.00319755	0	1	9	1	A0A024R3X4	0	1504.76	1.88	High	0	0.0005228
	FALSE	High	AAVEEGIVLGGGCALLR	1xCarbamidomethyl [C13]	0.0688803	0.0025234	1	5	1	A0A024R3X4	0	1684.91	2.26	High	0.001054	0.02614
FALSE	High	Master Protein	A0A024RDE5	Ras-GTPase activating protein SH3 domain-binding protein 2, isoform CRA_a OS=Homo sapiens OX=9606 GN=G3BP2 PE=4 SV=1	0	4.821	6.0166	2	2	2	1	482	54.1	5.55	4.28	2
	Checked	Confidence	Sequence	Modifications	Qvality PEP	Qvality q-value	# Protein Groups	# Proteins	# PSMs	Master Protein Accessions	# Missed Cleavages	Theo. MH+ [Da]	XCorr Sequest HT	Confidence Sequest HT	Percolator q-Value Sequest HT	Percolator PEP Sequest HT
	FALSE	High	VEAKPEVQSQPPR		0.00645566	0	1	3	1	A0A024RDE5	0	1464.78	2.36	High	0	0.001276
	FALSE	High	FMQTFVLAPEGSVPNK		0.0373141	0.00204275	1	6	1	A0A024RDE5	0	1764.9	1.92	High	0.0006984	0.01183
FALSE	High	Master Protein	Q13573	SNW domain-containing protein 1 OS=Homo sapiens OX=9606 GN=SNW1 PE=1 SV=1	0	4.815	7.08955	3	4	3	1	536	61.5	9.52	3.73	3
	Checked	Confidence	Sequence	Modifications	Qvality PEP	Qvality q-value	# Protein Groups	# Proteins	# PSMs	Master Protein Accessions	# Missed Cleavages	Theo. MH+ [Da]	XCorr Sequest HT	Confidence Sequest HT	Percolator q-Value Sequest HT	Percolator PEP Sequest HT
	FALSE	High	LAEALYIADR		0.0176686	0	1	10	1	Q13573	0	1134.62	1.55	High	0	0.004556
	FALSE	High	GLQTVHINENFAK		0.0715189	0.0025234	1	9	1	Q13573	0	1470.77	1.92	High	0.001054	0.02738
	FALSE	High	EGPVQFEEDPFGLDK		0.222893	0.00759805	1	7	2	Q13573	0	1706.79	2.13	High	0.00329	0.1228
FALSE	High	Master Protein	A0A024QZC1	CD2 antigen (Cytoplasmic tail) binding protein 2, isoform CRA_a OS=Homo sapiens OX=9606 GN=CD2BP2 PE=2 SV=1	0	4.721	7.03812	2	4	2	1	341	37.6	4.61	6.55	2
	Checked	Confidence	Sequence	Modifications	Qvality PEP	Qvality q-value	# Protein Groups	# Proteins	# PSMs	Master Protein Accessions	# Missed Cleavages	Theo. MH+ [Da]	XCorr Sequest HT	Confidence Sequest HT	Percolator q-Value Sequest HT	Percolator PEP Sequest HT
	FALSE	High	GNLGVYQETR		0.0165893	0	1	2	2	A0A024QZC1	0	1136.57	1.72	High	0	0.004213
	FALSE	High	LVDPVAGSGGPGSR		0.0174981	0	1	2	2	A0A024QZC1	0	1268.66	2.79	High	0	0.004514
FALSE	High	Master Protein	Q86TV4	Full-length cDNA clone CS0DI085YI08 of Placenta of Homo sapiens (human) (Fragment) OS=Homo sapiens OX=9606 PE=2 SV=1	0	4.712	3.30275	2	3	2	1	545	60	5.07	2.84	2
	Checked	Confidence	Sequence	Modifications	Qvality PEP	Qvality q-value	# Protein Groups	# Proteins	# PSMs	Master Protein Accessions	# Missed Cleavages	Theo. MH+ [Da]	XCorr Sequest HT	Confidence Sequest HT	Percolator q-Value Sequest HT	Percolator PEP Sequest HT
	FALSE	High	SCQDINECEHR	2xCarbamidomethyl [C2; C8]	0.00357748	0	1	5	2	Q86TV4	0	1447.57	2.84	High	0	0.0006036
	FALSE	High	TIPEACR	1xCarbamidomethyl [C6]	0.248315	0.00896154	1	5	1	Q86TV4	0	846.414	1.51	High	0.003622	0.1423
FALSE	High	Master Protein	Q06787	Synaptic functional regulator FMR1 OS=Homo sapiens OX=9606 GN=FMR1 PE=1 SV=1	0	4.543	4.27215	3	5	2	1	632	71.1	7.42	3.75	3
	Checked	Confidence	Sequence	Modifications	Qvality PEP	Qvality q-value	# Protein Groups	# Proteins	# PSMs	Master Protein Accessions	# Missed Cleavages	Theo. MH+ [Da]	XCorr Sequest HT	Confidence Sequest HT	Percolator q-Value Sequest HT	Percolator PEP Sequest HT
	FALSE	High	LQIDEQLR		0.02479	0.00107686	2	31	3	Q06787; A0A0F7KYT8	0	1014.56	1.96	High	0.0002427	0.007035
	FALSE	High	SVNPNKPATK		0.0995243	0.0025234	1	23	1	Q06787	0	1055.58	1.4	High	0.001198	0.04206
	FALSE	High	VGPNAPEEK		0.187168	0.00697805	1	20	1	Q06787	0	940.473	1.79	High	0.002998	0.09688
FALSE	High	Master Protein	A0A024RAD5	Dolichyl-diphosphooligosaccharide--protein glycosyltransferase 48 kDa subunit OS=Homo sapiens OX=9606 GN=DDOST PE=3 SV=1	0	4.454	4.38596	2	2	2	1	456	50.7	6.4	2.67	2
	Checked	Confidence	Sequence	Modifications	Qvality PEP	Qvality q-value	# Protein Groups	# Proteins	# PSMs	Master Protein Accessions	# Missed Cleavages	Theo. MH+ [Da]	XCorr Sequest HT	Confidence Sequest HT	Percolator q-Value Sequest HT	Percolator PEP Sequest HT
	FALSE	High	TLVLLDNLNVR		0.02004	0	1	6	1	A0A024RAD5	0	1269.75	2.67	High	0	0.005362
	FALSE	High	SSLNPILFR		0.0235074	0.00107686	1	6	1	A0A024RAD5	0	1046.6	1.49	High	0.0002427	0.006551
FALSE	High	Master Protein	A8K5V0	cDNA FLJ76851, highly similar to Homo sapiens pre-B-cell leukemia transcription factor 1 (PBX1), mRNA OS=Homo sapiens OX=9606 PE=2 SV=1	0	4.442	5.81395	2	2	2	1	430	46.6	7.03	4.37	2
	Checked	Confidence	Sequence	Modifications	Qvality PEP	Qvality q-value	# Protein Groups	# Proteins	# PSMs	Master Protein Accessions	# Missed Cleavages	Theo. MH+ [Da]	XCorr Sequest HT	Confidence Sequest HT	Percolator q-Value Sequest HT	Percolator PEP Sequest HT
	FALSE	High	FQEEANIYAAK		0.00815699	0	1	18	2	A8K5V0	0	1283.63	2.25	High	0	0.001718
	FALSE	High	GAQEEEPTDPQLMR		0.0583954	0.0025234	1	11	1	A8K5V0	0	1600.73	2.11	High	0.001054	0.02105
FALSE	High	Master Protein	O95470	Sphingosine-1-phosphate lyase 1 OS=Homo sapiens OX=9606 GN=SGPL1 PE=1 SV=3	0	4.374	3.34507	2	3	2	1	568	63.5	9.16	4.66	2
	Checked	Confidence	Sequence	Modifications	Qvality PEP	Qvality q-value	# Protein Groups	# Proteins	# PSMs	Master Protein Accessions	# Missed Cleavages	Theo. MH+ [Da]	XCorr Sequest HT	Confidence Sequest HT	Percolator q-Value Sequest HT	Percolator PEP Sequest HT
	FALSE	High	AGYPLEHPFDFR		0.0083581	0	1	1	2	O95470	0	1448.7	2.03	High	0	0.001763
	FALSE	High	LTELLVK		0.0644856	0.0025234	1	3	1	O95470	0	815.524	2.63	High	0.001054	0.02395
FALSE	High	Master Protein	Q00839	Heterogeneous nuclear ribonucleoprotein U OS=Homo sapiens OX=9606 GN=HNRNPU PE=1 SV=6	0	4.371	3.63636	2	2	2	1	825	90.5	6	3.9	2
	Checked	Confidence	Sequence	Modifications	Qvality PEP	Qvality q-value	# Protein Groups	# Proteins	# PSMs	Master Protein Accessions	# Missed Cleavages	Theo. MH+ [Da]	XCorr Sequest HT	Confidence Sequest HT	Percolator q-Value Sequest HT	Percolator PEP Sequest HT
	FALSE	High	EKPYFPIPEEYTFIQNVPLEDR		0.00894784	0	1	16	1	Q00839	0	2724.36	2.03	High	0	0.001929
	FALSE	High	KAVVVCPK	1xCarbamidomethyl [C6]	0.0606471	0.0025234	1	17	1	Q00839	1	900.534	1.87	High	0.001054	0.02207
FALSE	High	Master Protein	A0A1U9X8A1	PBX2 OS=Homo sapiens OX=9606 PE=4 SV=1	0	4.348	5.34884	2	2	2	1	430	45.8	7.56	3.91	2
	Checked	Confidence	Sequence	Modifications	Qvality PEP	Qvality q-value	# Protein Groups	# Proteins	# PSMs	Master Protein Accessions	# Missed Cleavages	Theo. MH+ [Da]	XCorr Sequest HT	Confidence Sequest HT	Percolator q-Value Sequest HT	Percolator PEP Sequest HT
	FALSE	High	TAVSVTQGGHSR		0.0182782	0	1	4	1	A0A1U9X8A1	0	1199.61	2.05	High	0	0.004767
	FALSE	High	FQEEANIYAVK		0.0312411	0.00204275	1	5	1	A0A1U9X8A1	0	1311.66	1.86	High	0.0004759	0.00942
FALSE	High	Master Protein	A0A0F7KYT8	Fragile X mental retardation autosomal homolog variant p2K OS=Homo sapiens OX=9606 GN=FXR1 PE=2 SV=1	0	4.318	2.36337	2	4	1	1	677	76.2	6.83	4.01	2
	Checked	Confidence	Sequence	Modifications	Qvality PEP	Qvality q-value	# Protein Groups	# Proteins	# PSMs	Master Protein Accessions	# Missed Cleavages	Theo. MH+ [Da]	XCorr Sequest HT	Confidence Sequest HT	Percolator q-Value Sequest HT	Percolator PEP Sequest HT
	FALSE	High	LQIDEQLR		0.02479	0.00107686	2	31	3	Q06787; A0A0F7KYT8	0	1014.56	1.96	High	0.0002427	0.007035
	FALSE	High	VIQEIVDK		0.0243158	0.00107686	1	13	1	A0A0F7KYT8	0	943.546	2.05	High	0.0002427	0.00684
FALSE	High	Master Protein	A0A024RBB7	Nucleosome assembly protein 1-like 1, isoform CRA_a OS=Homo sapiens OX=9606 GN=NAP1L1 PE=3 SV=1	0	4.172	4.34783	1	1	1	1	391	45.3	4.46	2.43	1
	Checked	Confidence	Sequence	Modifications	Qvality PEP	Qvality q-value	# Protein Groups	# Proteins	# PSMs	Master Protein Accessions	# Missed Cleavages	Theo. MH+ [Da]	XCorr Sequest HT	Confidence Sequest HT	Percolator q-Value Sequest HT	Percolator PEP Sequest HT
	FALSE	High	LDGLVETPTGYIESLPR		0.000631755	0	1	18	1	A0A024RBB7	0	1859.97	2.43	High	0	6.732e-05
FALSE	High	Master Protein	P14868	Aspartate--tRNA ligase, cytoplasmic OS=Homo sapiens OX=9606 GN=DARS PE=1 SV=2	0	4.099	4.59082	2	2	2	1	501	57.1	6.55	2.76	2
	Checked	Confidence	Sequence	Modifications	Qvality PEP	Qvality q-value	# Protein Groups	# Proteins	# PSMs	Master Protein Accessions	# Missed Cleavages	Theo. MH+ [Da]	XCorr Sequest HT	Confidence Sequest HT	Percolator q-Value Sequest HT	Percolator PEP Sequest HT
	FALSE	High	FGAPPHAGGGIGLER		0.00465611	0	1	5	1	P14868	0	1435.74	2.76	High	0	0.0008406
	FALSE	High	ATVNQDTR		0.183957	0.00625834	1	6	1	P14868	0	904.448	1.37	High	0.002998	0.09479
FALSE	High	Master Protein	A0A5C2GFE9	IG c844_heavy_IGHV1-69_IGHD3-10_IGHJ6 (Fragment) OS=Homo sapiens OX=9606 PE=2 SV=1	0	3.859	19.5122	1	7	1	1	123	13.3	7.12	1.91	1
	Checked	Confidence	Sequence	Modifications	Qvality PEP	Qvality q-value	# Protein Groups	# Proteins	# PSMs	Master Protein Accessions	# Missed Cleavages	Theo. MH+ [Da]	XCorr Sequest HT	Confidence Sequest HT	Percolator q-Value Sequest HT	Percolator PEP Sequest HT
	FALSE	High	STSTAYMDLSSLKSDDTAVYYCAR	1xOxidation [M7]; 1xCarbamidomethyl [C22]	0.0789116	0.0025234	1	1	6	A0A5C2GFE9	1	2721.2	1.97	High	0.003463	0.1308
	FALSE	High	STSTAYMDLSSLKSDDTAVYYCAR	1xCarbamidomethyl [C22]	0.177677	0.00625834	1	1	1	A0A5C2GFE9	1	2705.21	1.91	High	0.002819	0.09059
FALSE	High	Master Protein	C6KMR8	Forkhead box C1 OS=Homo sapiens OX=9606 GN=FOXC1 PE=4 SV=1	0	3.842	4.14414	2	2	2	1	555	56.9	8.51	4.01	2
	Checked	Confidence	Sequence	Modifications	Qvality PEP	Qvality q-value	# Protein Groups	# Proteins	# PSMs	Master Protein Accessions	# Missed Cleavages	Theo. MH+ [Da]	XCorr Sequest HT	Confidence Sequest HT	Percolator q-Value Sequest HT	Percolator PEP Sequest HT
	FALSE	High	HNLSLNECFVK	1xCarbamidomethyl [C8]	0.019751	0	1	7	1	C6KMR8	0	1360.67	1.81	High	0	0.005274
	FALSE	High	AYGPYTPQPQPK		0.0715189	0.0025234	1	3	1	C6KMR8	0	1346.67	2.2	High	0.001054	0.0273
FALSE	High	Master Protein	A0A286YEX4	Nuclear factor 1 OS=Homo sapiens OX=9606 GN=NFIC PE=1 SV=1	0	3.813	3.96226	2	4	2	1	530	58.2	8.38	3.53	2
	Checked	Confidence	Sequence	Modifications	Qvality PEP	Qvality q-value	# Protein Groups	# Proteins	# PSMs	Master Protein Accessions	# Missed Cleavages	Theo. MH+ [Da]	XCorr Sequest HT	Confidence Sequest HT	Percolator q-Value Sequest HT	Percolator PEP Sequest HT
	FALSE	High	GIPLESTDGER		0.0397109	0.00204275	1	56	3	A0A286YEX4	0	1173.57	1.62	High	0.00329	0.1068
	FALSE	High	EDFVLSITGK		0.0374933	0.00204275	1	9	1	A0A286YEX4	0	1108.59	1.91	High	0.0006984	0.01196
FALSE	High	Master Protein	Q8TCD0	Uncharacterized protein OS=Homo sapiens OX=9606 PE=1 SV=1	0	3.715	5.43933	1	6	1	1	239	26.2	8.06	19.4	1
	Checked	Confidence	Sequence	Modifications	Qvality PEP	Qvality q-value	# Protein Groups	# Proteins	# PSMs	Master Protein Accessions	# Missed Cleavages	Theo. MH+ [Da]	XCorr Sequest HT	Confidence Sequest HT	Percolator q-Value Sequest HT	Percolator PEP Sequest HT
	FALSE	High	FSGSGSGTDFTLK		0.00144955	0	1	238	6	Q8TCD0	0	1303.62	4.05	High	0	0.0003912
FALSE	High	Master Protein	A8K489	cDNA FLJ76151, highly similar to Homo sapiens Wilms tumor 1 associated protein (WTAP), transcript variant 1, mRNA OS=Homo sapiens OX=9606 PE=2 SV=1	0	3.692	3.53535	1	1	1	1	396	44.2	5.25	2.73	1
	Checked	Confidence	Sequence	Modifications	Qvality PEP	Qvality q-value	# Protein Groups	# Proteins	# PSMs	Master Protein Accessions	# Missed Cleavages	Theo. MH+ [Da]	XCorr Sequest HT	Confidence Sequest HT	Percolator q-Value Sequest HT	Percolator PEP Sequest HT
	FALSE	High	STMVDPAINLFFLK		0.00151469	0	1	5	1	A8K489	0	1595.85	2.73	High	0	0.0002033
FALSE	High	Master Protein	A0A087X0X3	Heterogeneous nuclear ribonucleoprotein M OS=Homo sapiens OX=9606 GN=HNRNPM PE=1 SV=1	0	3.688	3.28767	2	2	2	1	730	77.5	8.78	2.19	2
	Checked	Confidence	Sequence	Modifications	Qvality PEP	Qvality q-value	# Protein Groups	# Proteins	# PSMs	Master Protein Accessions	# Missed Cleavages	Theo. MH+ [Da]	XCorr Sequest HT	Confidence Sequest HT	Percolator q-Value Sequest HT	Percolator PEP Sequest HT
	FALSE	High	QGGGGGGGSVPGIER		0.0227256	0.00107686	1	8	1	A0A087X0X3	0	1284.63	2.19	High	0.0002427	0.006293
	FALSE	High	FESPEVAER		0.0819142	0.0025234	1	7	1	A0A087X0X3	0	1063.51	1.44	High	0.001198	0.03256
FALSE	High	Master Protein	P26641-2	Isoform 2 of Elongation factor 1-gamma OS=Homo sapiens OX=9606 GN=EEF1G	0	3.576	2.05339	1	1	1	1	487	56.1	7.72	2.01	1
	Checked	Confidence	Sequence	Modifications	Qvality PEP	Qvality q-value	# Protein Groups	# Proteins	# PSMs	Master Protein Accessions	# Missed Cleavages	Theo. MH+ [Da]	XCorr Sequest HT	Confidence Sequest HT	Percolator q-Value Sequest HT	Percolator PEP Sequest HT
	FALSE	High	ILGLLDAYLK		0.0018687	0	1	4	1	P26641-2	0	1118.68	2.01	High	0	0.0002656
FALSE	High	Master Protein	A0A024RAC5	Epididymis secretory sperm binding protein OS=Homo sapiens OX=9606 GN=RCC2 PE=2 SV=1	0	3.458	5.36398	2	2	2	1	522	56	8.78	4.96	2
	Checked	Confidence	Sequence	Modifications	Qvality PEP	Qvality q-value	# Protein Groups	# Proteins	# PSMs	Master Protein Accessions	# Missed Cleavages	Theo. MH+ [Da]	XCorr Sequest HT	Confidence Sequest HT	Percolator q-Value Sequest HT	Percolator PEP Sequest HT
	FALSE	High	AGGAAVVITEPEHTK		0.0138622	0	1	2	1	A0A024RAC5	0	1479.78	2.63	High	0	0.003352
	FALSE	High	DGQILPVPNVVVR		0.197088	0.00759805	1	2	1	A0A024RAC5	0	1405.82	2.33	High	0.00329	0.1039
FALSE	High	Master Protein	A8K7D9	Importin subunit alpha OS=Homo sapiens OX=9606 PE=2 SV=1	0	3.451	2.83554	1	2	1	1	529	57.8	5.4	7.14	1
	Checked	Confidence	Sequence	Modifications	Qvality PEP	Qvality q-value	# Protein Groups	# Proteins	# PSMs	Master Protein Accessions	# Missed Cleavages	Theo. MH+ [Da]	XCorr Sequest HT	Confidence Sequest HT	Percolator q-Value Sequest HT	Percolator PEP Sequest HT
	FALSE	High	LLGASELPIVTPALR		0.00235086	0	1	3	2	A8K7D9	0	1549.93	3.58	High	0	0.000354
FALSE	High	Master Protein	A6XMV9	Protease serine 2 preproprotein OS=Homo sapiens OX=9606 GN=PRSS2 PE=1 SV=1	0	3.44	7.66284	1	2	1	1	261	28	5.14	2.58	1
	Checked	Confidence	Sequence	Modifications	Qvality PEP	Qvality q-value	# Protein Groups	# Proteins	# PSMs	Master Protein Accessions	# Missed Cleavages	Theo. MH+ [Da]	XCorr Sequest HT	Confidence Sequest HT	Percolator q-Value Sequest HT	Percolator PEP Sequest HT
	FALSE	High	LGEHNIEVLEGNEQFINAAK		0.00239723	0	1	17	2	A6XMV9	0	2225.12	2.58	High	0	0.0003632
FALSE	High	Master Protein	A8KAN5	cDNA FLJ75097, highly similar to Homo sapiens upstream binding protein 1 (LBP-1a) (UBP1), mRNA OS=Homo sapiens OX=9606 PE=2 SV=1	0	3.439	3.51852	2	3	2	1	540	60.5	6.44	5.55	2
	Checked	Confidence	Sequence	Modifications	Qvality PEP	Qvality q-value	# Protein Groups	# Proteins	# PSMs	Master Protein Accessions	# Missed Cleavages	Theo. MH+ [Da]	XCorr Sequest HT	Confidence Sequest HT	Percolator q-Value Sequest HT	Percolator PEP Sequest HT
	FALSE	High	LFSNFSGADLLK		0.0286486	0.00107686	1	4	2	A8KAN5	0	1311.69	1.97	High	0.0002427	0.00887
	FALSE	High	IQVDTFK		0.101374	0.0025234	1	3	1	A8KAN5	0	850.467	1.69	High	0.001198	0.04314
FALSE	High	Master Protein	A8K5B6	cDNA FLJ76830, highly similar to Homo sapiens SWI/SNF related, matrix associated, actin dependent regulator of chromatin, subfamily a, member 3 (SMARCA3), transcript variant 1, mRNA OS=Homo sapiens OX=9606 PE=2 SV=1	0	3.408	2.27948	2	2	2	1	1009	113.9	8.56	4.05	2
	Checked	Confidence	Sequence	Modifications	Qvality PEP	Qvality q-value	# Protein Groups	# Proteins	# PSMs	Master Protein Accessions	# Missed Cleavages	Theo. MH+ [Da]	XCorr Sequest HT	Confidence Sequest HT	Percolator q-Value Sequest HT	Percolator PEP Sequest HT
	FALSE	High	ELAAGAFGTK		0.0286486	0.00107686	1	5	1	A8K5B6	0	964.51	1.96	High	0.0002427	0.008459
	FALSE	High	AGGVGLNLSAASR		0.107118	0.0025234	1	6	1	A8K5B6	0	1172.64	2.09	High	0.001198	0.0462
FALSE	High	Master Protein	Q8IU60	m7GpppN-mRNA hydrolase OS=Homo sapiens OX=9606 GN=DCP2 PE=1 SV=3	0	3.396	4.28571	2	3	2	1	420	48.4	8	5.51	2
	Checked	Confidence	Sequence	Modifications	Qvality PEP	Qvality q-value	# Protein Groups	# Proteins	# PSMs	Master Protein Accessions	# Missed Cleavages	Theo. MH+ [Da]	XCorr Sequest HT	Confidence Sequest HT	Percolator q-Value Sequest HT	Percolator PEP Sequest HT
	FALSE	High	NIEWFSIEK		0.0202349	0	1	3	1	Q8IU60	0	1165.59	1.97	High	0	0.005433
	FALSE	High	LYIIPGIPK		0.153012	0.00625834	1	3	2	Q8IU60	0	1013.64	1.92	High	0.00329	0.1197
FALSE	High	Master Protein	Q86TJ2	Transcriptional adapter 2-beta OS=Homo sapiens OX=9606 GN=TADA2B PE=1 SV=2	0	3.302	5	2	4	2	1	420	48.4	7.83	4.38	2
	Checked	Confidence	Sequence	Modifications	Qvality PEP	Qvality q-value	# Protein Groups	# Proteins	# PSMs	Master Protein Accessions	# Missed Cleavages	Theo. MH+ [Da]	XCorr Sequest HT	Confidence Sequest HT	Percolator q-Value Sequest HT	Percolator PEP Sequest HT
	FALSE	High	DYNLVPAFLGK		0.0256418	0.00107686	1	4	2	Q86TJ2	0	1236.66	2.21	High	0.0002427	0.00735
	FALSE	High	ACIPDTIPNR	1xCarbamidomethyl [C2]	0.143127	0.0056851	1	6	2	Q86TJ2	0	1156.58	1.48	High	0.002126	0.06787
FALSE	High	Master Protein	Q9H814	Phosphorylated adapter RNA export protein OS=Homo sapiens OX=9606 GN=PHAX PE=1 SV=1	0	3.284	4.06091	1	1	1	1	394	44.4	5.4	0	1
	Checked	Confidence	Sequence	Modifications	Qvality PEP	Qvality q-value	# Protein Groups	# Proteins	# PSMs	Master Protein Accessions	# Missed Cleavages	Theo. MH+ [Da]	XCorr Sequest HT	Confidence Sequest HT	Percolator q-Value Sequest HT	Percolator PEP Sequest HT
	FALSE	High	AFQNTATACAPVSHYR	1xCarbamidomethyl [C9]	0.00318198	0	1	2	1	Q9H814	0	1793.84	1.91	High	0	0.00052
FALSE	High	Master Protein	Q6IPH7	RPL14 protein OS=Homo sapiens OX=9606 GN=RPL14 PE=1 SV=1	0	3.249	5.45455	1	1	1	1	220	23.8	10.93	2.01	1
	Checked	Confidence	Sequence	Modifications	Qvality PEP	Qvality q-value	# Protein Groups	# Proteins	# PSMs	Master Protein Accessions	# Missed Cleavages	Theo. MH+ [Da]	XCorr Sequest HT	Confidence Sequest HT	Percolator q-Value Sequest HT	Percolator PEP Sequest HT
	FALSE	High	LVAIVDVIDQNR		0.00339046	0	1	7	1	Q6IPH7	0	1354.77	2.01	High	0	0.000564
FALSE	High	Master Protein	B4DNB9	cDNA FLJ53069, highly similar to AP-2 complex subunit mu-1 OS=Homo sapiens OX=9606 PE=2 SV=1	0	3.179	3.47826	1	1	1	1	460	52.3	9.5	3.12	1
	Checked	Confidence	Sequence	Modifications	Qvality PEP	Qvality q-value	# Protein Groups	# Proteins	# PSMs	Master Protein Accessions	# Missed Cleavages	Theo. MH+ [Da]	XCorr Sequest HT	Confidence Sequest HT	Percolator q-Value Sequest HT	Percolator PEP Sequest HT
	FALSE	High	IPTPLNTSGVQVICMK	1xCarbamidomethyl [C14]	0.00384922	0	1	11	1	B4DNB9	0	1757.93	3.12	High	0	0.0006629
FALSE	High	Master Protein	P14373	Zinc finger protein RFP OS=Homo sapiens OX=9606 GN=TRIM27 PE=1 SV=1	0	3.123	4.48343	2	3	2	1	513	58.5	6.21	4.03	2
	Checked	Confidence	Sequence	Modifications	Qvality PEP	Qvality q-value	# Protein Groups	# Proteins	# PSMs	Master Protein Accessions	# Missed Cleavages	Theo. MH+ [Da]	XCorr Sequest HT	Confidence Sequest HT	Percolator q-Value Sequest HT	Percolator PEP Sequest HT
	FALSE	High	AELLSLTQMER		0.0253955	0.00107686	1	4	2	P14373	0	1290.67	1.81	High	0.0002427	0.007252
	FALSE	High	EQIQNQLDHLKR		0.197088	0.00759805	1	4	1	P14373	1	1521.81	2.22	High	0.00329	0.104
FALSE	High	Master Protein	Q6NT76-5	Isoform 5 of Homeobox-containing protein 1 OS=Homo sapiens OX=9606 GN=HMBOX1	0	3.115	3.83747	1	1	1	1	443	49.8	5.76	3.2	1
	Checked	Confidence	Sequence	Modifications	Qvality PEP	Qvality q-value	# Protein Groups	# Proteins	# PSMs	Master Protein Accessions	# Missed Cleavages	Theo. MH+ [Da]	XCorr Sequest HT	Confidence Sequest HT	Percolator q-Value Sequest HT	Percolator PEP Sequest HT
	FALSE	High	REEIANACNAVIQKPGK	1xCarbamidomethyl [C8]	0.00432751	0	1	7	1	Q6NT76-5	1	1897.99	3.2	High	0	0.0007672
FALSE	High	Master Protein	Q9Y5B9	FACT complex subunit SPT16 OS=Homo sapiens OX=9606 GN=SUPT16H PE=1 SV=1	0	2.975	1.05062	1	1	1	1	1047	119.8	5.66	2.74	1
	Checked	Confidence	Sequence	Modifications	Qvality PEP	Qvality q-value	# Protein Groups	# Proteins	# PSMs	Master Protein Accessions	# Missed Cleavages	Theo. MH+ [Da]	XCorr Sequest HT	Confidence Sequest HT	Percolator q-Value Sequest HT	Percolator PEP Sequest HT
	FALSE	High	AASITSEVFNK		0.00557711	0	1	2	1	Q9Y5B9	0	1166.61	2.74	High	0	0.00106
FALSE	High	Master Protein	A0A2Z4N5U1	AbLIM1 OS=Homo sapiens OX=9606 PE=2 SV=1	0	2.849	3.23015	2	2	2	1	743	83.8	8.51	0	2
	Checked	Confidence	Sequence	Modifications	Qvality PEP	Qvality q-value	# Protein Groups	# Proteins	# PSMs	Master Protein Accessions	# Missed Cleavages	Theo. MH+ [Da]	XCorr Sequest HT	Confidence Sequest HT	Percolator q-Value Sequest HT	Percolator PEP Sequest HT
	FALSE	High	HLAPEVFR		0.0635795	0.0025234	1	14	1	A0A2Z4N5U1	0	968.531	1.23	High	0.001054	0.02355
	FALSE	High	SPQHFHRPDQGINIYR		0.130839	0.00497485	1	9	1	A0A2Z4N5U1	0	1964.98	2.06	High	0.001765	0.06016
FALSE	High	Master Protein	O00505	Importin subunit alpha-4 OS=Homo sapiens OX=9606 GN=KPNA3 PE=1 SV=2	0	2.679	4.41459	2	2	2	1	521	57.8	4.94	0	2
	Checked	Confidence	Sequence	Modifications	Qvality PEP	Qvality q-value	# Protein Groups	# Proteins	# PSMs	Master Protein Accessions	# Missed Cleavages	Theo. MH+ [Da]	XCorr Sequest HT	Confidence Sequest HT	Percolator q-Value Sequest HT	Percolator PEP Sequest HT
	FALSE	High	IEVLQQHENEDIYK		0.045179	0.0025234	1	3	1	O00505	0	1757.87	1.93	High	0.000879	0.01511
	FALSE	High	SGILPILVK		0.24426	0.00896154	1	2	1	O00505	0	939.624	1.51	High	0.003622	0.1385
FALSE	High	Master Protein	P81605-2	Isoform 2 of Dermcidin OS=Homo sapiens OX=9606 GN=DCD	0	2.678	9.09091	1	2	1	1	121	12.4	7.97	5.48	1
	Checked	Confidence	Sequence	Modifications	Qvality PEP	Qvality q-value	# Protein Groups	# Proteins	# PSMs	Master Protein Accessions	# Missed Cleavages	Theo. MH+ [Da]	XCorr Sequest HT	Confidence Sequest HT	Percolator q-Value Sequest HT	Percolator PEP Sequest HT
	FALSE	High	ENAGEDPGLAR		0.009579	0	1	2	2	P81605-2	0	1128.53	2.99	High	0	0.002098
FALSE	High	Master Protein	V9HW31	ATP synthase subunit beta OS=Homo sapiens OX=9606 GN=HEL-S-271 PE=1 SV=1	0	2.644	3.02457	1	1	1	1	529	56.5	5.4	2.25	1
	Checked	Confidence	Sequence	Modifications	Qvality PEP	Qvality q-value	# Protein Groups	# Proteins	# PSMs	Master Protein Accessions	# Missed Cleavages	Theo. MH+ [Da]	XCorr Sequest HT	Confidence Sequest HT	Percolator q-Value Sequest HT	Percolator PEP Sequest HT
	FALSE	High	DQEGQDVLLFIDNIFR		0.0102047	0	1	4	1	V9HW31	0	1921.97	2.25	High	0	0.002272
FALSE	High	Master Protein	Q92769	Histone deacetylase 2 OS=Homo sapiens OX=9606 GN=HDAC2 PE=1 SV=2	0	2.625	3.68852	1	2	1	1	488	55.3	5.91	2.73	1
	Checked	Confidence	Sequence	Modifications	Qvality PEP	Qvality q-value	# Protein Groups	# Proteins	# PSMs	Master Protein Accessions	# Missed Cleavages	Theo. MH+ [Da]	XCorr Sequest HT	Confidence Sequest HT	Percolator q-Value Sequest HT	Percolator PEP Sequest HT
	FALSE	High	DGIDDESYGQIFKPIISK		0.0105583	0	1	3	2	Q92769	0	2025.02	2.73	High	0	0.002372
FALSE	High	Master Protein	A0A2S0BDD1	Antithrombin III isoform OS=Homo sapiens OX=9606 GN=ATIII-R2 PE=2 SV=1	0	2.53	1.78218	1	1	1	1	505	57.3	7.85	2.11	1
	Checked	Confidence	Sequence	Modifications	Qvality PEP	Qvality q-value	# Protein Groups	# Proteins	# PSMs	Master Protein Accessions	# Missed Cleavages	Theo. MH+ [Da]	XCorr Sequest HT	Confidence Sequest HT	Percolator q-Value Sequest HT	Percolator PEP Sequest HT
	FALSE	High	LPGIVAEGR		0.0125175	0	1	4	1	A0A2S0BDD1	0	911.531	2.11	High	0	0.002951
FALSE	High	Master Protein	Q8NF17	FLJ00385 protein (Fragment) OS=Homo sapiens OX=9606 GN=FLJ00385 PE=1 SV=1	0	2.4	1.76817	1	3	1	1	509	56.1	7.59	6.02	1
	Checked	Confidence	Sequence	Modifications	Qvality PEP	Qvality q-value	# Protein Groups	# Proteins	# PSMs	Master Protein Accessions	# Missed Cleavages	Theo. MH+ [Da]	XCorr Sequest HT	Confidence Sequest HT	Percolator q-Value Sequest HT	Percolator PEP Sequest HT
	FALSE	High	EEQFNSTFR		0.0158806	0	1	6	3	Q8NF17	0	1157.52	2.36	High	0	0.003984
FALSE	High	Master Protein	Q13895	Bystin OS=Homo sapiens OX=9606 GN=BYSL PE=1 SV=3	0	2.378	2.0595	1	1	1	1	437	49.6	8.12	2.42	1
	Checked	Confidence	Sequence	Modifications	Qvality PEP	Qvality q-value	# Protein Groups	# Proteins	# PSMs	Master Protein Accessions	# Missed Cleavages	Theo. MH+ [Da]	XCorr Sequest HT	Confidence Sequest HT	Percolator q-Value Sequest HT	Percolator PEP Sequest HT
	FALSE	High	FYNLVLLPR		0.016509	0	1	2	1	Q13895	0	1134.67	2.42	High	0	0.004187
FALSE	High	Master Protein	A0A223LX15	Suppressor of fused homolog OS=Homo sapiens OX=9606 GN=SUFU PE=2 SV=1	0	2.335	2.6616	1	1	1	1	526	58.6	5.59	2.44	1
	Checked	Confidence	Sequence	Modifications	Qvality PEP	Qvality q-value	# Protein Groups	# Proteins	# PSMs	Master Protein Accessions	# Missed Cleavages	Theo. MH+ [Da]	XCorr Sequest HT	Confidence Sequest HT	Percolator q-Value Sequest HT	Percolator PEP Sequest HT
	FALSE	High	VSILPDVVFDSPLH		0.0178407	0	1	3	1	A0A223LX15	0	1537.83	2.44	High	0	0.00462
FALSE	High	Master Protein	Q9NW64	Pre-mRNA-splicing factor RBM22 OS=Homo sapiens OX=9606 GN=RBM22 PE=1 SV=1	0	2.318	2.14286	1	1	1	1	420	46.9	8.54	0	1
	Checked	Confidence	Sequence	Modifications	Qvality PEP	Qvality q-value	# Protein Groups	# Proteins	# PSMs	Master Protein Accessions	# Missed Cleavages	Theo. MH+ [Da]	XCorr Sequest HT	Confidence Sequest HT	Percolator q-Value Sequest HT	Percolator PEP Sequest HT
	FALSE	High	TEVCQTCSK	2xCarbamidomethyl [C4; C7]	0.018367	0	1	3	1	Q9NW64	0	1112.47	1.43	High	0	0.004813
FALSE	High	Master Protein	P62633-6	Isoform 6 of Cellular nucleic acid-binding protein OS=Homo sapiens OX=9606 GN=CNBP	0	2.296	4.46927	1	1	1	1	179	19.7	7.58	2.19	1
	Checked	Confidence	Sequence	Modifications	Qvality PEP	Qvality q-value	# Protein Groups	# Proteins	# PSMs	Master Protein Accessions	# Missed Cleavages	Theo. MH+ [Da]	XCorr Sequest HT	Confidence Sequest HT	Percolator q-Value Sequest HT	Percolator PEP Sequest HT
	FALSE	High	TSEVNCYR	1xCarbamidomethyl [C6]	0.0190928	0	1	9	1	P62633-6	0	1028.45	2.19	High	0	0.005056
FALSE	High	Master Protein	A8MXP9	Matrin-3 OS=Homo sapiens OX=9606 GN=MATR3 PE=1 SV=1	0.001	2.126	1.56425	1	1	1	1	895	99.9	6.04	1.62	1
	Checked	Confidence	Sequence	Modifications	Qvality PEP	Qvality q-value	# Protein Groups	# Proteins	# PSMs	Master Protein Accessions	# Missed Cleavages	Theo. MH+ [Da]	XCorr Sequest HT	Confidence Sequest HT	Percolator q-Value Sequest HT	Percolator PEP Sequest HT
	FALSE	High	ITPENLPQILLQLK		0.0260156	0.00107686	1	5	1	A8MXP9	0	1619.97	1.62	High	0.0002427	0.00749
FALSE	High	Master Protein	P49336	Cyclin-dependent kinase 8 OS=Homo sapiens OX=9606 GN=CDK8 PE=1 SV=1	0.001	2.097	2.58621	1	1	1	1	464	53.3	8.57	0	1
	Checked	Confidence	Sequence	Modifications	Qvality PEP	Qvality q-value	# Protein Groups	# Proteins	# PSMs	Master Protein Accessions	# Missed Cleavages	Theo. MH+ [Da]	XCorr Sequest HT	Confidence Sequest HT	Percolator q-Value Sequest HT	Percolator PEP Sequest HT
	FALSE	High	TSNPYHHDQLDR		0.0274328	0.00107686	1	4	1	P49336	0	1482.67	1.74	High	0.0002427	0.008007
FALSE	High	Master Protein	A0A384MDY8	Epididymis secretory sperm binding protein OS=Homo sapiens OX=9606 PE=2 SV=1	0.001	2.091	2.72727	2	2	2	1	550	61.6	5.4	2.14	2
	Checked	Confidence	Sequence	Modifications	Qvality PEP	Qvality q-value	# Protein Groups	# Proteins	# PSMs	Master Protein Accessions	# Missed Cleavages	Theo. MH+ [Da]	XCorr Sequest HT	Confidence Sequest HT	Percolator q-Value Sequest HT	Percolator PEP Sequest HT
	FALSE	High	FGVQSER		0.153012	0.00625834	1	4	1	A0A384MDY8	0	822.41	1.53	High	0.002269	0.07387
	FALSE	High	LQLHESQK		0.20569	0.00759805	1	6	1	A0A384MDY8	0	982.532	2.14	High	0.00329	0.1098
FALSE	High	Master Protein	Q5W009	RNA binding motif protein 17, isoform CRA_a OS=Homo sapiens OX=9606 GN=RBM17 PE=2 SV=1	0.001	2.087	2.99252	1	2	1	1	401	44.9	5.97	5.07	1
	Checked	Confidence	Sequence	Modifications	Qvality PEP	Qvality q-value	# Protein Groups	# Proteins	# PSMs	Master Protein Accessions	# Missed Cleavages	Theo. MH+ [Da]	XCorr Sequest HT	Confidence Sequest HT	Percolator q-Value Sequest HT	Percolator PEP Sequest HT
	FALSE	High	QSTVLAPVIDLK		0.0279667	0.00107686	1	4	2	Q5W009	0	1283.76	2.6	High	0.0002427	0.008182
FALSE	High	Master Protein	A0A024R120	Transcription factor CP2, isoform CRA_a OS=Homo sapiens OX=9606 GN=TFCP2 PE=4 SV=1	0.001	2.081	3.38645	1	1	1	1	502	57.2	5.8	2.09	1
	Checked	Confidence	Sequence	Modifications	Qvality PEP	Qvality q-value	# Protein Groups	# Proteins	# PSMs	Master Protein Accessions	# Missed Cleavages	Theo. MH+ [Da]	XCorr Sequest HT	Confidence Sequest HT	Percolator q-Value Sequest HT	Percolator PEP Sequest HT
	FALSE	High	ILPFQYVLCAATSPAVK	1xCarbamidomethyl [C9]	0.0282375	0.00107686	1	5	1	A0A024R120	0	1878.02	2.09	High	0.0002427	0.008307
FALSE	High	Master Protein	A0A5C2GAB5	IGH c223_heavy__IGHV1-69_IGHD5-24_IGHJ3 (Fragment) OS=Homo sapiens OX=9606 PE=2 SV=1	0.001	2.077	19.2	1	1	1	1	125	13.4	7.94	0	1
	Checked	Confidence	Sequence	Modifications	Qvality PEP	Qvality q-value	# Protein Groups	# Proteins	# PSMs	Master Protein Accessions	# Missed Cleavages	Theo. MH+ [Da]	XCorr Sequest HT	Confidence Sequest HT	Percolator q-Value Sequest HT	Percolator PEP Sequest HT
	FALSE	High	STDTAFMELSSLTFEDTAVYYCAR	1xCarbamidomethyl [C22]	0.0283739	0.00107686	1	1	1	A0A5C2GAB5	0	2778.23	1.47	High	0.0002427	0.008377
FALSE	High	Master Protein	B2RAU5	Sorting nexin OS=Homo sapiens OX=9606 PE=2 SV=1	0.001	2.032	2.01681	1	2	1	1	595	66.5	5.66	2.14	1
	Checked	Confidence	Sequence	Modifications	Qvality PEP	Qvality q-value	# Protein Groups	# Proteins	# PSMs	Master Protein Accessions	# Missed Cleavages	Theo. MH+ [Da]	XCorr Sequest HT	Confidence Sequest HT	Percolator q-Value Sequest HT	Percolator PEP Sequest HT
	FALSE	High	DSESADAGGAQR		0.0307936	0.00107686	1	4	2	B2RAU5	0	1163.49	2.14	High	0.0002427	0.009284
FALSE	High	Master Protein	A0A5C2GSL9	IG c2_light_IGKV2-28_IGKJ2 (Fragment) OS=Homo sapiens OX=9606 PE=2 SV=1	0.005	1.957	17.8571	1	1	1	1	112	12.1	5.96	2.12	1
	Checked	Confidence	Sequence	Modifications	Qvality PEP	Qvality q-value	# Protein Groups	# Proteins	# PSMs	Master Protein Accessions	# Missed Cleavages	Theo. MH+ [Da]	XCorr Sequest HT	Confidence Sequest HT	Percolator q-Value Sequest HT	Percolator PEP Sequest HT
	FALSE	High	ASGVPDRLSGSGSGTDFTLK		0.0352276	0.00204275	1	1	1	A0A5C2GSL9	1	1951.97	2.12	High	0.0004759	0.01104
FALSE	High	Master Protein	Q14978-2	Isoform Beta of Nucleolar and coiled-body phosphoprotein 1 OS=Homo sapiens OX=9606 GN=NOLC1	0.005	1.945	3.52609	2	2	2	1	709	74.7	9.47	0	2
	Checked	Confidence	Sequence	Modifications	Qvality PEP	Qvality q-value	# Protein Groups	# Proteins	# PSMs	Master Protein Accessions	# Missed Cleavages	Theo. MH+ [Da]	XCorr Sequest HT	Confidence Sequest HT	Percolator q-Value Sequest HT	Percolator PEP Sequest HT
	FALSE	High	VAGGAAPSKPASAK		0.189608	0.00697805	1	6	1	Q14978-2	0	1211.67	1.98	High	0.002998	0.09832
	FALSE	High	SPAVKPAAAPK		0.213697	0.00759805	1	6	1	Q14978-2	0	1036.61	1.14	High	0.00329	0.1155
FALSE	High	Master Protein	A8K735	cDNA FLJ76428, highly similar to Homo sapiens mirror-image polydactyly 1 (MIPOL1), mRNA OS=Homo sapiens OX=9606 PE=2 SV=1	0.005	1.939	2.71493	1	1	1	1	442	51.4	5.81	1.84	1
	Checked	Confidence	Sequence	Modifications	Qvality PEP	Qvality q-value	# Protein Groups	# Proteins	# PSMs	Master Protein Accessions	# Missed Cleavages	Theo. MH+ [Da]	XCorr Sequest HT	Confidence Sequest HT	Percolator q-Value Sequest HT	Percolator PEP Sequest HT
	FALSE	High	INNADTGIAIQK		0.0364304	0.00204275	1	8	1	A8K735	0	1257.68	1.84	High	0.0006984	0.01152
FALSE	High	Master Protein	O15198	Mothers against decapentaplegic homolog 9 OS=Homo sapiens OX=9606 GN=SMAD9 PE=1 SV=1	0.005	1.927	2.35546	1	1	1	1	467	52.5	7.77	1.87	1
	Checked	Confidence	Sequence	Modifications	Qvality PEP	Qvality q-value	# Protein Groups	# Proteins	# PSMs	Master Protein Accessions	# Missed Cleavages	Theo. MH+ [Da]	XCorr Sequest HT	Confidence Sequest HT	Percolator q-Value Sequest HT	Percolator PEP Sequest HT
	FALSE	High	FCLGLLSNVNR	1xCarbamidomethyl [C2]	0.0373141	0.00204275	1	18	1	O15198	0	1292.68	1.87	High	0.0006984	0.01184
FALSE	High	Master Protein	P16402	Histone H1.3 OS=Homo sapiens OX=9606 GN=H1-3 PE=1 SV=2	0.005	1.921	4.97738	1	2	1	1	221	22.3	11.02	1.83	1
	Checked	Confidence	Sequence	Modifications	Qvality PEP	Qvality q-value	# Protein Groups	# Proteins	# PSMs	Master Protein Accessions	# Missed Cleavages	Theo. MH+ [Da]	XCorr Sequest HT	Confidence Sequest HT	Percolator q-Value Sequest HT	Percolator PEP Sequest HT
	FALSE	High	ALAAAGYDVEK		0.0376734	0.00204275	1	9	2	P16402	0	1107.57	1.83	High	0.0006984	0.012
FALSE	High	Master Protein	Q99615	DnaJ homolog subfamily C member 7 OS=Homo sapiens OX=9606 GN=DNAJC7 PE=1 SV=2	0.008	1.881	2.22672	1	1	1	1	494	56.4	6.96	1.85	1
	Checked	Confidence	Sequence	Modifications	Qvality PEP	Qvality q-value	# Protein Groups	# Proteins	# PSMs	Master Protein Accessions	# Missed Cleavages	Theo. MH+ [Da]	XCorr Sequest HT	Confidence Sequest HT	Percolator q-Value Sequest HT	Percolator PEP Sequest HT
	FALSE	High	EALGDAQQSVR		0.0404782	0.0025234	1	15	1	Q99615	0	1173.59	1.85	High	0.000879	0.01316
FALSE	High	Master Protein	P20264	POU domain, class 3, transcription factor 3 OS=Homo sapiens OX=9606 GN=POU3F3 PE=2 SV=2	0.008	1.861	1.8	1	1	1	1	500	50.3	7.87	2.89	1
	Checked	Confidence	Sequence	Modifications	Qvality PEP	Qvality q-value	# Protein Groups	# Proteins	# PSMs	Master Protein Accessions	# Missed Cleavages	Theo. MH+ [Da]	XCorr Sequest HT	Confidence Sequest HT	Percolator q-Value Sequest HT	Percolator PEP Sequest HT
	FALSE	High	GALESHFLK		0.0420565	0.0025234	1	7	1	P20264	0	1001.54	2.89	High	0.000879	0.01378
FALSE	High	Master Protein	P26368	Splicing factor U2AF 65 kDa subunit OS=Homo sapiens OX=9606 GN=U2AF2 PE=1 SV=4	0.008	1.726	1.68421	1	1	1	1	475	53.5	9.09	0	1
	Checked	Confidence	Sequence	Modifications	Qvality PEP	Qvality q-value	# Protein Groups	# Proteins	# PSMs	Master Protein Accessions	# Missed Cleavages	Theo. MH+ [Da]	XCorr Sequest HT	Confidence Sequest HT	Percolator q-Value Sequest HT	Percolator PEP Sequest HT
	FALSE	High	NFAFLEFR		0.0533666	0.0025234	1	4	1	P26368	0	1043.53	1.58	High	0.000879	0.01879
FALSE	High	Master Protein	Q92481-2	Isoform 2 of Transcription factor AP-2-beta OS=Homo sapiens OX=9606 GN=TFAP2B	0.008	1.71	1.91898	1	1	1	1	469	51.5	8.24	2.48	1
	Checked	Confidence	Sequence	Modifications	Qvality PEP	Qvality q-value	# Protein Groups	# Proteins	# PSMs	Master Protein Accessions	# Missed Cleavages	Theo. MH+ [Da]	XCorr Sequest HT	Confidence Sequest HT	Percolator q-Value Sequest HT	Percolator PEP Sequest HT
	FALSE	High	IGLNLPAGR		0.0549076	0.0025234	1	16	2	Q92481-2	0	910.547	2.48	High	0.000879	0.01951
FALSE	High	Master Protein	Q15464	SH2 domain-containing adapter protein B OS=Homo sapiens OX=9606 GN=SHB PE=1 SV=2	0.008	1.687	2.94695	1	1	1	1	509	55	8.9	0	1
	Checked	Confidence	Sequence	Modifications	Qvality PEP	Qvality q-value	# Protein Groups	# Proteins	# PSMs	Master Protein Accessions	# Missed Cleavages	Theo. MH+ [Da]	XCorr Sequest HT	Confidence Sequest HT	Percolator q-Value Sequest HT	Percolator PEP Sequest HT
	FALSE	High	LDYCGGSGEPGGVQR	1xCarbamidomethyl [C4]	0.0573001	0.0025234	1	2	1	Q15464	0	1551.69	1.57	High	0.001054	0.02055
FALSE	High	Master Protein	B2RDG1	Fatty acyl-CoA reductase OS=Homo sapiens OX=9606 PE=2 SV=1	0.008	1.683	2.52427	1	1	1	1	515	59.3	9.17	2.04	1
	Checked	Confidence	Sequence	Modifications	Qvality PEP	Qvality q-value	# Protein Groups	# Proteins	# PSMs	Master Protein Accessions	# Missed Cleavages	Theo. MH+ [Da]	XCorr Sequest HT	Confidence Sequest HT	Percolator q-Value Sequest HT	Percolator PEP Sequest HT
	FALSE	High	NVLLTGATGFLGK		0.0578453	0.0025234	1	4	1	B2RDG1	0	1290.74	2.04	High	0.001054	0.02075
FALSE	High	Master Protein	P26196	Probable ATP-dependent RNA helicase DDX6 OS=Homo sapiens OX=9606 GN=DDX6 PE=1 SV=2	0.008	1.682	2.27743	1	3	1	1	483	54.4	8.66	5.81	1
	Checked	Confidence	Sequence	Modifications	Qvality PEP	Qvality q-value	# Protein Groups	# Proteins	# PSMs	Master Protein Accessions	# Missed Cleavages	Theo. MH+ [Da]	XCorr Sequest HT	Confidence Sequest HT	Percolator q-Value Sequest HT	Percolator PEP Sequest HT
	FALSE	High	SGAYLIPLLER		0.0578453	0.0025234	1	3	3	P26196	0	1231.7	2.08	High	0.001054	0.02082
FALSE	High	Master Protein	Q96HJ9-2	Isoform 2 of Protein FMC1 homolog OS=Homo sapiens OX=9606 GN=FMC1	0.008	1.658	2.18341	1	1	1	1	458	54.2	10.13	0	1
	Checked	Confidence	Sequence	Modifications	Qvality PEP	Qvality q-value	# Protein Groups	# Proteins	# PSMs	Master Protein Accessions	# Missed Cleavages	Theo. MH+ [Da]	XCorr Sequest HT	Confidence Sequest HT	Percolator q-Value Sequest HT	Percolator PEP Sequest HT
	FALSE	High	VHELNEEIGK		0.0603611	0.0025234	1	14	1	Q96HJ9-2	0	1167.6	1.53	High	0.001054	0.02199
FALSE	High	Master Protein	P13056	Nuclear receptor subfamily 2 group C member 1 OS=Homo sapiens OX=9606 GN=NR2C1 PE=1 SV=2	0.008	1.656	1.82421	1	4	1	1	603	67.3	6.32	10.27	1
	Checked	Confidence	Sequence	Modifications	Qvality PEP	Qvality q-value	# Protein Groups	# Proteins	# PSMs	Master Protein Accessions	# Missed Cleavages	Theo. MH+ [Da]	XCorr Sequest HT	Confidence Sequest HT	Percolator q-Value Sequest HT	Percolator PEP Sequest HT
	FALSE	High	HYGAVTCEGCK	2xCarbamidomethyl [C7; C10]	0.0606471	0.0025234	1	5	4	P13056	0	1281.54	2.86	High	0.00834	0.2535
FALSE	High	Master Protein	P36957	Dihydrolipoyllysine-residue succinyltransferase component of 2-oxoglutarate dehydrogenase complex, mitochondrial OS=Homo sapiens OX=9606 GN=DLST PE=1 SV=4	0.008	1.632	1.766	1	1	1	1	453	48.7	8.95	1.9	1
	Checked	Confidence	Sequence	Modifications	Qvality PEP	Qvality q-value	# Protein Groups	# Proteins	# PSMs	Master Protein Accessions	# Missed Cleavages	Theo. MH+ [Da]	XCorr Sequest HT	Confidence Sequest HT	Percolator q-Value Sequest HT	Percolator PEP Sequest HT
	FALSE	High	GLVVPVIR		0.0632802	0.0025234	1	5	1	P36957	0	852.567	1.9	High	0.001054	0.02334
FALSE	High	Master Protein	Q8IVW6	AT-rich interactive domain-containing protein 3B OS=Homo sapiens OX=9606 GN=ARID3B PE=1 SV=2	0.008	1.534	1.42602	1	1	1	1	561	60.6	7.52	0	1
	Checked	Confidence	Sequence	Modifications	Qvality PEP	Qvality q-value	# Protein Groups	# Proteins	# PSMs	Master Protein Accessions	# Missed Cleavages	Theo. MH+ [Da]	XCorr Sequest HT	Confidence Sequest HT	Percolator q-Value Sequest HT	Percolator PEP Sequest HT
	FALSE	High	LVQQAFQR		0.0753049	0.0025234	1	3	1	Q8IVW6	0	989.553	1.4	High	0.001198	0.02927
FALSE	High	Master Protein	Q96HJ3	Coiled-coil domain-containing protein 34 OS=Homo sapiens OX=9606 GN=CCDC34 PE=1 SV=2	0.008	1.514	2.94906	1	1	1	1	373	43.2	7.4	2.16	1
	Checked	Confidence	Sequence	Modifications	Qvality PEP	Qvality q-value	# Protein Groups	# Proteins	# PSMs	Master Protein Accessions	# Missed Cleavages	Theo. MH+ [Da]	XCorr Sequest HT	Confidence Sequest HT	Percolator q-Value Sequest HT	Percolator PEP Sequest HT
	FALSE	High	ALEELNQQLEK		0.0778127	0.0025234	1	2	1	Q96HJ3	0	1314.69	2.16	High	0.001198	0.0306
FALSE	High	Master Protein	B2R4R0	Histone H4 OS=Homo sapiens OX=9606 GN=HIST1H4H PE=2 SV=1	0.008	1.509	7.76699	1	1	1	1	103	11.4	11.36	1.64	1
	Checked	Confidence	Sequence	Modifications	Qvality PEP	Qvality q-value	# Protein Groups	# Proteins	# PSMs	Master Protein Accessions	# Missed Cleavages	Theo. MH+ [Da]	XCorr Sequest HT	Confidence Sequest HT	Percolator q-Value Sequest HT	Percolator PEP Sequest HT
	FALSE	High	VFLENVIR		0.0785437	0.0025234	1	3	1	B2R4R0	0	989.578	1.64	High	0.001198	0.03097
FALSE	High	Master Protein	F1D8P9	Nuclear receptor subfamily 1, group I, member 2, isoform CRA_b OS=Homo sapiens OX=9606 GN=NR1i2 PE=2 SV=1	0.008	1.474	1.2685	1	1	1	1	473	53.9	8.44	1.72	1
	Checked	Confidence	Sequence	Modifications	Qvality PEP	Qvality q-value	# Protein Groups	# Proteins	# PSMs	Master Protein Accessions	# Missed Cleavages	Theo. MH+ [Da]	XCorr Sequest HT	Confidence Sequest HT	Percolator q-Value Sequest HT	Percolator PEP Sequest HT
	FALSE	High	QCQACR	2xCarbamidomethyl [C2; C5]	0.0838453	0.0025234	1	11	1	F1D8P9	0	822.335	1.72	High	0.001198	0.03358
FALSE	High	Master Protein	A8K651	cDNA FLJ75700, highly similar to Homo sapiens complement component 1, q subcomponent binding protein (C1QBP), nuclear gene encoding mitochondrial protein, mRNA OS=Homo sapiens OX=9606 PE=2 SV=1	0.008	1.451	3.90071	1	1	1	1	282	31.4	4.84	0	1
	Checked	Confidence	Sequence	Modifications	Qvality PEP	Qvality q-value	# Protein Groups	# Proteins	# PSMs	Master Protein Accessions	# Missed Cleavages	Theo. MH+ [Da]	XCorr Sequest HT	Confidence Sequest HT	Percolator q-Value Sequest HT	Percolator PEP Sequest HT
	FALSE	High	AFVDFLSDEIK		0.0870248	0.0025234	1	2	1	A8K651	0	1283.65	1.36	High	0.001198	0.03538
FALSE	High	Master Protein	Q14119	Vascular endothelial zinc finger 1 OS=Homo sapiens OX=9606 GN=VEZF1 PE=1 SV=2	0.008	1.441	2.30326	1	1	1	1	521	56.9	9.52	0	1
	Checked	Confidence	Sequence	Modifications	Qvality PEP	Qvality q-value	# Protein Groups	# Proteins	# PSMs	Master Protein Accessions	# Missed Cleavages	Theo. MH+ [Da]	XCorr Sequest HT	Confidence Sequest HT	Percolator q-Value Sequest HT	Percolator PEP Sequest HT
	FALSE	High	LLSAAYITSHLK		0.0886567	0.0025234	1	3	1	Q14119	0	1316.76	1.8	High	0.001198	0.03625
FALSE	High	Master Protein	A0A1W2PQG7	Paired box protein Pax-6 OS=Homo sapiens OX=9606 GN=PAX6 PE=1 SV=1	0.008	1.388	1.47992	1	1	1	1	473	53.2	9.36	1.61	1
	Checked	Confidence	Sequence	Modifications	Qvality PEP	Qvality q-value	# Protein Groups	# Proteins	# PSMs	Master Protein Accessions	# Missed Cleavages	Theo. MH+ [Da]	XCorr Sequest HT	Confidence Sequest HT	Percolator q-Value Sequest HT	Percolator PEP Sequest HT
	FALSE	High	IDLPEAR		0.0977057	0.0025234	1	35	1	A0A1W2PQG7	0	813.446	1.61	High	0.001198	0.04096
FALSE	High	Master Protein	A0A494C028	Protein DEK OS=Homo sapiens OX=9606 GN=DEK PE=1 SV=1	0.008	1.361	2.36842	1	1	1	1	380	43.2	8.57	0	1
	Checked	Confidence	Sequence	Modifications	Qvality PEP	Qvality q-value	# Protein Groups	# Proteins	# PSMs	Master Protein Accessions	# Missed Cleavages	Theo. MH+ [Da]	XCorr Sequest HT	Confidence Sequest HT	Percolator q-Value Sequest HT	Percolator PEP Sequest HT
	FALSE	High	EPFTIAQGK		0.102311	0.0025234	1	8	1	A0A494C028	0	990.525	1.17	High	0.001198	0.04352
FALSE	High	Master Protein	B3KW79	Carboxypeptidase OS=Homo sapiens OX=9606 PE=2 SV=1	0.008	1.34	1.68067	1	1	1	1	476	54.1	5.6	0	1
	Checked	Confidence	Sequence	Modifications	Qvality PEP	Qvality q-value	# Protein Groups	# Proteins	# PSMs	Master Protein Accessions	# Missed Cleavages	Theo. MH+ [Da]	XCorr Sequest HT	Confidence Sequest HT	Percolator q-Value Sequest HT	Percolator PEP Sequest HT
	FALSE	High	FLSLPEVR		0.10614	0.0025234	1	5	1	B3KW79	0	960.551	1.54	High	0.001198	0.0457
FALSE	High	Master Protein	Q14257-2	Isoform 2 of Reticulocalbin-2 OS=Homo sapiens OX=9606 GN=RCN2	0.008	1.339	2.38806	1	1	1	1	335	39.1	4.45	0	1
	Checked	Confidence	Sequence	Modifications	Qvality PEP	Qvality q-value	# Protein Groups	# Proteins	# PSMs	Master Protein Accessions	# Missed Cleavages	Theo. MH+ [Da]	XCorr Sequest HT	Confidence Sequest HT	Percolator q-Value Sequest HT	Percolator PEP Sequest HT
	FALSE	High	HYAMQEAK		0.10614	0.0025234	1	3	1	Q14257-2	0	977.451	1.5	High	0.001198	0.04583
FALSE	High	Master Protein	Q92743	Serine protease HTRA1 OS=Homo sapiens OX=9606 GN=HTRA1 PE=1 SV=1	0.009	1.293	1.66667	1	1	1	1	480	51.3	7.83	0	1
	Checked	Confidence	Sequence	Modifications	Qvality PEP	Qvality q-value	# Protein Groups	# Proteins	# PSMs	Master Protein Accessions	# Missed Cleavages	Theo. MH+ [Da]	XCorr Sequest HT	Confidence Sequest HT	Percolator q-Value Sequest HT	Percolator PEP Sequest HT
	FALSE	High	LPVLLLGR		0.115244	0.0033324	1	5	1	Q92743	0	880.598	1.55	High	0.001386	0.05098
FALSE	Medium	Master Protein	A0A5C2GRU1	IG c224_light_IGKV4-1_IGKJ1 (Fragment) OS=Homo sapiens OX=9606 PE=2 SV=1	0.011	1.202	7.07965	1	4	1	1	113	12.7	8.48	5.69	1
	Checked	Confidence	Sequence	Modifications	Qvality PEP	Qvality q-value	# Protein Groups	# Proteins	# PSMs	Master Protein Accessions	# Missed Cleavages	Theo. MH+ [Da]	XCorr Sequest HT	Confidence Sequest HT	Percolator q-Value Sequest HT	Percolator PEP Sequest HT
	FALSE	High	SSQSVLHR		0.135027	0.0056851	1	1	4	A0A5C2GRU1	0	913.485	2.02	High	0.007856	0.239
FALSE	Medium	Master Protein	Q9NRZ9-6	Isoform 6 of Lymphoid-specific helicase OS=Homo sapiens OX=9606 GN=HELLS	0.011	1.201	1.27119	1	2	1	1	708	81.6	7.83	3.95	1
	Checked	Confidence	Sequence	Modifications	Qvality PEP	Qvality q-value	# Protein Groups	# Proteins	# PSMs	Master Protein Accessions	# Missed Cleavages	Theo. MH+ [Da]	XCorr Sequest HT	Confidence Sequest HT	Percolator q-Value Sequest HT	Percolator PEP Sequest HT
	FALSE	High	LILTPFLLR		0.135027	0.0056851	1	1	2	Q9NRZ9-6	0	1085.71	2.07	High	0.002269	0.08243
FALSE	Medium	Master Protein	Q96HU8	GTP-binding protein Di-Ras2 OS=Homo sapiens OX=9606 GN=DIRAS2 PE=1 SV=1	0.011	1.182	5.52764	1	1	1	1	199	22.5	8.76	2.15	1
	Checked	Confidence	Sequence	Modifications	Qvality PEP	Qvality q-value	# Protein Groups	# Proteins	# PSMs	Master Protein Accessions	# Missed Cleavages	Theo. MH+ [Da]	XCorr Sequest HT	Confidence Sequest HT	Percolator q-Value Sequest HT	Percolator PEP Sequest HT
	FALSE	High	VAVFGAGGVGK		0.139962	0.0056851	1	3	1	Q96HU8	0	961.547	2.15	High	0.001942	0.06578
FALSE	Medium	Master Protein	Q96DF8	Splicing factor ESS-2 homolog OS=Homo sapiens OX=9606 GN=ESS2 PE=1 SV=1	0.011	1.163	4.20168	1	1	1	1	476	52.5	7.56	1.89	1
	Checked	Confidence	Sequence	Modifications	Qvality PEP	Qvality q-value	# Protein Groups	# Proteins	# PSMs	Master Protein Accessions	# Missed Cleavages	Theo. MH+ [Da]	XCorr Sequest HT	Confidence Sequest HT	Percolator q-Value Sequest HT	Percolator PEP Sequest HT
	FALSE	High	TPASGLQTPTSTPAPGSATR		0.144411	0.0056851	1	1	1	Q96DF8	0	1897.96	1.89	High	0.002126	0.06871
FALSE	Medium	Master Protein	Q8IWP9	Coiled-coil domain-containing protein 28A OS=Homo sapiens OX=9606 GN=CCDC28A PE=1 SV=1	0.011	1.148	5.47445	1	1	1	1	274	30.3	9.25	0	1
	Checked	Confidence	Sequence	Modifications	Qvality PEP	Qvality q-value	# Protein Groups	# Proteins	# PSMs	Master Protein Accessions	# Missed Cleavages	Theo. MH+ [Da]	XCorr Sequest HT	Confidence Sequest HT	Percolator q-Value Sequest HT	Percolator PEP Sequest HT
	FALSE	High	VAEGGPNTLLLQVLR		0.148326	0.00625834	1	3	1	Q8IWP9	0	1579.92	1.32	High	0.002269	0.07113
FALSE	Medium	Master Protein	O14979	Heterogeneous nuclear ribonucleoprotein D-like OS=Homo sapiens OX=9606 GN=HNRNPDL PE=1 SV=3	0.011	1.098	2.14286	1	1	1	1	420	46.4	9.57	0	1
	Checked	Confidence	Sequence	Modifications	Qvality PEP	Qvality q-value	# Protein Groups	# Proteins	# PSMs	Master Protein Accessions	# Missed Cleavages	Theo. MH+ [Da]	XCorr Sequest HT	Confidence Sequest HT	Percolator q-Value Sequest HT	Percolator PEP Sequest HT
	FALSE	High	HVTAQQPSR		0.162064	0.00625834	1	2	1	O14979	0	1023.53	1.38	High	0.002269	0.07974
FALSE	Medium	Master Protein	Q53EZ4	Centrosomal protein of 55 kDa OS=Homo sapiens OX=9606 GN=CEP55 PE=1 SV=3	0.011	1.073	3.01724	1	1	1	1	464	54.1	7.01	0	1
	Checked	Confidence	Sequence	Modifications	Qvality PEP	Qvality q-value	# Protein Groups	# Proteins	# PSMs	Master Protein Accessions	# Missed Cleavages	Theo. MH+ [Da]	XCorr Sequest HT	Confidence Sequest HT	Percolator q-Value Sequest HT	Percolator PEP Sequest HT
	FALSE	High	KTETAAHSLPQQTK		0.169343	0.00625834	1	3	1	Q53EZ4	1	1539.81	1.76	High	0.002269	0.08448
FALSE	Medium	Master Protein	B2RDD7	Protein arginine N-methyltransferase 5 OS=Homo sapiens OX=9606 PE=2 SV=1	0.011	1.07	1.56986	1	1	1	1	637	72.7	6.29	1.91	1
	Checked	Confidence	Sequence	Modifications	Qvality PEP	Qvality q-value	# Protein Groups	# Proteins	# PSMs	Master Protein Accessions	# Missed Cleavages	Theo. MH+ [Da]	XCorr Sequest HT	Confidence Sequest HT	Percolator q-Value Sequest HT	Percolator PEP Sequest HT
	FALSE	High	YSQYQQAIYK		0.170086	0.00625834	1	10	1	B2RDD7	0	1291.63	1.91	High	0.002269	0.08506
FALSE	Medium	Master Protein	A8K899	cDNA FLJ77724, highly similar to Homo sapiens transcriptional adaptor 3 (NGG1 homolog, yeast)-like (TADA3L), transcript variant 1, mRNA OS=Homo sapiens OX=9606 PE=2 SV=1	0.011	1.067	2.08333	1	1	1	1	432	48.9	6.23	2.4	1
	Checked	Confidence	Sequence	Modifications	Qvality PEP	Qvality q-value	# Protein Groups	# Proteins	# PSMs	Master Protein Accessions	# Missed Cleavages	Theo. MH+ [Da]	XCorr Sequest HT	Confidence Sequest HT	Percolator q-Value Sequest HT	Percolator PEP Sequest HT
	FALSE	High	DHELGAPPK		0.170832	0.00625834	1	3	1	A8K899	0	963.489	2.4	High	0.002269	0.08569
FALSE	Medium	Master Protein	Q8IWA0	WD repeat-containing protein 75 OS=Homo sapiens OX=9606 GN=WDR75 PE=1 SV=1	0.011	1.058	1.3253	1	2	1	1	830	94.4	5.96	2.56	1
	Checked	Confidence	Sequence	Modifications	Qvality PEP	Qvality q-value	# Protein Groups	# Proteins	# PSMs	Master Protein Accessions	# Missed Cleavages	Theo. MH+ [Da]	XCorr Sequest HT	Confidence Sequest HT	Percolator q-Value Sequest HT	Percolator PEP Sequest HT
	FALSE	High	LWDYIDGILIK		0.173846	0.00625834	1	2	2	Q8IWA0	0	1348.75	2.56	High	0.002269	0.08756
FALSE	Medium	Master Protein	Q99996-6	Isoform 6 of A-kinase anchor protein 9 OS=Homo sapiens OX=9606 GN=AKAP9	0.011	1.057	0.305421	1	1	1	1	3929	455.1	4.98	0	1
	Checked	Confidence	Sequence	Modifications	Qvality PEP	Qvality q-value	# Protein Groups	# Proteins	# PSMs	Master Protein Accessions	# Missed Cleavages	Theo. MH+ [Da]	XCorr Sequest HT	Confidence Sequest HT	Percolator q-Value Sequest HT	Percolator PEP Sequest HT
	FALSE	High	QQCIQLNEEIEK	1xCarbamidomethyl [C3]	0.173846	0.00625834	1	12	1	Q99996-6	0	1531.74	1.33	High	0.002269	0.0876
FALSE	Medium	Master Protein	A0A5C2GBH6	IGH + IGL c541_heavy_IGHV4-39_IGHD3-16_IGHJ5 (Fragment) OS=Homo sapiens OX=9606 PE=2 SV=1	0.011	1.037	11.8519	1	1	1	1	135	14.6	8	0	1
	Checked	Confidence	Sequence	Modifications	Qvality PEP	Qvality q-value	# Protein Groups	# Proteins	# PSMs	Master Protein Accessions	# Missed Cleavages	Theo. MH+ [Da]	XCorr Sequest HT	Confidence Sequest HT	Percolator q-Value Sequest HT	Percolator PEP Sequest HT
	FALSE	High	LNSVTAADTAVYYCAR	1xCarbamidomethyl [C14]	0.18001	0.00625834	1	53	1	A0A5C2GBH6	0	1774.84	0.82	High	0.002819	0.09182
FALSE	Medium	Master Protein	A0A5C2GK33	IG c928_heavy_IGHV4-31_IGHD6-19_IGHJ4 (Fragment) OS=Homo sapiens OX=9606 PE=2 SV=1	0.012	1.011	12.8	1	1	1	1	125	13.6	7.99	0	1
	Checked	Confidence	Sequence	Modifications	Qvality PEP	Qvality q-value	# Protein Groups	# Proteins	# PSMs	Master Protein Accessions	# Missed Cleavages	Theo. MH+ [Da]	XCorr Sequest HT	Confidence Sequest HT	Percolator q-Value Sequest HT	Percolator PEP Sequest HT
	FALSE	High	LHSMTAADTGVYYCAR	1xCarbamidomethyl [C14]	0.187978	0.00697805	1	1	1	A0A5C2GK33	0	1815.82	1.34	High	0.002998	0.09745
FALSE	Medium	Master Protein	P29508	Serpin B3 OS=Homo sapiens OX=9606 GN=SERPINB3 PE=1 SV=2	0.013	0.981	2.05128	1	2	1	1	390	44.5	6.81	0	1
	Checked	Confidence	Sequence	Modifications	Qvality PEP	Qvality q-value	# Protein Groups	# Proteins	# PSMs	Master Protein Accessions	# Missed Cleavages	Theo. MH+ [Da]	XCorr Sequest HT	Confidence Sequest HT	Percolator q-Value Sequest HT	Percolator PEP Sequest HT
	FALSE	High	VEESYDLK		0.197935	0.00759805	1	3	2	P29508	0	982.473	1.57	High	0.007205	0.2216
FALSE	Medium	Master Protein	Q8IWZ3-6	Isoform 6 of Ankyrin repeat and KH domain-containing protein 1 OS=Homo sapiens OX=9606 GN=ANKHD1	0.013	0.98	0.267482	1	1	1	1	2617	277	5.86	0	1
	Checked	Confidence	Sequence	Modifications	Qvality PEP	Qvality q-value	# Protein Groups	# Proteins	# PSMs	Master Protein Accessions	# Missed Cleavages	Theo. MH+ [Da]	XCorr Sequest HT	Confidence Sequest HT	Percolator q-Value Sequest HT	Percolator PEP Sequest HT
	FALSE	High	KLLDEGR		0.198784	0.00759805	1	9	1	Q8IWZ3-6	1	830.473	1.59	High	0.00329	0.1048
FALSE	Medium	Master Protein	A0A5C2GI94	IG c330_heavy_IGHV1-69_IGHD2-2_IGHJ4 (Fragment) OS=Homo sapiens OX=9606 PE=2 SV=1	0.013	0.906	25	1	1	1	1	124	13.2	8.48	0	1
	Checked	Confidence	Sequence	Modifications	Qvality PEP	Qvality q-value	# Protein Groups	# Proteins	# PSMs	Master Protein Accessions	# Missed Cleavages	Theo. MH+ [Da]	XCorr Sequest HT	Confidence Sequest HT	Percolator q-Value Sequest HT	Percolator PEP Sequest HT
	FALSE	High	VTITADESTSTSYMELSSLRSDDTAVYYCAR	1xCarbamidomethyl [C29]	0.224771	0.00759805	1	1	1	A0A5C2GI94	1	3492.58	1.59	High	0.00329	0.1241
FALSE	Medium	Master Protein	Q9HBB3	60S ribosomal protein L6 OS=Homo sapiens OX=9606 PE=2 SV=1	0.014	0.881	5.19031	1	1	1	1	289	32.9	10.58	0	1
	Checked	Confidence	Sequence	Modifications	Qvality PEP	Qvality q-value	# Protein Groups	# Proteins	# PSMs	Master Protein Accessions	# Missed Cleavages	Theo. MH+ [Da]	XCorr Sequest HT	Confidence Sequest HT	Percolator q-Value Sequest HT	Percolator PEP Sequest HT
	FALSE	High	ASITPGTILIILTGR		0.234352	0.00832161	1	9	1	Q9HBB3	0	1525.93	1.06	High	0.003463	0.1315
FALSE	Medium	Master Protein	A0A5C2GGW2	IG c515_heavy_IGHV3-23_IGHD4-17_IGHJ3 (Fragment) OS=Homo sapiens OX=9606 PE=2 SV=1	0.016	0.869	17.6	1	1	1	1	125	13.3	8.94	0	1
	Checked	Confidence	Sequence	Modifications	Qvality PEP	Qvality q-value	# Protein Groups	# Proteins	# PSMs	Master Protein Accessions	# Missed Cleavages	Theo. MH+ [Da]	XCorr Sequest HT	Confidence Sequest HT	Percolator q-Value Sequest HT	Percolator PEP Sequest HT
	FALSE	High	NTLYLDMNNMRPDDTAVYYCAR	2xOxidation [M7; M10]; 1xCarbamidomethyl [C20]	0.239265	0.00896154	1	1	1	A0A5C2GGW2	0	2728.18	1.29	High	0.003622	0.1351
FALSE	Medium	Master Protein	A0A2R8YFA9	[F-actin]-monooxygenase MICAL2 OS=Homo sapiens OX=9606 GN=MICAL2 PE=1 SV=1	0.016	0.855	0.970874	1	1	1	1	1957	218.9	8.34	0	1
	Checked	Confidence	Sequence	Modifications	Qvality PEP	Qvality q-value	# Protein Groups	# Proteins	# PSMs	Master Protein Accessions	# Missed Cleavages	Theo. MH+ [Da]	XCorr Sequest HT	Confidence Sequest HT	Percolator q-Value Sequest HT	Percolator PEP Sequest HT
	FALSE	High	DLNEEQEVFTELMQVIEQR	1xOxidation [M13]	0.245269	0.00896154	1	2	1	A0A2R8YFA9	0	2366.12	1.2	High	0.003622	0.1396
FALSE	Medium	Master Protein	Q9NZI8	Insulin-like growth factor 2 mRNA-binding protein 1 OS=Homo sapiens OX=9606 GN=IGF2BP1 PE=1 SV=2	0.016	0.848	1.38648	1	1	1	1	577	63.4	9.2	1.89	1
	Checked	Confidence	Sequence	Modifications	Qvality PEP	Qvality q-value	# Protein Groups	# Proteins	# PSMs	Master Protein Accessions	# Missed Cleavages	Theo. MH+ [Da]	XCorr Sequest HT	Confidence Sequest HT	Percolator q-Value Sequest HT	Percolator PEP Sequest HT
	FALSE	High	TADEVPLK		0.248315	0.00896154	1	2	1	Q9NZI8	0	872.472	1.89	High	0.003622	0.142
FALSE	Medium	Master Protein	H3BP92	Chymotrypsinogen B2 (Fragment) OS=Homo sapiens OX=9606 GN=CTRB2 PE=1 SV=1	0.017	0.835	13.1387	1	2	1	1	137	14.7	8.59	0	1
	Checked	Confidence	Sequence	Modifications	Qvality PEP	Qvality q-value	# Protein Groups	# Proteins	# PSMs	Master Protein Accessions	# Missed Cleavages	Theo. MH+ [Da]	XCorr Sequest HT	Confidence Sequest HT	Percolator q-Value Sequest HT	Percolator PEP Sequest HT
	FALSE	High	VAGEFDQGSDEENIQVLK		0.253459	0.00966695	1	1	2	H3BP92	0	1977.94	1.1	High	0.003785	0.1461
FALSE	Medium	Master Protein	O15541	E3 ubiquitin-protein ligase RNF113A OS=Homo sapiens OX=9606 GN=RNF113A PE=1 SV=1	0.017	0.835	2.62391	1	1	1	1	343	38.8	5.69	0	1
	Checked	Confidence	Sequence	Modifications	Qvality PEP	Qvality q-value	# Protein Groups	# Proteins	# PSMs	Master Protein Accessions	# Missed Cleavages	Theo. MH+ [Da]	XCorr Sequest HT	Confidence Sequest HT	Percolator q-Value Sequest HT	Percolator PEP Sequest HT
	FALSE	High	SQKIQEELR	1xAcetyl [K3]	0.253459	0.00966695	1	1	1	O15541	1	1172.63	1.05	High	0.003785	0.1463
FALSE	Medium	Master Protein	P56182	Ribosomal RNA processing protein 1 homolog A OS=Homo sapiens OX=9606 GN=RRP1 PE=1 SV=1	0.017	0.832	2.60304	1	1	1	1	461	52.8	9.33	1.68	1
	Checked	Confidence	Sequence	Modifications	Qvality PEP	Qvality q-value	# Protein Groups	# Proteins	# PSMs	Master Protein Accessions	# Missed Cleavages	Theo. MH+ [Da]	XCorr Sequest HT	Confidence Sequest HT	Percolator q-Value Sequest HT	Percolator PEP Sequest HT
	FALSE	High	AEAGEQPGTAER		0.254497	0.00966695	1	4	1	P56182	0	1215.56	1.68	High	0.003785	0.1471
