# Supplementary material for: Hypoxia-triggered ERRα acetylation enhanced its oncogenic role and promoted progression of renal cell carcinoma by coordinating autophagosome-lysosome fusion
Source: Cell Death Dis. 2025 Jan 16;16(1):23. doi: 10.1038/s41419-025-07345-1 (PMC11739407; doi:10.1038/s41419-025-07345-1)
Supplement: Supplementary file 4 — Supplementary Table 7 [file 41419_2025_7345_MOESM4_ESM.xlsx]

## Sheet: Proteins
Checked	Protein FDR Confidence	Master	Accession	Description	Exp. q-value	Sum PEP Score	Coverage	# Peptides	# PSMs	# Unique Peptides	# Protein Groups	# AAs	MW [kDa]	calc. pI	Score Sequest HT	# Peptides Sequest HT
Table S7. The acetylated sites of ERRα identified by MS when co-expressed with CBP
FALSE	High	Master Protein	P11474	Steroid hormone receptor ERR1 OS=Homo sapiens OX=9606 GN=ESRRA PE=1 SV=3	0	576.544	89.3617	45	2001	2	1	423	45.5	6.38	8275.11	45
	Checked	Confidence	Sequence	Modifications	Qvality PEP	Qvality q-value	# Protein Groups	# Proteins	# PSMs	Master Protein Accessions	# Missed Cleavages	Theo. MH+ [Da]	XCorr Sequest HT	Confidence Sequest HT	Percolator q-Value Sequest HT	Percolator PEP Sequest HT
	FALSE	High	ALALANSDSVHIEDAEAVEQLR		1.84219e-09	0	3	5	236	H0YGT3; P11474; P11474-2	0	2351.18	7.31	High	0	4.437e-07
	FALSE	High	LCLVCGDVASGYHYGVASCEACK	4xCarbamidomethyl [C2; C5; C19; C22]	1.20957e-09	0	2	3	133	P11474; P11474-2	0	2576.1	7.66	High	0	1.485e-10
	FALSE	High	RLCLVCGDVASGYHYGVASCEACKAFFK	4xCarbamidomethyl [C3; C6; C20; C23]; 1xAcetyl [K24]	0.000560114	0	2	3	2	P11474; P11474-2	2	3267.48	4.08	High	0	3.333e-05
	FALSE	High	EALHEALLEYEAGR		2.10306e-05	0	3	5	74	H0YGT3; P11474; P11474-2	0	1600.8	5.09	High	0	1.231e-05
	FALSE	High	TIQGSIEYSCPASNECEITKR	2xCarbamidomethyl [C10; C16]	9.49128e-07	0	2	3	19	P11474; P11474-2	1	2443.12	6.74	High	0	2.012e-07
	FALSE	High	RTIQGSIEYSCPASNECEITK	2xCarbamidomethyl [C11; C17]	2.9471e-05	0	2	3	3	P11474; P11474-2	1	2443.12	6.4	High	0	4.271e-07
	FALSE	High	LEREEYVLLK		0.00084928	0	3	5	41	H0YGT3; P11474; P11474-2	1	1291.73	4.4	High	0.0002483	0.001349
	FALSE	High	VLAHFYGVK		0.00301186	0	3	6	31	H0YGT3; P11474; P11474-2	0	1033.58	2.97	High	0.0002483	0.001072
	FALSE	High	RTIQGSIEYSCPASNECEITKR	2xCarbamidomethyl [C11; C17]	8.75432e-06	0	2	3	4	P11474; P11474-2	2	2599.22	6.36	High	0	8.056e-08
	FALSE	High	QTAGKVLAHFYGVK		0.00500433	0	3	6	2	H0YGT3; P11474; P11474-2	1	1518.84	2.8	High	0.0005932	0.0239
	FALSE	High	CLPGHKEEEDGEGAGPGEQGGGKLVLSSLPK	1xCarbamidomethyl [C1]; 1xAcetyl [K23]	3.12595e-06	0	2	3	11	P11474; P11474-2	2	3174.54	6.51	High	0	1.96e-08
	FALSE	High	RLCLVCGDVASGYHYGVASCEACK	4xCarbamidomethyl [C3; C6; C20; C23]	1.81459e-08	0	2	3	221	P11474; P11474-2	1	2732.2	6.93	High	0	3.196e-08
	FALSE	High	TIQGSIEYSCPASNECEITK	2xCarbamidomethyl [C10; C16]	1.8395e-06	0	2	3	97	P11474; P11474-2	0	2287.02	6.27	High	0	5.169e-07
	FALSE	High	GSSETETEPPVALAPGPAPTR		7.31465e-06	0	2	3	71	P11474; P11474-2	0	2064.02	6.29	High	0	6.501e-06
	FALSE	High	VLAHFYGVKLEGKVPMHK		0.00732131	0	3	6	2	H0YGT3; P11474; P11474-2	2	2053.14	2.99	High	0	0.0008264
	FALSE	High	KTAAPVNALVSHLLVVEPEK		3.31403e-09	0	1	4	86	P11474	1	2115.22	9.22	High	0	1.715e-10
	FALSE	High	LYAMPDPAGPDGHLPAVATLCDLFDR	1xCarbamidomethyl [C21]	5.44826e-10	0	2	5	53	P11474; P11474-2	0	2812.34	6.02	High	0	1.579e-12
	FALSE	High	LYAMPDPAGPDGHLPAVATLCDLFDR	1xOxidation [M4]; 1xCarbamidomethyl [C21]	6.8293e-09	0	2	5	33	P11474; P11474-2	0	2828.34	6.69	High	0	8.14e-11
	FALSE	High	RPEVDPLPFPGPFPAGPLAVAGGPR		1.18923e-10	0	2	6	46	P11474; P11474-2	0	2511.35	7.58	High	0	2.622e-11
	FALSE	High	SLPLQDELAFAEDLVLDEEGAR		2.72755e-08	0	3	6	72	H0YGT3; P11474; P11474-2	0	2430.2	6.24	High	0	2.73e-09
	FALSE	High	AAGLGELGAALLQLVR		4.43848e-06	0	3	5	60	H0YGT3; P11474; P11474-2	0	1551.92	5.56	High	0	3.014e-06
	FALSE	High	AAGLGELGAALLQLVRR		0.00515997	0	3	5	2	H0YGT3; P11474; P11474-2	1	1708.02	3.4	High	0	0.0005108
	FALSE	High	SIPGFSSLSLSDQMSVLQSVWMEVLVLGVAQR	2xOxidation [M14; M22]	0.000259026	0	2	5	2	P11474; P11474-2	0	3495.79	2.85	High	0	0.0006977
	FALSE	High	LLLTLPLLRQTAGKVLAHFYGVK		0.00269956	0	3	6	6	H0YGT3; P11474; P11474-2	2	2551.55	4.27	High	0	0.0007711
	FALSE	High	LFLEMLEAMMD	1xOxidation [M]	0.00609309	0	2	6	31	P11474; P11474-2	0	1358.6	3.38	High	0	0.0007461
	FALSE	High	LFLEMLEAMMD	2xOxidation [M9; M]	0.00226578	0	2	6	38	P11474; P11474-2	0	1374.6	4.33	High	0	0.0007162
	FALSE	High	LFLEMLEAMMD	3xOxidation [M5; M9; M10]	0.0025839	0	2	6	56	P11474; P11474-2	0	1390.59	3.91	High	0	0.0005194
	FALSE	High	KTAAPVNALVSHLLVVEPEK	1xAcetyl [K1]	7.94975e-06	0	1	4	6	P11474	1	2157.23	5.86	High	0	2.464e-06
	FALSE	High	LCLVCGDVASGYHYGVASCEACKAFFK	4xCarbamidomethyl [C2; C5; C19; C22]	0.00802504	0	2	3	2	P11474; P11474-2	1	3069.37	4.04	High	0	0.0009371
	FALSE	High	LCLVCGDVASGYHYGVASCEACKAFFK	4xCarbamidomethyl [C2; C5; C19; C22]; 1xAcetyl [K]	0.00241962	0	2	3	4	P11474; P11474-2	1	3111.38	3.18	High	0	0.0001804
	FALSE	High	YKRRPEVDPLPFPGPFPAGPLAVAGGPR		0.000673286	0	2	6	5	P11474; P11474-2	2	2958.61	5.01	High	0	3.115e-05
	FALSE	High	RPEVDPLPFPGPFPAGPLAVAGGPRK		1.07985e-07	0	2	6	4	P11474; P11474-2	1	2639.45	5.82	High	0	1.933e-10
	FALSE	High	RRPEVDPLPFPGPFPAGPLAVAGGPR		3.27712e-10	0	2	6	118	P11474; P11474-2	1	2667.45	8.57	High	0	1.49e-09
	FALSE	High	TAAPVNALVSHLLVVEPEK		3.76496e-07	0	1	4	57	P11474	0	1987.12	6.08	High	0	3.653e-08
	FALSE	High	RRPEVDPLPFPGPFPAGPLAVAGGPRK		2.83866e-06	0	2	6	5	P11474; P11474-2	2	2795.55	6.53	High	0	1.718e-08
	FALSE	High	CLPGHKEEEDGEGAGPGEQGGGK	1xCarbamidomethyl [C1]; 1xAcetyl [K6]	8.01973e-06	0	2	3	5	P11474; P11474-2	1	2337	4.55	High	0	1.204e-07
	FALSE	High	CLPGHKEEEDGEGAGPGEQGGGK	1xCarbamidomethyl [C1]	5.18177e-09	0	2	3	74	P11474; P11474-2	1	2294.99	7.6	High	0	9.459e-10
	FALSE	High	EEEDGEGAGPGEQGGGK		1.22917e-06	0	2	3	17	P11474; P11474-2	0	1602.65	5.5	High	0	1.117e-07
	FALSE	High	EIVVTISWAK		0.00989693	0.00110578	2	5	28	P11474; P11474-2	0	1145.66	2.86	High	0.0004329	0.008106
	FALSE	High	VGMLKEGVR		0.0131422	0.00110578	3	18	1	P11474; P11474-2; O95718-1	1	988.561	1.97	High	0.0002483	0.001854
	FALSE	High	LLLTLPLLRQTAGK		0.0204006	0.00110578	3	6	2	H0YGT3; P11474; P11474-2	1	1536.98	2.24	High	0.0002483	0.003393
	FALSE	High	QTAGKVLAHFYGVK	1xAcetyl [K5]	0.0252389	0.00110578	3	6	3	H0YGT3; P11474; P11474-2	1	1560.85	2.8	High	0.0004329	0.0109
	FALSE	High	VLAHFYGVKLEGK		0.0210308	0.00110578	3	6	1	H0YGT3; P11474; P11474-2	1	1460.83	3.54	High	0.0002483	0.003542
	FALSE	High	GSSETETEPPVALAPGPAPTRCLPGHKEEEDGEGAGPGEQGGGK	1xCarbamidomethyl [C22]	0.00910894	0.00110578	2	3	2	P11474; P11474-2	2	4340	3.53	High	0.0004329	0.0145
	FALSE	High	SIPGFSSLSLSDQMSVLQSVWMEVLVLGVAQR	1xOxidation [M]	0.00947409	0.00110578	2	5	2	P11474; P11474-2	0	3479.79	0.73	High	0.0004329	0.01068
	FALSE	High	AEPASPDSPK		0.0188647	0.00110578	2	4	43	P11474; P11474-2	0	998.479	2.46	High	0.0004329	0.007094
	FALSE	High	LVLSSLPK		0.0218696	0.00110578	2	3	89	P11474; P11474-2	0	856.55	2.95	High	0.004541	0.1567
	FALSE	High	KACQACR	2xCarbamidomethyl [C3; C6]; 1xAcetyl [K1]	0.0476358	0.00110578	2	4	3	P11474; P11474-2	1	935.419	2.22	High	0.0004329	0.011
	FALSE	High	QTAGKVLAHFYGVKLEGK		0.0259046	0.00110578	3	6	1	H0YGT3; P11474; P11474-2	2	1946.09	2.87	High	0.0002483	0.004728
	FALSE	High	LLLTLPLLR		0.0101596	0.00110578	4	11	34	H0YGT3; P11474; P11474-2; O95718-1	0	1051.72	3.07	High	0.0002483	0.002901
	FALSE	High	EEYVLLK		0.0758616	0.00199089	3	5	28	H0YGT3; P11474; P11474-2	0	893.498	2.74	High	0.0005932	0.02116
	FALSE	High	LVLSSLPKR	1xAcetyl [K8]	0.0825526	0.00199089	2	3	4	P11474; P11474-2	1	1054.66	2.8	High	0.0005932	0.02387
	FALSE	High	LFLEMLEAMMD		0.0778125	0.00199089	2	6	7	P11474; P11474-2	0	1342.61	2.78	High	0.002021	0.08239
	FALSE	High	KACQACR	2xCarbamidomethyl [C3; C6]	0.118715	0.00297966	2	4	17	P11474; P11474-2	1	893.408	2.42	High	0.002679	0.1004
	FALSE	High	LVLSSLPKR		0.185136	0.00460549	2	3	4	P11474; P11474-2	1	1012.65	2.32	High	0.002021	0.08329
	FALSE	High	FTKCLR	1xCarbamidomethyl [C4]; 1xAcetyl [K3]	0.267269	0.00965151	2	4	3	P11474; P11474-2	1	866.455	1.65	High	0.005683	0.1857
FALSE	High	Master Protein	P11474-2	Isoform 2 of Steroid hormone receptor ERR1 OS=Homo sapiens OX=9606 GN=ESRRA	0	526.023	89.3365	44	1855	1	1	422	45.4	6.38	7580.03	44
	Checked	Confidence	Sequence	Modifications	Qvality PEP	Qvality q-value	# Protein Groups	# Proteins	# PSMs	Master Protein Accessions	# Missed Cleavages	Theo. MH+ [Da]	XCorr Sequest HT	Confidence Sequest HT	Percolator q-Value Sequest HT	Percolator PEP Sequest HT
	FALSE	High	ALALANSDSVHIEDAEAVEQLR		1.84219e-09	0	3	5	236	H0YGT3; P11474; P11474-2	0	2351.18	7.31	High	0	4.437e-07
	FALSE	High	LCLVCGDVASGYHYGVASCEACK	4xCarbamidomethyl [C2; C5; C19; C22]	1.20957e-09	0	2	3	133	P11474; P11474-2	0	2576.1	7.66	High	0	1.485e-10
	FALSE	High	RLCLVCGDVASGYHYGVASCEACKAFFK	4xCarbamidomethyl [C3; C6; C20; C23]; 1xAcetyl [K24]	0.000560114	0	2	3	2	P11474; P11474-2	2	3267.48	4.08	High	0	3.333e-05
	FALSE	High	EALHEALLEYEAGR		2.10306e-05	0	3	5	74	H0YGT3; P11474; P11474-2	0	1600.8	5.09	High	0	1.231e-05
	FALSE	High	TIQGSIEYSCPASNECEITKR	2xCarbamidomethyl [C10; C16]	9.49128e-07	0	2	3	19	P11474; P11474-2	1	2443.12	6.74	High	0	2.012e-07
	FALSE	High	RTIQGSIEYSCPASNECEITK	2xCarbamidomethyl [C11; C17]	2.9471e-05	0	2	3	3	P11474; P11474-2	1	2443.12	6.4	High	0	4.271e-07
	FALSE	High	LEREEYVLLK		0.00084928	0	3	5	41	H0YGT3; P11474; P11474-2	1	1291.73	4.4	High	0.0002483	0.001349
	FALSE	High	VLAHFYGVK		0.00301186	0	3	6	31	H0YGT3; P11474; P11474-2	0	1033.58	2.97	High	0.0002483	0.001072
	FALSE	High	RTIQGSIEYSCPASNECEITKR	2xCarbamidomethyl [C11; C17]	8.75432e-06	0	2	3	4	P11474; P11474-2	2	2599.22	6.36	High	0	8.056e-08
	FALSE	High	QTAGKVLAHFYGVK		0.00500433	0	3	6	2	H0YGT3; P11474; P11474-2	1	1518.84	2.8	High	0.0005932	0.0239
	FALSE	High	CLPGHKEEEDGEGAGPGEQGGGKLVLSSLPK	1xCarbamidomethyl [C1]; 1xAcetyl [K23]	3.12595e-06	0	2	3	11	P11474; P11474-2	2	3174.54	6.51	High	0	1.96e-08
	FALSE	High	RLCLVCGDVASGYHYGVASCEACK	4xCarbamidomethyl [C3; C6; C20; C23]	1.81459e-08	0	2	3	221	P11474; P11474-2	1	2732.2	6.93	High	0	3.196e-08
	FALSE	High	TIQGSIEYSCPASNECEITK	2xCarbamidomethyl [C10; C16]	1.8395e-06	0	2	3	97	P11474; P11474-2	0	2287.02	6.27	High	0	5.169e-07
	FALSE	High	GSSETETEPPVALAPGPAPTR		7.31465e-06	0	2	3	71	P11474; P11474-2	0	2064.02	6.29	High	0	6.501e-06
	FALSE	High	VLAHFYGVKLEGKVPMHK		0.00732131	0	3	6	2	H0YGT3; P11474; P11474-2	2	2053.14	2.99	High	0	0.0008264
	FALSE	High	LYAMPDPAGPDGHLPAVATLCDLFDR	1xCarbamidomethyl [C21]	5.44826e-10	0	2	5	53	P11474; P11474-2	0	2812.34	6.02	High	0	1.579e-12
	FALSE	High	LYAMPDPAGPDGHLPAVATLCDLFDR	1xOxidation [M4]; 1xCarbamidomethyl [C21]	6.8293e-09	0	2	5	33	P11474; P11474-2	0	2828.34	6.69	High	0	8.14e-11
	FALSE	High	RPEVDPLPFPGPFPAGPLAVAGGPR		1.18923e-10	0	2	6	46	P11474; P11474-2	0	2511.35	7.58	High	0	2.622e-11
	FALSE	High	SLPLQDELAFAEDLVLDEEGAR		2.72755e-08	0	3	6	72	H0YGT3; P11474; P11474-2	0	2430.2	6.24	High	0	2.73e-09
	FALSE	High	AAGLGELGAALLQLVR		4.43848e-06	0	3	5	60	H0YGT3; P11474; P11474-2	0	1551.92	5.56	High	0	3.014e-06
	FALSE	High	AAGLGELGAALLQLVRR		0.00515997	0	3	5	2	H0YGT3; P11474; P11474-2	1	1708.02	3.4	High	0	0.0005108
	FALSE	High	SIPGFSSLSLSDQMSVLQSVWMEVLVLGVAQR	2xOxidation [M14; M22]	0.000259026	0	2	5	2	P11474; P11474-2	0	3495.79	2.85	High	0	0.0006977
	FALSE	High	LLLTLPLLRQTAGKVLAHFYGVK		0.00269956	0	3	6	6	H0YGT3; P11474; P11474-2	2	2551.55	4.27	High	0	0.0007711
	FALSE	High	LFLEMLEAMMD	1xOxidation [M]	0.00609309	0	2	6	31	P11474; P11474-2	0	1358.6	3.38	High	0	0.0007461
	FALSE	High	LFLEMLEAMMD	2xOxidation [M9; M]	0.00226578	0	2	6	38	P11474; P11474-2	0	1374.6	4.33	High	0	0.0007162
	FALSE	High	LFLEMLEAMMD	3xOxidation [M5; M9; M10]	0.0025839	0	2	6	56	P11474; P11474-2	0	1390.59	3.91	High	0	0.0005194
	FALSE	High	LCLVCGDVASGYHYGVASCEACKAFFK	4xCarbamidomethyl [C2; C5; C19; C22]	0.00802504	0	2	3	2	P11474; P11474-2	1	3069.37	4.04	High	0	0.0009371
	FALSE	High	LCLVCGDVASGYHYGVASCEACKAFFK	4xCarbamidomethyl [C2; C5; C19; C22]; 1xAcetyl [K]	0.00241962	0	2	3	4	P11474; P11474-2	1	3111.38	3.18	High	0	0.0001804
	FALSE	High	YKRRPEVDPLPFPGPFPAGPLAVAGGPR		0.000673286	0	2	6	5	P11474; P11474-2	2	2958.61	5.01	High	0	3.115e-05
	FALSE	High	RPEVDPLPFPGPFPAGPLAVAGGPRK		1.07985e-07	0	2	6	4	P11474; P11474-2	1	2639.45	5.82	High	0	1.933e-10
	FALSE	High	RRPEVDPLPFPGPFPAGPLAVAGGPR		3.27712e-10	0	2	6	118	P11474; P11474-2	1	2667.45	8.57	High	0	1.49e-09
	FALSE	High	RRPEVDPLPFPGPFPAGPLAVAGGPRK		2.83866e-06	0	2	6	5	P11474; P11474-2	2	2795.55	6.53	High	0	1.718e-08
	FALSE	High	CLPGHKEEEDGEGAGPGEQGGGK	1xCarbamidomethyl [C1]; 1xAcetyl [K6]	8.01973e-06	0	2	3	5	P11474; P11474-2	1	2337	4.55	High	0	1.204e-07
	FALSE	High	CLPGHKEEEDGEGAGPGEQGGGK	1xCarbamidomethyl [C1]	5.18177e-09	0	2	3	74	P11474; P11474-2	1	2294.99	7.6	High	0	9.459e-10
	FALSE	High	EEEDGEGAGPGEQGGGK		1.22917e-06	0	2	3	17	P11474; P11474-2	0	1602.65	5.5	High	0	1.117e-07
	FALSE	High	EIVVTISWAK		0.00989693	0.00110578	2	5	28	P11474; P11474-2	0	1145.66	2.86	High	0.0004329	0.008106
	FALSE	High	VGMLKEGVR		0.0131422	0.00110578	3	18	1	P11474; P11474-2; O95718-1	1	988.561	1.97	High	0.0002483	0.001854
	FALSE	High	LLLTLPLLRQTAGK		0.0204006	0.00110578	3	6	2	H0YGT3; P11474; P11474-2	1	1536.98	2.24	High	0.0002483	0.003393
	FALSE	High	QTAGKVLAHFYGVK	1xAcetyl [K5]	0.0252389	0.00110578	3	6	3	H0YGT3; P11474; P11474-2	1	1560.85	2.8	High	0.0004329	0.0109
	FALSE	High	VLAHFYGVKLEGK		0.0210308	0.00110578	3	6	1	H0YGT3; P11474; P11474-2	1	1460.83	3.54	High	0.0002483	0.003542
	FALSE	High	GSSETETEPPVALAPGPAPTRCLPGHKEEEDGEGAGPGEQGGGK	1xCarbamidomethyl [C22]	0.00910894	0.00110578	2	3	2	P11474; P11474-2	2	4340	3.53	High	0.0004329	0.0145
	FALSE	High	SIPGFSSLSLSDQMSVLQSVWMEVLVLGVAQR	1xOxidation [M]	0.00947409	0.00110578	2	5	2	P11474; P11474-2	0	3479.79	0.73	High	0.0004329	0.01068
	FALSE	High	AEPASPDSPK		0.0188647	0.00110578	2	4	43	P11474; P11474-2	0	998.479	2.46	High	0.0004329	0.007094
	FALSE	High	KTAPVNALVSHLLVVEPEKLYAMPDPAGPDGHLPAVATLCDLFDR	1xCarbamidomethyl [C40]	0.0125267	0.00110578	1	1	3	P11474-2	2	4837.51	3.57	High	0.0002483	0.0024
	FALSE	High	LVLSSLPK		0.0218696	0.00110578	2	3	89	P11474; P11474-2	0	856.55	2.95	High	0.004541	0.1567
	FALSE	High	KACQACR	2xCarbamidomethyl [C3; C6]; 1xAcetyl [K1]	0.0476358	0.00110578	2	4	3	P11474; P11474-2	1	935.419	2.22	High	0.0004329	0.011
	FALSE	High	QTAGKVLAHFYGVKLEGK		0.0259046	0.00110578	3	6	1	H0YGT3; P11474; P11474-2	2	1946.09	2.87	High	0.0002483	0.004728
	FALSE	High	LLLTLPLLR		0.0101596	0.00110578	4	11	34	H0YGT3; P11474; P11474-2; O95718-1	0	1051.72	3.07	High	0.0002483	0.002901
	FALSE	High	EEYVLLK		0.0758616	0.00199089	3	5	28	H0YGT3; P11474; P11474-2	0	893.498	2.74	High	0.0005932	0.02116
	FALSE	High	LVLSSLPKR	1xAcetyl [K8]	0.0825526	0.00199089	2	3	4	P11474; P11474-2	1	1054.66	2.8	High	0.0005932	0.02387
	FALSE	High	LFLEMLEAMMD		0.0778125	0.00199089	2	6	7	P11474; P11474-2	0	1342.61	2.78	High	0.002021	0.08239
	FALSE	High	KACQACR	2xCarbamidomethyl [C3; C6]	0.118715	0.00297966	2	4	17	P11474; P11474-2	1	893.408	2.42	High	0.002679	0.1004
	FALSE	High	LVLSSLPKR		0.185136	0.00460549	2	3	4	P11474; P11474-2	1	1012.65	2.32	High	0.002021	0.08329
	FALSE	High	FTKCLR	1xCarbamidomethyl [C4]; 1xAcetyl [K3]	0.267269	0.00965151	2	4	3	P11474; P11474-2	1	866.455	1.65	High	0.005683	0.1857
FALSE	High	Master Protein	P13645	Keratin, type I cytoskeletal 10 OS=Homo sapiens OX=9606 GN=KRT10 PE=1 SV=6	0	284.105	66.2671	39	405	36	1	584	58.8	5.21	1285.52	39
	Checked	Confidence	Sequence	Modifications	Qvality PEP	Qvality q-value	# Protein Groups	# Proteins	# PSMs	Master Protein Accessions	# Missed Cleavages	Theo. MH+ [Da]	XCorr Sequest HT	Confidence Sequest HT	Percolator q-Value Sequest HT	Percolator PEP Sequest HT
	FALSE	High	SKELTTEIDNNIEQISSYK		4.49721e-06	0	1	1	16	P13645	1	2212.1	6.11	High	0	2.008e-05
	FALSE	High	GSLGGGFSSGGFSGGSFSR		8.88746e-07	0	1	1	32	P13645	0	1707.77	6.3	High	0	6.603e-07
	FALSE	High	ELTTEIDNNIEQISSYK		7.57563e-06	0	1	1	8	P13645	0	1996.97	6.16	High	0	1.711e-07
	FALSE	High	AETECQNTEYQQLLDIK	1xCarbamidomethyl [C5]	1.50368e-06	0	1	1	13	P13645	0	2082.96	7.1	High	0	8.119e-08
	FALSE	High	GSSGGGCFGGSSGGYGGLGGFGGGSFR	1xCarbamidomethyl [C7]	2.74621e-07	0	1	1	12	P13645	0	2342.98	7.17	High	0	3.834e-09
	FALSE	High	IRLENEIQTYR		0.0032163	0	1	1	15	P13645	1	1434.77	4.46	High	0.0002483	0.002049
	FALSE	High	KDAEAWFNEK		0.00423767	0	1	2	1	P13645	1	1237.58	2.62	High	0	0.0003897
	FALSE	High	QSVEADINGLR		0.00481109	0	1	9	4	P13645	0	1201.62	3.63	High	0	0.0009068
	FALSE	High	QSLEASLAETEGR		0.000533758	0	1	1	21	P13645	0	1390.68	4.08	High	0	0.0008427
	FALSE	High	NQILNLTTDNANILLQIDNAR		3.95089e-07	0	1	1	4	P13645	0	2367.26	6.58	High	0	1.15e-09
	FALSE	High	NVQALEIELQSQLALK		0.000165664	0	1	1	8	P13645	0	1797.01	5.45	High	0	4.699e-06
	FALSE	High	YCVQLSQIQAQISALEEQLQQIR	1xCarbamidomethyl [C2]	2.93279e-07	0	1	1	10	P13645	0	2746.42	7.11	High	0	7.642e-10
	FALSE	High	ADLEMQIESLTEELAYLK		7.04886e-05	0	1	1	7	P13645	0	2096.05	5.5	High	0	6.219e-05
	FALSE	High	ADLEMQIESLTEELAYLK	1xOxidation [M5]	5.59888e-06	0	1	1	8	P13645	0	2112.04	5.62	High	0	4.361e-08
	FALSE	High	ADLEMQIESLTEELAYLKK		3.49637e-05	0	1	1	6	P13645	1	2224.14	6.55	High	0	3.16e-06
	FALSE	High	ADLEMQIESLTEELAYLKK	1xOxidation [M5]	4.2296e-06	0	1	1	2	P13645	1	2240.14	7.16	High	0	2.968e-08
	FALSE	High	TIDDLKNQILNLTTDNANILLQIDNAR		6.2593e-07	0	1	1	4	P13645	1	3052.63	6.74	High	0	2.152e-09
	FALSE	High	NVSTGDVNVEMNAAPGVDLTQLLNNMR		1.48116e-05	0	1	1	4	P13645	0	2872.39	5.77	High	0	9.901e-07
	FALSE	High	NVSTGDVNVEMNAAPGVDLTQLLNNMR	1xOxidation [M11]	8.14558e-05	0	1	1	3	P13645	0	2888.39	4.99	High	0	1.716e-06
	FALSE	High	NVSTGDVNVEMNAAPGVDLTQLLNNMR	2xOxidation [M11; M26]	0.00130472	0	1	1	2	P13645	0	2904.38	3.84	High	0	0.0001781
	FALSE	High	RNVQALEIELQSQLALK		0.000397964	0	1	1	1	P13645	1	1953.11	3.86	High	0	1.52e-05
	FALSE	High	NHEEEMKDLR		0.00164571	0	1	1	7	P13645	1	1300.6	3.93	High	0.0004329	0.01399
	FALSE	High	SLLEGEGSSGGGGR		0.000238333	0	1	1	12	P13645	0	1262.6	3.18	High	0	0.0001783
	FALSE	High	SQYEQLAEQNRK		0.00107597	0	1	1	11	P13645	1	1493.73	4.36	High	0	5.957e-05
	FALSE	High	SQYEQLAEQNR		0.00234657	0	1	1	24	P13645	0	1365.64	3.83	High	0	0.0006743
	FALSE	High	KNHEEEMKDLR		0.000802258	0	1	1	2	P13645	2	1428.69	3.26	High	0	3.965e-05
	FALSE	High	ALEESNYELEGK		0.000382575	0	1	1	18	P13645	0	1381.65	3.71	High	0	2.825e-05
	FALSE	High	LKYENEVALR		0.0022167	0	1	1	16	P13645	1	1234.68	3.82	High	0.0002483	0.004344
	FALSE	High	HGNSHQGEPR		0.00525107	0	1	1	2	P13645	0	1118.51	2.04	High	0	0.0005226
	FALSE	High	SGGGGGGGGCGGGGGVSSLR	1xCarbamidomethyl [C10]	0.000186471	0	1	1	2	P13645	0	1549.68	4.73	High	0	5.36e-06
	FALSE	High	SSSSGSVGESSSK		0.00103437	0	1	2	2	P13645	0	1185.52	2.88	High	0.0002483	0.001639
	FALSE	High	VTMQNLNDR	1xOxidation [M3]	0.0087578	0.00110578	2	8	21	P02533; P13645	0	1106.53	3.24	High	0.0002483	0.003797
	FALSE	High	VTMQNLNDR		0.0115304	0.00110578	2	8	9	P02533; P13645	0	1090.53	3.08	High	0.0002483	0.002054
	FALSE	High	NHEEEMKDLR	1xOxidation [M6]	0.0256808	0.00110578	1	1	9	P13645	1	1316.59	3.35	High	0.0007873	0.03992
	FALSE	High	RVLDELTLTK		0.0238542	0.00110578	1	1	3	P13645	1	1187.7	2.84	High	0.0004329	0.00901
	FALSE	High	QSVEADINGLRR		0.0172925	0.00110578	1	8	2	P13645	1	1357.72	3.01	High	0.0002483	0.002696
	FALSE	High	YENEVALR		0.037588	0.00110578	1	1	4	P13645	0	993.5	2.39	High	0.0004329	0.01383
	FALSE	High	DAEAWFNEK		0.0122565	0.00110578	1	4	7	P13645	0	1109.49	2.85	High	0.0002483	0.004859
	FALSE	High	VLDELTLTK		0.0163411	0.00110578	1	1	13	P13645	0	1031.6	2.93	High	0.0002483	0.004522
	FALSE	High	LENEIQTYR		0.0170682	0.00110578	1	1	16	P13645	0	1165.58	3.62	High	0.0002483	0.004409
	FALSE	High	KNHEEEMKDLR	1xOxidation [M7]	0.015509	0.00110578	1	1	1	P13645	2	1444.68	2.82	High	0.0002483	0.002322
	FALSE	High	SEITELRR		0.0794748	0.00199089	1	1	13	P13645	1	1003.55	2.64	High	0.005045	0.1633
	FALSE	High	SEITELR		0.0791397	0.00199089	1	1	9	P13645	0	847.452	2.42	High	0.0005932	0.03661
	FALSE	High	LAADDFR		0.0976542	0.00199089	2	37	12	P02533; P13645	0	807.4	2.26	High	0.0005932	0.03016
	FALSE	High	IKEWYEK		0.138729	0.0038648	1	1	3	P13645	1	995.52	2.08	High	0.0009623	0.05001
	FALSE	High	LASYLDK		0.139863	0.0038648	3	16	6	P02533; P13645; P35527	0	809.44	2.21	High	0.002363	0.08814
FALSE	High	Master Protein	A0A024R3T8	Poly [ADP-ribose] polymerase OS=Homo sapiens OX=9606 GN=PARP1 PE=4 SV=1	0	264.862	48.0276	39	239	39	1	1014	113	8.88	704.24	39
	Checked	Confidence	Sequence	Modifications	Qvality PEP	Qvality q-value	# Protein Groups	# Proteins	# PSMs	Master Protein Accessions	# Missed Cleavages	Theo. MH+ [Da]	XCorr Sequest HT	Confidence Sequest HT	Percolator q-Value Sequest HT	Percolator PEP Sequest HT
	FALSE	High	IAPPEAPVTGYMFGK	1xOxidation [M12]	0.000364572	0	1	3	3	A0A024R3T8	0	1593.8	2.21	High	0	3.363e-05
	FALSE	High	KFYPLEIDYGQDEEAVKK		6.59726e-07	0	1	2	7	A0A024R3T8	2	2172.09	7.77	High	0	2.326e-09
	FALSE	High	VVSEDFLQDVSASTK		9.04893e-05	0	1	3	4	A0A024R3T8	0	1624.81	4.37	High	0	2.983e-06
	FALSE	High	KFYPLEIDYGQDEEAVK		1.14594e-06	0	1	2	6	A0A024R3T8	1	2043.99	4.02	High	0	7.983e-06
	FALSE	High	FYTLIPHDFGMK		0.000567526	0	1	3	8	A0A024R3T8	0	1468.73	3.02	High	0	2.476e-05
	FALSE	High	TLGDFAAEYAK		0.00653468	0	1	5	2	A0A024R3T8	0	1185.58	2.35	High	0	0.0007071
	FALSE	High	GGAAVDPDSGLEHSAHVLEK		0.00376532	0	1	3	3	A0A024R3T8	0	1988.97	3.46	High	0	0.0004163
	FALSE	High	QQVPSGESAILDR		0.00186862	0	1	3	4	A0A024R3T8	0	1399.72	2.95	High	0	0.0001269
	FALSE	High	LPKPVQDLIK		0.00195229	0	1	3	3	A0A024R3T8	0	1150.72	2.3	High	0	0.0001349
	FALSE	High	HPDVEVDGFSELR		0.00121108	0	1	7	3	A0A024R3T8	0	1499.71	3.53	High	0.0002483	0.001319
	FALSE	High	GFSLLATEDKEALKK		0.00111435	0	1	6	5	A0A024R3T8	2	1649.91	4.46	High	0	0.0001232
	FALSE	High	AMVEYEIDLQK		0.00366771	0	1	3	4	A0A024R3T8	0	1338.66	3.38	High	0	0.0004238
	FALSE	High	AMVEYEIDLQK	1xOxidation [M2]	0.00208486	0	1	3	6	A0A024R3T8	0	1354.66	2.92	High	0	0.0001944
	FALSE	High	QIQAAYSILSEVQQAVSQGSSDSQILDLSNR		9.06667e-06	0	1	3	10	A0A024R3T8	0	3335.67	7.5	High	0	1.575e-07
	FALSE	High	VEMLDNLLDIEVAYSLLR	1xOxidation [M3]	4.05811e-05	0	1	3	1	A0A024R3T8	0	2122.11	3.6	High	0	6.622e-07
	FALSE	High	SANYCHTSQGDPIGLILLGEVALGNMYELK	1xOxidation [M26]; 1xCarbamidomethyl [C5]	4.98622e-05	0	1	3	1	A0A024R3T8	0	3279.6	4.78	High	0	8.797e-07
	FALSE	High	SLQELFLAHILSPWGAEVK		1.17647e-06	0	1	3	2	A0A024R3T8	0	2138.16	5.05	High	0	5.121e-09
	FALSE	High	FYPLEIDYGQDEEAVK		1.96927e-05	0	1	3	4	A0A024R3T8	0	1915.9	3.06	High	0	4.558e-07
	FALSE	High	NTHATTHNAYDLEVIDIFK		8.90913e-06	0	1	3	11	A0A024R3T8	0	2202.08	6.58	High	0	3.263e-07
	FALSE	High	TTNFAGILSQGLR		0.000174608	0	1	3	10	A0A024R3T8	0	1377.75	4.14	High	0	7.174e-06
	FALSE	High	KGDEVDGVDEVAK		0.000465964	0	1	6	5	A0A024R3T8	1	1360.66	4.06	High	0	1.879e-05
	FALSE	High	GGSDDSSKDPIDVNYEK		4.11181e-05	0	1	3	11	A0A024R3T8	1	1825.81	5.35	High	0	6.721e-07
	FALSE	High	VVDRDSEEAEIIR		0.000203551	0	1	3	12	A0A024R3T8	1	1530.78	4.4	High	0	1.634e-05
	FALSE	High	LQLLEDDKENR		0.00169695	0	1	3	13	A0A024R3T8	1	1372.71	4.01	High	0.0002483	0.001591
	FALSE	High	LEQMPSKEDAIEHFMK	1xOxidation [M]	0.000476285	0	1	3	5	A0A024R3T8	1	1948.91	4.16	High	0	1.937e-05
	FALSE	High	LEQMPSKEDAIEHFMK		5.11906e-05	0	1	3	5	A0A024R3T8	1	1932.92	4.89	High	0	9.087e-07
	FALSE	High	KLTVNPGTK		0.00647778	0	1	3	9	A0A024R3T8	1	957.573	3.12	High	0.0002483	0.001164
	FALSE	High	VVDRDSEEAEIIRK		0.00166748	0	1	2	4	A0A024R3T8	2	1658.87	4	High	0	0.0001082
	FALSE	High	KPPLLNNADSVQAK		4.16623e-05	0	1	3	8	A0A024R3T8	0	1494.83	5.29	High	0	0.0001626
	FALSE	High	DSEEAEIIR		0.00667911	0	1	3	6	A0A024R3T8	0	1061.51	2.56	High	0	0.0007286
	FALSE	High	RKGDEVDGVDEVAK		0.000305957	0	1	6	2	A0A024R3T8	2	1516.76	4.27	High	0	1.059e-05
	FALSE	High	GIYFADMVSK		0.0128028	0.00110578	1	3	6	A0A024R3T8	0	1130.56	2.59	High	0.0004329	0.01276
	FALSE	High	IFPPETSASVAATPPPSTASAPAAVNSSASADKPLSNMK		0.0395855	0.00110578	1	3	6	A0A024R3T8	0	3767.88	2.48	High	0.0005932	0.02289
	FALSE	High	VGTVIGSNK		0.0188647	0.00110578	1	3	7	A0A024R3T8	0	874.499	2.88	High	0.0004329	0.008354
	FALSE	High	FYTLIPHDFGMK	1xOxidation [M11]	0.00864378	0.00110578	1	3	13	A0A024R3T8	0	1484.72	3.36	High	0.0002483	0.00104
	FALSE	High	AQNDLIWNIK		0.0382426	0.00110578	1	3	1	A0A024R3T8	0	1214.65	1.89	High	0.0004329	0.008125
	FALSE	High	LEQMPSKEDAIEHFMK	2xOxidation [M4; M15]	0.0270529	0.00110578	1	3	2	A0A024R3T8	1	1964.91	2.03	High	0.0002483	0.005017
	FALSE	High	AEPVEVVAPR		0.0394151	0.00110578	1	3	1	A0A024R3T8	0	1066.59	1.98	High	0.0004329	0.00845
	FALSE	High	NREELGFRPEYSASQLK		0.0382426	0.00110578	1	5	4	A0A024R3T8	1	2024.02	3.88	High	0.0004329	0.008109
	FALSE	High	VCSTNDLK	1xCarbamidomethyl [C2]	0.0631916	0.00110578	1	3	3	A0A024R3T8	0	936.446	2.2	High	0.0004329	0.01798
	FALSE	High	IAPPEAPVTGYMFGK		0.0188647	0.00110578	1	3	4	A0A024R3T8	0	1577.8	2.29	High	0.0002483	0.003054
	FALSE	High	LTVNPGTK		0.0932593	0.00199089	1	3	6	A0A024R3T8	0	829.478	2.31	High	0.0009623	0.04915
	FALSE	High	ELLIFNK		0.075541	0.00199089	1	3	7	A0A024R3T8	0	876.519	1.86	High	0.0005932	0.02099
	FALSE	High	LEQMPSK		0.173096	0.00460549	1	3	2	A0A024R3T8	0	832.423	2.28	High	0.00131	0.06867
FALSE	High	Master Protein	P35908	Keratin, type II cytoskeletal 2 epidermal OS=Homo sapiens OX=9606 GN=KRT2 PE=1 SV=2	0	242.212	72.9264	46	299	36	1	639	65.4	8	866.23	46
	Checked	Confidence	Sequence	Modifications	Qvality PEP	Qvality q-value	# Protein Groups	# Proteins	# PSMs	Master Protein Accessions	# Missed Cleavages	Theo. MH+ [Da]	XCorr Sequest HT	Confidence Sequest HT	Percolator q-Value Sequest HT	Percolator PEP Sequest HT
	FALSE	High	LNDLEEALQQAK		0.000196539	0	1	1	14	P35908	0	1371.71	3.91	High	0	7.525e-05
	FALSE	High	NVQDAIADAEQRGEHALK		0.00158903	0	1	1	8	P35908	1	1964.98	4.86	High	0	0.0001014
	FALSE	High	LLRDYQELMNVK		0.00403848	0	1	5	3	P35908	1	1521.81	4.12	High	0	0.0003662
	FALSE	High	SISISVAGGGGGFGAAGGFGGR		2.21123e-06	0	1	1	14	P35908	0	1838.91	5.1	High	0	1.762e-05
	FALSE	High	LALDVEIATYR		0.000567526	0	3	20	3	P35908; A0A0S2Z428; P13647	0	1263.69	3.1	High	0	8.592e-05
	FALSE	High	NVQDAIADAEQRGEHALKDAR		7.66087e-05	0	1	1	4	P35908	2	2307.14	5.26	High	0	1.585e-06
	FALSE	High	NKLNDLEEALQQAK		0.00012031	0	1	1	7	P35908	1	1613.85	4.93	High	0	2.934e-06
	FALSE	High	GGGFGGGSSFGGGSGFSGGGFGGGGFGGGR		1.19436e-07	0	1	1	10	P35908	0	2399.02	6.33	High	0	1.059e-09
	FALSE	High	NVQDAIADAEQR		0.00147499	0	1	1	7	P35908	0	1329.64	3.79	High	0	0.0003625
	FALSE	High	YEELQVTVGR		0.00268777	0	1	1	7	P35908	0	1193.62	3.16	High	0	0.0002474
	FALSE	High	TSQNSELNNMQDLVEDYKK		4.34229e-06	0	1	1	3	P35908	1	2256.04	7.5	High	0	3.07e-08
	FALSE	High	TSQNSELNNMQDLVEDYKK	1xOxidation [M10]	2.90861e-05	0	1	1	3	P35908	1	2272.04	4.32	High	0	4.184e-07
	FALSE	High	FLEQQNQVLQTK		8.10996e-05	0	2	10	22	P35908; H6VRG1	0	1475.79	3.88	High	0.0002483	0.001527
	FALSE	High	TAAENDFVTLK		0.00146213	0	1	1	6	P35908	0	1208.62	3.21	High	0	9.043e-05
	FALSE	High	FGGFGGPGGVGGLGGPGGFGPGGYPGGIHEVSVNQSLLQPLNVK		0.000432515	0	1	1	2	P35908	0	4092.07	5.81	High	0	1.702e-05
	FALSE	High	VDLLNQEIEFLK		0.00029284	0	1	1	6	P35908	0	1460.8	4.52	High	0	9.971e-06
	FALSE	High	NKLNDLEEALQQAKEDLAR		4.00511e-05	0	1	1	2	P35908	2	2198.14	6.21	High	0	6.501e-07
	FALSE	High	NLDLDSIIAEVK		0.000903004	0	3	19	3	P35908; A0A0S2Z428; P13647	0	1329.73	3.5	High	0	0.0001511
	FALSE	High	LNDLEEALQQAKEDLAR		1.43641e-05	0	1	1	1	P35908	1	1956	6.13	High	0	1.587e-07
	FALSE	High	TSQNSELNNMQDLVEDYK		8.60221e-06	0	1	1	3	P35908	0	2127.95	4.05	High	0	7.877e-08
	FALSE	High	VLYDAEISQIHQSVTDTNVILSMDNSR		1.78393e-06	0	1	1	4	P35908	0	3048.49	5.92	High	0	9.111e-09
	FALSE	High	VLYDAEISQIHQSVTDTNVILSMDNSR	1xOxidation [M23]	7.41144e-06	0	1	1	2	P35908	0	3064.49	5.38	High	0	6.402e-08
	FALSE	High	GGSISGGGYGSGGGK		0.000830877	0	1	1	10	P35908	0	1197.55	3.25	High	0.0002483	0.001285
	FALSE	High	GGSSSGGGYGSGGGGSSSVK		0.00741795	0	1	1	1	P35908	0	1588.68	2.17	High	0	0.0008431
	FALSE	High	HGGGGGGFGGGGFGSR		2.10204e-07	0	1	1	19	P35908	0	1320.58	5.77	High	0	4.064e-09
	FALSE	High	GFSSGSAVVSGGSR		0.000312735	0	1	1	11	P35908	0	1254.61	4.28	High	0	4.19e-05
	FALSE	High	STSSFSCLSR	1xCarbamidomethyl [C7]	0.00719441	0	1	1	6	P35908	0	1131.51	2.54	High	0.0002483	0.002571
	FALSE	High	TAAENDFVTLKK		0.000405001	0	1	1	4	P35908	1	1336.71	3.62	High	0	6.395e-05
	FALSE	High	KLLEGEECR	1xCarbamidomethyl [C8]	0.00617356	0	4	22	3	F8W1S1; P35908; A0A0S2Z428; P13647	1	1133.56	2.86	High	0.0002483	0.001112
	FALSE	High	SKEEAEALYHSK		0.000119783	0	1	1	6	P35908	1	1391.68	5.19	High	0	3.817e-06
	FALSE	High	KYEDEINKR		0.0155767	0.00110578	1	3	3	P35908	2	1194.61	2.58	High	0.0004329	0.01328
	FALSE	High	VDPEIQNVK		0.0169202	0.00110578	1	1	9	P35908	0	1041.56	2.59	High	0.0002483	0.002623
	FALSE	High	YEDEINKR		0.0595261	0.00110578	4	33	4	P35908; A0A0S2Z428; H6VRG1; P13647	1	1066.52	2.22	High	0.0005932	0.02154
	FALSE	High	LQGEIAHVKK		0.0179832	0.00110578	1	1	1	P35908	1	1122.66	1.75	High	0.0002483	0.002851
	FALSE	High	AQYEEIAQR		0.0179051	0.00110578	2	17	8	P35908; A0A0S2Z428	0	1107.54	2.69	High	0.0002483	0.00284
	FALSE	High	LLEGEECR	1xCarbamidomethyl [C7]	0.0416872	0.00110578	5	25	9	F8W1S1; P35908; A0A0S2Z428; Q8N1N4; P13647	0	1005.47	2.69	High	0.0005932	0.02263
	FALSE	High	LQGEIAHVK		0.00838345	0.00110578	1	1	5	P35908	0	994.568	2.76	High	0.0002483	0.003841
	FALSE	High	EEAEALYHSK		0.0302796	0.00110578	1	1	1	P35908	0	1176.55	2.08	High	0.0002483	0.005852
	FALSE	High	FASFIDKVR		0.0435218	0.00110578	4	33	1	F8W1S1; P35908; A0A0S2Z428; P13647	1	1082.6	2.31	High	0.0004329	0.009688
	FALSE	High	SLVGLGGTK		0.0352299	0.00110578	1	1	8	P35908	0	831.493	2.39	High	0.0004329	0.007561
	FALSE	High	FASFIDK		0.0472281	0.00110578	4	42	10	F8W1S1; P35908; A0A0S2Z428; P13647	0	827.43	3.03	High	0.005832	0.2004
	FALSE	High	YLDGLTAER		0.0456314	0.00110578	1	1	12	P35908	0	1037.53	2.68	High	0.0004329	0.01526
	FALSE	High	IEISELNR		0.0176729	0.00110578	2	8	8	P35908; H6VRG1	0	973.531	2.59	High	0.0002483	0.002781
	FALSE	High	KDVDNAYMIK		0.0110863	0.00110578	1	1	1	P35908	1	1196.6	2.44	High	0.0002483	0.001461
	FALSE	High	DYQELMNVK		0.0260172	0.00110578	1	5	4	P35908	0	1139.54	2.68	High	0.0004329	0.01096
	FALSE	High	DYQELMNVK	1xOxidation [M6]	0.0474315	0.00110578	1	5	5	P35908	0	1155.54	1.98	High	0.005683	0.1904
	FALSE	High	DVDNAYMIK		0.0446604	0.00110578	1	1	7	P35908	0	1068.5	2.45	High	0.0004329	0.01134
	FALSE	High	DVDNAYMIK	1xOxidation [M7]	0.0268193	0.00110578	1	1	6	P35908	0	1084.5	2.67	High	0.0002483	0.006508
	FALSE	High	VELQSK		0.20022	0.0054924	1	1	2	P35908	0	703.398	2.19	High	0.002679	0.1052
	FALSE	High	GSSSGGGYSSGSSSYGSGGR		0.214677	0.00633595	1	1	1	P35908	0	1740.71	2.13	High	0.00254	0.09422
FALSE	High	Master Protein	H6VRG1	Keratin 1 OS=Homo sapiens OX=9606 GN=KRT1 PE=1 SV=1	0	180.209	46.0465	41	251	36	1	645	66.1	8.12	703.39	41
	Checked	Confidence	Sequence	Modifications	Qvality PEP	Qvality q-value	# Protein Groups	# Proteins	# PSMs	Master Protein Accessions	# Missed Cleavages	Theo. MH+ [Da]	XCorr Sequest HT	Confidence Sequest HT	Percolator q-Value Sequest HT	Percolator PEP Sequest HT
	FALSE	High	NKLNDLEDALQQAK		4.33382e-05	0	1	7	8	H6VRG1	1	1599.83	4.47	High	0	1.552e-06
	FALSE	High	LNDLEDALQQAK		6.65853e-05	0	1	7	14	H6VRG1	0	1357.7	4.17	High	0	1.939e-06
	FALSE	High	YEELQITAGR		0.00262956	0	1	8	6	H6VRG1	0	1179.6	2.97	High	0	0.0007602
	FALSE	High	KQISNLQQSISDAEQR		0.000323892	0	1	7	4	H6VRG1	1	1844.95	3.91	High	0	0.0002702
	FALSE	High	FSSCGGGGGSFGAGGGFGSR	1xCarbamidomethyl [C4]	1.76837e-06	0	1	6	12	H6VRG1	0	1765.73	5.08	High	0	2.593e-07
	FALSE	High	FLEQQNQVLQTK		8.10996e-05	0	2	10	22	P35908; H6VRG1	0	1475.79	3.88	High	0.0002483	0.001527
	FALSE	High	MSGECAPNVSVSVSTSHTTISGGGSR	1xOxidation [M1]; 1xCarbamidomethyl [C5]	9.7679e-06	0	1	7	3	H6VRG1	0	2581.16	5.15	High	0	9.36e-08
	FALSE	High	TNAENEFVTIK		0.0010998	0	1	7	6	H6VRG1	0	1265.64	4.03	High	0	0.0001717
	FALSE	High	QISNLQQSISDAEQR		0.000151763	0	1	7	9	H6VRG1	0	1716.85	4.19	High	0	1.367e-05
	FALSE	High	LLRDYQELMNTK		0.00633768	0	1	7	2	H6VRG1	1	1523.79	3.45	High	0	0.0006772
	FALSE	High	SLDLDSIIAEVK		0.00155461	0	1	6	5	H6VRG1	0	1302.72	3.57	High	0	0.000674
	FALSE	High	THNLEPYFESFINNLR		0.00100313	0	1	7	1	H6VRG1	0	1993.98	3.62	High	0	5.39e-05
	FALSE	High	SLNNQFASFIDK		0.0023261	0	1	7	11	H6VRG1	0	1383.69	3.7	High	0	0.0001711
	FALSE	High	NKLNDLEDALQQAKEDLAR		1.75294e-06	0	1	7	2	H6VRG1	2	2184.13	7.91	High	0	8.847e-09
	FALSE	High	QISNLQQSISDAEQRGENALKDAK		0.00114403	0	1	7	3	H6VRG1	2	2643.33	5.2	High	0	6.462e-05
	FALSE	High	QISNLQQSISDAEQRGENALK		0.0062825	0	1	7	2	H6VRG1	1	2329.17	4	High	0	0.0008665
	FALSE	High	LALDIEIATYR		0.000910952	0	1	38	12	H6VRG1	0	1277.71	3.4	High	0	4.721e-05
	FALSE	High	LNDLEDALQQAKEDLAR		0.000820027	0	1	7	1	H6VRG1	1	1941.99	4.59	High	0	4.094e-05
	FALSE	High	SLNNQFASFIDKVR		0.000214541	0	1	7	4	H6VRG1	1	1638.86	3.74	High	0	1.739e-05
	FALSE	High	NMQDMVEDYR		0.00799005	0	1	7	4	H6VRG1	0	1300.53	3.04	High	0	0.0009352
	FALSE	High	NMQDMVEDYR	1xOxidation [M]	0.00197811	0	1	7	9	H6VRG1	0	1316.52	2.6	High	0	0.000137
	FALSE	High	KDVDGAYMTK		0.00442725	0	1	7	3	H6VRG1	1	1127.54	3.05	High	0	0.000414
	FALSE	High	NKYEDEINKR		0.00354149	0	3	25	5	A0A0S2Z428; H6VRG1; P13647	2	1308.65	4.15	High	0	0.0003059
	FALSE	High	SKAEAESLYQSK		0.000891213	0	1	7	11	H6VRG1	1	1340.67	3.96	High	0	5.68e-05
	FALSE	High	TNAENEFVTIKK		0.00118484	0	1	7	8	H6VRG1	1	1393.73	5.01	High	0	0.0001431
	FALSE	High	GSGGGSSGGSIGGR		0.000910952	0	1	7	5	H6VRG1	0	1092.5	4.27	High	0	0.0001916
	FALSE	High	NKYEDEINK		0.0530307	0.00110578	3	26	2	A0A0S2Z428; H6VRG1; P13647	1	1152.55	1.61	High	0.0004329	0.01276
	FALSE	High	YEDEINKR		0.0595261	0.00110578	4	33	4	P35908; A0A0S2Z428; H6VRG1; P13647	1	1066.52	2.22	High	0.0005932	0.02154
	FALSE	High	LRSEIDNVKK		0.0184588	0.00110578	1	7	3	H6VRG1	2	1201.69	4.34	High	0.0002483	0.003959
	FALSE	High	NMQDMVEDYR	2xOxidation [M2; M5]	0.0164124	0.00110578	1	7	2	H6VRG1	0	1332.52	2.62	High	0.0002483	0.002515
	FALSE	High	DVDGAYMTK	1xOxidation [M7]	0.0392455	0.00110578	1	7	5	H6VRG1	0	1015.44	2.3	High	0.0004329	0.008396
	FALSE	High	AEAESLYQSK		0.00849405	0.00110578	1	7	4	H6VRG1	0	1125.54	3.03	High	0.0002483	0.001017
	FALSE	High	AQYEDIAQK		0.0216804	0.00110578	1	7	11	H6VRG1	0	1065.52	3.01	High	0.0004329	0.009466
	FALSE	High	TLLEGEESR		0.0102935	0.00110578	1	7	11	H6VRG1	0	1033.52	2.94	High	0.0002483	0.003613
	FALSE	High	DVDGAYMTK		0.0637327	0.00110578	1	7	6	H6VRG1	0	999.445	2.08	High	0.0009623	0.04591
	FALSE	High	GENALKDAK		0.0325918	0.00110578	1	7	2	H6VRG1	1	945.5	3.4	High	0.0004329	0.007706
	FALSE	High	THNLEPYFESFINNLRR		0.0219648	0.00110578	1	7	1	H6VRG1	1	2150.08	2.44	High	0.0002483	0.003757
	FALSE	High	IEISELNR		0.0176729	0.00110578	2	8	8	P35908; H6VRG1	0	973.531	2.59	High	0.0002483	0.002781
	FALSE	High	SLVNLGGSK		0.0246971	0.00110578	1	6	7	H6VRG1	0	874.499	2.46	High	0.0004329	0.01095
	FALSE	High	DYQELMNTK		0.0300184	0.00110578	1	7	9	H6VRG1	0	1141.52	2.37	High	0.0004329	0.01489
	FALSE	High	SEIDNVKK		0.0444686	0.00110578	1	7	2	H6VRG1	1	932.505	2.03	High	0.0004329	0.01004
	FALSE	High	SISISVAR		0.0948354	0.00199089	1	7	4	H6VRG1	0	832.489	2.09	High	0.003857	0.1408
	FALSE	High	SEIDNVK		0.18296	0.00460549	1	7	2	H6VRG1	0	804.41	1.94	High	0.002363	0.08673
	FALSE	High	LRSEIDNVK		0.15538	0.00460549	1	7	4	H6VRG1	1	1073.59	2.42	High	0.00131	0.0587
FALSE	High	Master Protein	P07437	Tubulin beta chain OS=Homo sapiens OX=9606 GN=TUBB PE=1 SV=2	0	166.732	72.5225	23	144	4	1	444	49.6	4.89	403.5	23
	Checked	Confidence	Sequence	Modifications	Qvality PEP	Qvality q-value	# Protein Groups	# Proteins	# PSMs	Master Protein Accessions	# Missed Cleavages	Theo. MH+ [Da]	XCorr Sequest HT	Confidence Sequest HT	Percolator q-Value Sequest HT	Percolator PEP Sequest HT
	FALSE	High	AILVDLEPGTMDSVR		0.000148474	0	2	21	3	B2R6L0; P07437	0	1615.84	3.78	High	0	1.663e-05
	FALSE	High	AILVDLEPGTMDSVR	1xOxidation [M11]	0.000174608	0	2	21	6	B2R6L0; P07437	0	1631.83	3.43	High	0	4.904e-06
	FALSE	High	LAVNMVPFPR		0.00761505	0	3	50	4	Q8IWP6; B2R6L0; P07437	0	1143.63	2.77	High	0	0.0008759
	FALSE	High	LAVNMVPFPR	1xOxidation [M5]	0.0046051	0	3	50	5	Q8IWP6; B2R6L0; P07437	0	1159.63	2.69	High	0	0.0004385
	FALSE	High	IMNTFSVVPSPK		0.0031056	0	2	30	2	Q8IWP6; P07437	0	1319.7	3.01	High	0	0.0002551
	FALSE	High	IMNTFSVVPSPK	1xOxidation [M2]	0.000741417	0	2	30	1	Q8IWP6; P07437	0	1335.7	2.16	High	0	3.561e-05
	FALSE	High	ISEQFTAMFR		0.00444667	0	3	39	7	Q8IWP6; B2R6L0; P07437	0	1229.6	3.56	High	0	0.0005692
	FALSE	High	FPGQLNADLR		0.0017194	0	3	56	11	Q8IWP6; B2R6L0; P07437	0	1130.6	2.8	High	0	0.0001857
	FALSE	High	GHYTEGAELVDSVLDVVR		1.48116e-05	0	3	29	3	Q8IWP6; B2R6L0; P07437	0	1958.98	5.79	High	0	6.537e-05
	FALSE	High	MAVTFIGNSTAIQELFK		7.42945e-05	0	1	17	1	P07437	0	1869.98	4.11	High	0	1.518e-06
	FALSE	High	SGPFGQIFRPDNFVFGQSGAGNNWAK		3.00506e-06	0	3	28	2	Q8IWP6; B2R6L0; P07437	0	2798.34	7.7	High	0	5.127e-08
	FALSE	High	EAESCDCLQGFQLTHSLGGGTGSGMGTLLLSK	2xCarbamidomethyl [C5; C7]	5.87538e-06	0	2	23	4	Q8IWP6; P07437	0	3311.53	6.12	High	0	4.863e-07
	FALSE	High	EAESCDCLQGFQLTHSLGGGTGSGMGTLLISK	1xOxidation [M25]; 2xCarbamidomethyl [C5; C7]	0.000106885	0	2	23	4	Q8IWP6; P07437	0	3327.53	4.67	High	0	1.418e-05
	FALSE	High	LHFFMPGFAPLTSR		0.00226578	0	3	42	5	Q8IWP6; B2R6L0; P07437	0	1620.84	4.05	High	0	0.000208
	FALSE	High	LHFFMPGFAPLTSR	1xOxidation [M5]	0.000107354	0	3	42	5	Q8IWP6; B2R6L0; P07437	0	1636.83	4.86	High	0	2.517e-06
	FALSE	High	FWEVISDEHGIDPTGTYHGDSDLQLDR		2.10204e-07	0	1	6	5	P07437	0	3102.41	5.8	High	0	4.876e-07
	FALSE	High	ALTVPELTQQVFDAK		0.000688199	0	1	14	6	P07437	0	1659.9	3.68	High	0	7.939e-05
	FALSE	High	LTTPTYGDLNHLVSATMSGVTTCLR	1xOxidation [M17]; 1xCarbamidomethyl [C23]	0.000887317	0	3	31	3	Q8IWP6; B2R6L0; P07437	0	2724.33	3.58	High	0	9.6e-05
	FALSE	High	LTTPTYGDLNHLVSATMSGVTTCLR	1xCarbamidomethyl [C23]	0.00555836	0	3	31	1	Q8IWP6; B2R6L0; P07437	0	2708.34	2.4	High	0	0.0005652
	FALSE	High	NSSYFVEWIPNNVK		0.000150438	0	3	44	3	Q8IWP6; B2R6L0; P07437	0	1696.83	4.4	High	0	3.99e-06
	FALSE	High	TAVCDIPPR	1xCarbamidomethyl [C4]	0.00550994	0	3	38	29	Q8IWP6; B2R6L0; P07437	0	1028.52	2.63	High	0	0.0006812
	FALSE	High	EVDEQMLNVQNK		0.00149451	0	3	31	2	Q8IWP6; B2R6L0; P07437	0	1446.69	3.56	High	0	9.34e-05
	FALSE	High	EVDEQMLNVQNK	1xOxidation [M6]	0.000709633	0	3	31	6	Q8IWP6; B2R6L0; P07437	0	1462.68	3.67	High	0	3.348e-05
	FALSE	High	EIVHLQAGQCGNQIGAK	1xCarbamidomethyl [C10]	6.42914e-05	0	3	38	16	Q8IWP6; B2R6L0; P07437	0	1822.92	5.54	High	0	2.207e-06
	FALSE	High	ISVYYNEATGGK		0.00107597	0	1	8	4	P07437	0	1301.64	3.55	High	0	0.0002771
	FALSE	High	KLAVNMVPFPR		0.0431487	0.00110578	3	50	1	Q8IWP6; B2R6L0; P07437	1	1271.73	2.35	High	0.0004329	0.00959
	FALSE	High	YLTVAAVFR		0.0255696	0.00110578	2	25	4	Q8IWP6; P07437	0	1039.59	2.02	High	0.0004329	0.0104
	FALSE	High	NMMAACDPR	2xOxidation [M2; M3]; 1xCarbamidomethyl [C6]	0.0415079	0.00110578	3	50	1	Q8IWP6; B2R6L0; P07437	0	1097.42	1.97	High	0.0004329	0.009083
	FALSE	High	FPGQLNADLRK		0.00910894	0.00110578	3	56	1	Q8IWP6; B2R6L0; P07437	1	1258.69	2.2	High	0.0002483	0.001117
	FALSE	High	ISEQFTAMFR	1xOxidation [M8]	0.00914881	0.00110578	3	39	3	Q8IWP6; B2R6L0; P07437	0	1245.59	2.55	High	0.0002483	0.001124
	FALSE	High	NMMAACDPR	1xCarbamidomethyl [C6]	0.169012	0.00460549	3	50	4	Q8IWP6; B2R6L0; P07437	0	1065.43	2.28	High	0.008244	0.2584
	FALSE	High	IREEYPDR		0.197892	0.0054924	3	35	2	Q8IWP6; B2R6L0; P07437	1	1077.53	2.54	High	0.002021	0.08362
	FALSE	High	NMMAACDPR	1xOxidation [M2]; 1xCarbamidomethyl [C6]	0.20257	0.0054924	3	50	2	Q8IWP6; B2R6L0; P07437	0	1081.42	1.95	High	0.002363	0.08663
FALSE	High	Master Protein	P35527	Keratin, type I cytoskeletal 9 OS=Homo sapiens OX=9606 GN=KRT9 PE=1 SV=3	0	153.915	61.9583	28	100	27	1	623	62	5.24	279.19	28
	Checked	Confidence	Sequence	Modifications	Qvality PEP	Qvality q-value	# Protein Groups	# Proteins	# PSMs	Master Protein Accessions	# Missed Cleavages	Theo. MH+ [Da]	XCorr Sequest HT	Confidence Sequest HT	Percolator q-Value Sequest HT	Percolator PEP Sequest HT
	FALSE	High	EIETYHNLLEGGQEDFESSGAGK		4.65767e-06	0	1	2	7	P35527	0	2510.13	7.09	High	0	3.393e-08
	FALSE	High	VQALEEANNDLENK		4.22136e-05	0	1	1	6	P35527	0	1586.77	4.65	High	0	1.787e-06
	FALSE	High	QEYEQLIAK		0.00748307	0	1	2	7	P35527	0	1121.58	3.55	High	0	0.0008505
	FALSE	High	QGVDADINGLR		0.00272331	0	1	2	3	P35527	0	1157.59	2.72	High	0	0.0002124
	FALSE	High	SDLEMQYETLQEELMALK		0.000150438	0	1	2	1	P35527	0	2171.02	4.44	High	0	3.983e-06
	FALSE	High	DIENQYETQITQIEHEVSSSGQEVQSSAK		4.23784e-07	0	1	2	3	P35527	0	3264.51	7.54	High	0	1.261e-09
	FALSE	High	SDLEMQYETLQEELMALKK	1xOxidation [M]	5.41915e-05	0	1	2	2	P35527	1	2315.11	4.4	High	0	9.827e-07
	FALSE	High	SDLEMQYETLQEELMALKK	2xOxidation [M5; M15]	0.000691221	0	1	2	1	P35527	1	2331.11	3.3	High	0	3.246e-05
	FALSE	High	YCGQLQMIQEQISNLEAQITDVR	1xOxidation [M7]; 1xCarbamidomethyl [C2]	4.62826e-05	0	1	2	2	P35527	0	2753.32	4.66	High	0	7.658e-06
	FALSE	High	YCGQLQMIQEQISNLEAQITDVR	1xCarbamidomethyl [C2]	4.24818e-06	0	1	2	2	P35527	0	2737.33	4.32	High	0	1.788e-05
	FALSE	High	HGVQELEIELQSQLSK		5.83546e-07	0	1	2	6	P35527	0	1837.97	6.04	High	0	1.958e-09
	FALSE	High	QEIECQNQEYSLLLSIK	1xCarbamidomethyl [C5]	5.31206e-06	0	1	2	4	P35527	0	2095.04	5.11	High	0	4.071e-08
	FALSE	High	IKFEMEQNLR		0.00416412	0	1	2	3	P35527	1	1307.68	2.75	High	0.005192	0.1736
	FALSE	High	GGSGGSYGGGGSGGGYGGGSGSR		7.63858e-08	0	1	2	2	P35527	0	1791.73	4.67	High	0	1.203e-10
	FALSE	High	FSSSSGYGGGSSR		0.00379843	0	1	1	5	P35527	0	1235.53	3.21	High	0	0.000336
	FALSE	High	SGGGGGGGLGSGGSIR		1.35094e-05	0	1	1	3	P35527	0	1232.6	5.45	High	0	1.458e-07
	FALSE	High	IQDWYDKK		0.0585172	0.00110578	1	1	1	P35527	1	1095.55	2.2	High	0.0004329	0.01469
	FALSE	High	GGSGGSHGGGSGFGGESGGSYGGGEEASGSGGGYGGGSGK		0.00868162	0.00110578	1	2	2	P35527	0	3223.28	3.07	High	0.0002483	0.001049
	FALSE	High	GGGGSFGYSYGGGSGGGFSASSLGGGFGGGSR		0.010706	0.00110578	1	1	4	P35527	0	2705.16	2.01	High	0.0005932	0.03538
	FALSE	High	STMQELNSR		0.00823821	0.00110578	1	1	3	P35527	0	1065.5	2.56	High	0.0002483	0.0009735
	FALSE	High	IKFEMEQNLR	1xOxidation [M5]	0.0499401	0.00110578	1	2	3	P35527	1	1323.67	1.95	High	0.0005932	0.02076
	FALSE	High	TLLDIDNTR		0.0313468	0.00110578	1	1	4	P35527	0	1060.56	2.2	High	0.0004329	0.008862
	FALSE	High	FSSSGGGGGGGR		0.0519061	0.00110578	1	1	4	P35527	0	982.434	3.08	High	0.0004329	0.01244
	FALSE	High	KGPAAIQK		0.0157816	0.00110578	1	1	2	P35527	1	812.499	2.61	High	0.0002483	0.002384
	FALSE	High	QVLDNLTMEK		0.0134905	0.00110578	1	2	3	P35527	0	1190.61	2.69	High	0.0002483	0.00242
	FALSE	High	QVLDNLTMEK	1xOxidation [M8]	0.00856859	0.00110578	1	2	4	P35527	0	1206.6	1.88	High	0.0004329	0.009463
	FALSE	High	FEMEQNLR	1xOxidation [M3]	0.0781423	0.00199089	1	2	1	P35527	0	1082.49	1.61	High	0.0005932	0.02206
	FALSE	High	MTLDDFR	1xOxidation [M1]	0.0861054	0.00199089	1	2	3	P35527	0	913.408	1.48	High	0.0005932	0.02527
	FALSE	High	NYSPYYNTIDDLK		0.0768311	0.00199089	1	1	1	P35527	0	1605.74	1.54	High	0.0005932	0.02149
	FALSE	High	IQDWYDK		0.0742717	0.00199089	1	1	1	P35527	0	967.452	1.81	High	0.0005932	0.02049
	FALSE	High	LASYLDK		0.139863	0.0038648	3	16	6	P02533; P13645; P35527	0	809.44	2.21	High	0.002363	0.08814
	FALSE	High	QFSSSYLSR		0.241621	0.00711062	1	1	1	P35527	0	1074.52	0.88	High	0.002679	0.1119
FALSE	High	Master Protein	Q8IWP6	Tubulin beta chain OS=Homo sapiens OX=9606 PE=2 SV=1	0	142.23	66.2921	22	129	4	1	445	49.7	4.92	348.26	22
	Checked	Confidence	Sequence	Modifications	Qvality PEP	Qvality q-value	# Protein Groups	# Proteins	# PSMs	Master Protein Accessions	# Missed Cleavages	Theo. MH+ [Da]	XCorr Sequest HT	Confidence Sequest HT	Percolator q-Value Sequest HT	Percolator PEP Sequest HT
	FALSE	High	LAVNMVPFPR		0.00761505	0	3	50	4	Q8IWP6; B2R6L0; P07437	0	1143.63	2.77	High	0	0.0008759
	FALSE	High	LAVNMVPFPR	1xOxidation [M5]	0.0046051	0	3	50	5	Q8IWP6; B2R6L0; P07437	0	1159.63	2.69	High	0	0.0004385
	FALSE	High	ALTVPELTQQMFDAK		0.000244683	0	1	18	2	Q8IWP6	0	1691.87	3.17	High	0	7.767e-06
	FALSE	High	IMNTFSVVPSPK		0.0031056	0	2	30	2	Q8IWP6; P07437	0	1319.7	3.01	High	0	0.0002551
	FALSE	High	IMNTFSVVPSPK	1xOxidation [M2]	0.000741417	0	2	30	1	Q8IWP6; P07437	0	1335.7	2.16	High	0	3.561e-05
	FALSE	High	ISEQFTAMFR		0.00444667	0	3	39	7	Q8IWP6; B2R6L0; P07437	0	1229.6	3.56	High	0	0.0005692
	FALSE	High	FPGQLNADLR		0.0017194	0	3	56	11	Q8IWP6; B2R6L0; P07437	0	1130.6	2.8	High	0	0.0001857
	FALSE	High	GHYTEGAELVDSVLDVVR		1.48116e-05	0	3	29	3	Q8IWP6; B2R6L0; P07437	0	1958.98	5.79	High	0	6.537e-05
	FALSE	High	MPATFIGNSTAIQELFK		3.28831e-05	0	1	1	1	Q8IWP6	0	1867.96	5.18	High	0	4.957e-07
	FALSE	High	SGPFGQIFRPDNFVFGQSGAGNNWAK		3.00506e-06	0	3	28	2	Q8IWP6; B2R6L0; P07437	0	2798.34	7.7	High	0	5.127e-08
	FALSE	High	EAESCDCLQGFQLTHSLGGGTGSGMGTLLLSK	2xCarbamidomethyl [C5; C7]	5.87538e-06	0	2	23	4	Q8IWP6; P07437	0	3311.53	6.12	High	0	4.863e-07
	FALSE	High	EAESCDCLQGFQLTHSLGGGTGSGMGTLLISK	1xOxidation [M25]; 2xCarbamidomethyl [C5; C7]	0.000106885	0	2	23	4	Q8IWP6; P07437	0	3327.53	4.67	High	0	1.418e-05
	FALSE	High	LHFFMPGFAPLTSR		0.00226578	0	3	42	5	Q8IWP6; B2R6L0; P07437	0	1620.84	4.05	High	0	0.000208
	FALSE	High	LHFFMPGFAPLTSR	1xOxidation [M5]	0.000107354	0	3	42	5	Q8IWP6; B2R6L0; P07437	0	1636.83	4.86	High	0	2.517e-06
	FALSE	High	LTTPTYGDLNHLVSATMSGVTTCLR	1xOxidation [M17]; 1xCarbamidomethyl [C23]	0.000887317	0	3	31	3	Q8IWP6; B2R6L0; P07437	0	2724.33	3.58	High	0	9.6e-05
	FALSE	High	LTTPTYGDLNHLVSATMSGVTTCLR	1xCarbamidomethyl [C23]	0.00555836	0	3	31	1	Q8IWP6; B2R6L0; P07437	0	2708.34	2.4	High	0	0.0005652
	FALSE	High	NSSYFVEWIPNNVK		0.000150438	0	3	44	3	Q8IWP6; B2R6L0; P07437	0	1696.83	4.4	High	0	3.99e-06
	FALSE	High	INVYYNEATGGK		0.000375928	0	1	6	4	Q8IWP6	0	1328.65	3.35	High	0	1.403e-05
	FALSE	High	TAVCDIPPR	1xCarbamidomethyl [C4]	0.00550994	0	3	38	29	Q8IWP6; B2R6L0; P07437	0	1028.52	2.63	High	0	0.0006812
	FALSE	High	EVDEQMLNVQNK		0.00149451	0	3	31	2	Q8IWP6; B2R6L0; P07437	0	1446.69	3.56	High	0	9.34e-05
	FALSE	High	EVDEQMLNVQNK	1xOxidation [M6]	0.000709633	0	3	31	6	Q8IWP6; B2R6L0; P07437	0	1462.68	3.67	High	0	3.348e-05
	FALSE	High	EIVHLQAGQCGNQIGAK	1xCarbamidomethyl [C10]	6.42914e-05	0	3	38	16	Q8IWP6; B2R6L0; P07437	0	1822.92	5.54	High	0	2.207e-06
	FALSE	High	KLAVNMVPFPR		0.0431487	0.00110578	3	50	1	Q8IWP6; B2R6L0; P07437	1	1271.73	2.35	High	0.0004329	0.00959
	FALSE	High	YLTVAAVFR		0.0255696	0.00110578	2	25	4	Q8IWP6; P07437	0	1039.59	2.02	High	0.0004329	0.0104
	FALSE	High	AVLVDLEPGTMDSVR		0.0413295	0.00110578	1	18	2	Q8IWP6	0	1601.82	2.44	High	0.0005932	0.03449
	FALSE	High	ALTVPELTQQMFDAK	1xOxidation [M11]	0.0337394	0.00110578	1	18	1	Q8IWP6	0	1707.86	2.07	High	0.0004329	0.006817
	FALSE	High	NMMAACDPR	2xOxidation [M2; M3]; 1xCarbamidomethyl [C6]	0.0415079	0.00110578	3	50	1	Q8IWP6; B2R6L0; P07437	0	1097.42	1.97	High	0.0004329	0.009083
	FALSE	High	FPGQLNADLRK		0.00910894	0.00110578	3	56	1	Q8IWP6; B2R6L0; P07437	1	1258.69	2.2	High	0.0002483	0.001117
	FALSE	High	ISEQFTAMFR	1xOxidation [M8]	0.00914881	0.00110578	3	39	3	Q8IWP6; B2R6L0; P07437	0	1245.59	2.55	High	0.0002483	0.001124
	FALSE	High	NMMAACDPR	1xCarbamidomethyl [C6]	0.169012	0.00460549	3	50	4	Q8IWP6; B2R6L0; P07437	0	1065.43	2.28	High	0.008244	0.2584
	FALSE	High	IREEYPDR		0.197892	0.0054924	3	35	2	Q8IWP6; B2R6L0; P07437	1	1077.53	2.54	High	0.002021	0.08362
	FALSE	High	NMMAACDPR	1xOxidation [M2]; 1xCarbamidomethyl [C6]	0.20257	0.0054924	3	50	2	Q8IWP6; B2R6L0; P07437	0	1081.42	1.95	High	0.002363	0.08663
FALSE	High	Master Protein	G8JLB6	Heterogeneous nuclear ribonucleoprotein H OS=Homo sapiens OX=9606 GN=HNRNPH1 PE=1 SV=1	0	141.684	53.3898	18	149	10	1	472	51.2	6.8	454.68	18
	Checked	Confidence	Sequence	Modifications	Qvality PEP	Qvality q-value	# Protein Groups	# Proteins	# PSMs	Master Protein Accessions	# Missed Cleavages	Theo. MH+ [Da]	XCorr Sequest HT	Confidence Sequest HT	Percolator q-Value Sequest HT	Percolator PEP Sequest HT
	FALSE	High	GAYGGGYGGYDDYNGYNDGYGFGSDR		0.0012164	0	1	6	2	G8JLB6	0	2717.04	3.06	High	0	7.052e-05
	FALSE	High	YVELFLNSTAGASGGAYEHR		8.19738e-06	0	1	3	9	G8JLB6	0	2142.03	4.96	High	0	2.148e-07
	FALSE	High	EGRPSGEAFVELESEDEVK		3.0389e-05	0	1	15	17	G8JLB6	0	2106.98	6.61	High	0	9.606e-06
	FALSE	High	SNNVEMDWVLK		0.0069776	0	1	16	5	G8JLB6	0	1334.64	3.68	High	0	0.0007749
	FALSE	High	DLNYCFSGMSDHR	1xCarbamidomethyl [C5]	0.000482587	0	2	10	13	G8JLB6; P55795	0	1601.65	3.91	High	0	0.0001885
	FALSE	High	DLNYCFSGMSDHR	1xOxidation [M9]; 1xCarbamidomethyl [C5]	0.00431251	0	2	10	5	G8JLB6; P55795	0	1617.64	3.5	High	0	0.0003992
	FALSE	High	GLPWSCSADEVQR	1xCarbamidomethyl [C6]	0.00102086	0	1	18	5	G8JLB6	0	1504.68	2.3	High	0	0.0001549
	FALSE	High	VTGEADVEFATHEDAVAAMSK		1.80402e-05	0	1	8	12	G8JLB6	0	2178	5.79	High	0	2.111e-06
	FALSE	High	VTGEADVEFATHEDAVAAMSK	1xOxidation [M19]	1.44906e-05	0	1	8	1	G8JLB6	0	2194	4.81	High	0	1.612e-07
	FALSE	High	ATENDIYNFFSPLNPVR		1.49419e-05	0	1	10	3	G8JLB6	0	1996.98	4.94	High	0.0002483	0.001445
	FALSE	High	MMLGTEGGEGFVVK	1xOxidation [M2]; 1xAcetyl [N-Term]	0.000161365	0	1	19	1	G8JLB6	0	1512.71	3.26	High	0	4.386e-06
	FALSE	High	MMLGTEGGEGFVVK	1xAcetyl [N-Term]	8.0745e-05	0	1	19	2	G8JLB6	0	1496.71	4.17	High	0	3.171e-05
	FALSE	High	STGEAFVQFASQEIAEK		7.70959e-06	0	2	11	10	G8JLB6; P55795	0	1841.89	5.65	High	0	2.453e-07
	FALSE	High	YGDGGSTFQSTTGHCVHMR	1xOxidation [M18]; 1xCarbamidomethyl [C15]	0.00060608	0	1	9	1	G8JLB6	0	2113.88	2.44	High	0	2.707e-05
	FALSE	High	VHIEIGPDGR		0.00190165	0	2	13	9	G8JLB6; P55795	0	1092.58	2.74	High	0	0.0004919
	FALSE	High	YGDGGSTFQSTTGHCVHMR	1xCarbamidomethyl [C15]	1.80754e-06	0	1	9	9	G8JLB6	0	2097.89	6.81	High	0	9.248e-09
	FALSE	High	HTGPNSPDTANDGFVR		1.00037e-06	0	2	17	17	G8JLB6; P55795	0	1684.77	5.64	High	0	0.0002221
	FALSE	High	SNNVEMDWVLK	1xOxidation [M6]	0.00939171	0.00110578	1	16	1	G8JLB6	0	1350.64	3.04	High	0.0002483	0.001169
	FALSE	High	THYDPPR		0.0894267	0.00199089	2	12	2	G8JLB6; P55795	0	885.421	2.38	High	0.0005932	0.0267
	FALSE	High	GLPFGCSK	1xCarbamidomethyl [C6]	0.182239	0.00460549	2	20	5	G8JLB6; P55795	0	865.424	1.48	High	0.003523	0.1384
	FALSE	High	YIEIFK		0.161745	0.00460549	2	11	8	G8JLB6; P55795	0	812.455	2.63	High	0.006137	0.2137
	FALSE	High	IQNGAQGIR		0.194064	0.00460549	1	16	4	G8JLB6	0	956.527	1.75	High	0.005045	0.1638
	FALSE	High	FFSDCK	1xCarbamidomethyl [C5]	0.209763	0.00633595	2	19	8	G8JLB6; P55795	0	803.339	1.28	High	0.003015	0.1215
FALSE	High	Master Protein	H0YGT3	Steroid hormone receptor ERR1 (Fragment) OS=Homo sapiens OX=9606 GN=ESRRA PE=1 SV=1	0	127.252	72.2222	16	598	1	1	198	21.4	5.43	2549.28	16
	Checked	Confidence	Sequence	Modifications	Qvality PEP	Qvality q-value	# Protein Groups	# Proteins	# PSMs	Master Protein Accessions	# Missed Cleavages	Theo. MH+ [Da]	XCorr Sequest HT	Confidence Sequest HT	Percolator q-Value Sequest HT	Percolator PEP Sequest HT
	FALSE	High	ALALANSDSVHIEDAEAVEQLR		1.84219e-09	0	3	5	236	H0YGT3; P11474; P11474-2	0	2351.18	7.31	High	0	4.437e-07
	FALSE	High	EALHEALLEYEAGR		2.10306e-05	0	3	5	74	H0YGT3; P11474; P11474-2	0	1600.8	5.09	High	0	1.231e-05
	FALSE	High	LEREEYVLLK		0.00084928	0	3	5	41	H0YGT3; P11474; P11474-2	1	1291.73	4.4	High	0.0002483	0.001349
	FALSE	High	VLAHFYGVK		0.00301186	0	3	6	31	H0YGT3; P11474; P11474-2	0	1033.58	2.97	High	0.0002483	0.001072
	FALSE	High	QTAGKVLAHFYGVK		0.00500433	0	3	6	2	H0YGT3; P11474; P11474-2	1	1518.84	2.8	High	0.0005932	0.0239
	FALSE	High	VLAHFYGVKLEGKVPMHK		0.00732131	0	3	6	2	H0YGT3; P11474; P11474-2	2	2053.14	2.99	High	0	0.0008264
	FALSE	High	SLPLQDELAFAEDLVLDEEGAR		2.72755e-08	0	3	6	72	H0YGT3; P11474; P11474-2	0	2430.2	6.24	High	0	2.73e-09
	FALSE	High	AAGLGELGAALLQLVR		4.43848e-06	0	3	5	60	H0YGT3; P11474; P11474-2	0	1551.92	5.56	High	0	3.014e-06
	FALSE	High	AAGLGELGAALLQLVRR		0.00515997	0	3	5	2	H0YGT3; P11474; P11474-2	1	1708.02	3.4	High	0	0.0005108
	FALSE	High	LLLTLPLLRQTAGKVLAHFYGVK		0.00269956	0	3	6	6	H0YGT3; P11474; P11474-2	2	2551.55	4.27	High	0	0.0007711
	FALSE	High	XRPEVDPLPFPGPFPAGPLAVAGGPR	1xAcetyl [N-Term]	5.08431e-06	0	1	1	3	H0YGT3	0	2666.45	4.79	High	0	3.823e-08
	FALSE	High	LLLTLPLLRQTAGK		0.0204006	0.00110578	3	6	2	H0YGT3; P11474; P11474-2	1	1536.98	2.24	High	0.0002483	0.003393
	FALSE	High	QTAGKVLAHFYGVK	1xAcetyl [K5]	0.0252389	0.00110578	3	6	3	H0YGT3; P11474; P11474-2	1	1560.85	2.8	High	0.0004329	0.0109
	FALSE	High	VLAHFYGVKLEGK		0.0210308	0.00110578	3	6	1	H0YGT3; P11474; P11474-2	1	1460.83	3.54	High	0.0002483	0.003542
	FALSE	High	QTAGKVLAHFYGVKLEGK		0.0259046	0.00110578	3	6	1	H0YGT3; P11474; P11474-2	2	1946.09	2.87	High	0.0002483	0.004728
	FALSE	High	LLLTLPLLR		0.0101596	0.00110578	4	11	34	H0YGT3; P11474; P11474-2; O95718-1	0	1051.72	3.07	High	0.0002483	0.002901
	FALSE	High	EEYVLLK		0.0758616	0.00199089	3	5	28	H0YGT3; P11474; P11474-2	0	893.498	2.74	High	0.0005932	0.02116
FALSE	High	Master Protein	B2R6L0	Tubulin beta chain OS=Homo sapiens OX=9606 PE=2 SV=1	0	118.148	57.0787	19	120	3	1	445	49.9	4.89	317.64	19
	Checked	Confidence	Sequence	Modifications	Qvality PEP	Qvality q-value	# Protein Groups	# Proteins	# PSMs	Master Protein Accessions	# Missed Cleavages	Theo. MH+ [Da]	XCorr Sequest HT	Confidence Sequest HT	Percolator q-Value Sequest HT	Percolator PEP Sequest HT
	FALSE	High	AILVDLEPGTMDSVR		0.000148474	0	2	21	3	B2R6L0; P07437	0	1615.84	3.78	High	0	1.663e-05
	FALSE	High	AILVDLEPGTMDSVR	1xOxidation [M11]	0.000174608	0	2	21	6	B2R6L0; P07437	0	1631.83	3.43	High	0	4.904e-06
	FALSE	High	LAVNMVPFPR		0.00761505	0	3	50	4	Q8IWP6; B2R6L0; P07437	0	1143.63	2.77	High	0	0.0008759
	FALSE	High	LAVNMVPFPR	1xOxidation [M5]	0.0046051	0	3	50	5	Q8IWP6; B2R6L0; P07437	0	1159.63	2.69	High	0	0.0004385
	FALSE	High	ISEQFTAMFR		0.00444667	0	3	39	7	Q8IWP6; B2R6L0; P07437	0	1229.6	3.56	High	0	0.0005692
	FALSE	High	FPGQLNADLR		0.0017194	0	3	56	11	Q8IWP6; B2R6L0; P07437	0	1130.6	2.8	High	0	0.0001857
	FALSE	High	GHYTEGAELVDSVLDVVR		1.48116e-05	0	3	29	3	Q8IWP6; B2R6L0; P07437	0	1958.98	5.79	High	0	6.537e-05
	FALSE	High	SGPFGQIFRPDNFVFGQSGAGNNWAK		3.00506e-06	0	3	28	2	Q8IWP6; B2R6L0; P07437	0	2798.34	7.7	High	0	5.127e-08
	FALSE	High	MSATFIGNSTAIQELFK	1xOxidation [M1]	0.000809319	0	1	12	1	B2R6L0	0	1873.94	2.92	High	0	4.023e-05
	FALSE	High	LHFFMPGFAPLTSR		0.00226578	0	3	42	5	Q8IWP6; B2R6L0; P07437	0	1620.84	4.05	High	0	0.000208
	FALSE	High	LHFFMPGFAPLTSR	1xOxidation [M5]	0.000107354	0	3	42	5	Q8IWP6; B2R6L0; P07437	0	1636.83	4.86	High	0	2.517e-06
	FALSE	High	LTTPTYGDLNHLVSATMSGVTTCLR	1xOxidation [M17]; 1xCarbamidomethyl [C23]	0.000887317	0	3	31	3	Q8IWP6; B2R6L0; P07437	0	2724.33	3.58	High	0	9.6e-05
	FALSE	High	LTTPTYGDLNHLVSATMSGVTTCLR	1xCarbamidomethyl [C23]	0.00555836	0	3	31	1	Q8IWP6; B2R6L0; P07437	0	2708.34	2.4	High	0	0.0005652
	FALSE	High	NSSYFVEWIPNNVK		0.000150438	0	3	44	3	Q8IWP6; B2R6L0; P07437	0	1696.83	4.4	High	0	3.99e-06
	FALSE	High	TAVCDIPPR	1xCarbamidomethyl [C4]	0.00550994	0	3	38	29	Q8IWP6; B2R6L0; P07437	0	1028.52	2.63	High	0	0.0006812
	FALSE	High	EVDEQMLNVQNK		0.00149451	0	3	31	2	Q8IWP6; B2R6L0; P07437	0	1446.69	3.56	High	0	9.34e-05
	FALSE	High	EVDEQMLNVQNK	1xOxidation [M6]	0.000709633	0	3	31	6	Q8IWP6; B2R6L0; P07437	0	1462.68	3.67	High	0	3.348e-05
	FALSE	High	EIVHLQAGQCGNQIGAK	1xCarbamidomethyl [C10]	6.42914e-05	0	3	38	16	Q8IWP6; B2R6L0; P07437	0	1822.92	5.54	High	0	2.207e-06
	FALSE	High	KLAVNMVPFPR		0.0431487	0.00110578	3	50	1	Q8IWP6; B2R6L0; P07437	1	1271.73	2.35	High	0.0004329	0.00959
	FALSE	High	FWEVISDEHGIDPTGSYHGDSDLQLER		0.0159891	0.00110578	1	3	1	B2R6L0	0	3102.41	2.2	High	0.0002483	0.002433
	FALSE	High	INVYYNEAAGNK		0.0460255	0.00110578	1	4	1	B2R6L0	0	1355.66	1.41	High	0.0004329	0.0105
	FALSE	High	NMMAACDPR	2xOxidation [M2; M3]; 1xCarbamidomethyl [C6]	0.0415079	0.00110578	3	50	1	Q8IWP6; B2R6L0; P07437	0	1097.42	1.97	High	0.0004329	0.009083
	FALSE	High	FPGQLNADLRK		0.00910894	0.00110578	3	56	1	Q8IWP6; B2R6L0; P07437	1	1258.69	2.2	High	0.0002483	0.001117
	FALSE	High	ISEQFTAMFR	1xOxidation [M8]	0.00914881	0.00110578	3	39	3	Q8IWP6; B2R6L0; P07437	0	1245.59	2.55	High	0.0002483	0.001124
	FALSE	High	NMMAACDPR	1xCarbamidomethyl [C6]	0.169012	0.00460549	3	50	4	Q8IWP6; B2R6L0; P07437	0	1065.43	2.28	High	0.008244	0.2584
	FALSE	High	IREEYPDR		0.197892	0.0054924	3	35	2	Q8IWP6; B2R6L0; P07437	1	1077.53	2.54	High	0.002021	0.08362
	FALSE	High	NMMAACDPR	1xOxidation [M2]; 1xCarbamidomethyl [C6]	0.20257	0.0054924	3	50	2	Q8IWP6; B2R6L0; P07437	0	1081.42	1.95	High	0.002363	0.08663
FALSE	High	Master Protein	P68363	Tubulin alpha-1B chain OS=Homo sapiens OX=9606 GN=TUBA1B PE=1 SV=1	0	117.77	56.7627	18	74	3	1	451	50.1	5.06	243.73	18
	Checked	Confidence	Sequence	Modifications	Qvality PEP	Qvality q-value	# Protein Groups	# Proteins	# PSMs	Master Protein Accessions	# Missed Cleavages	Theo. MH+ [Da]	XCorr Sequest HT	Confidence Sequest HT	Percolator q-Value Sequest HT	Percolator PEP Sequest HT
	FALSE	High	QLFHPEQLITGK		0.000432515	0	2	35	20	F5H5D3; P68363	0	1410.77	4.53	High	0	5.199e-05
	FALSE	High	AYHEQLSVAEITNACFEPANQMVK	1xCarbamidomethyl [C15]	3.62818e-06	0	1	16	3	P68363	0	2750.29	7.08	High	0	2.403e-08
	FALSE	High	AYHEQLSVAEITNACFEPANQMVK	1xOxidation [M22]; 1xCarbamidomethyl [C15]	1.79614e-05	0	1	16	1	P68363	0	2766.29	4.38	High	0	2.157e-07
	FALSE	High	VGINYQPPTVVPGGDLAK		0.000461898	0	2	27	7	F5H5D3; P68363	0	1824.99	3.95	High	0	1.858e-05
	FALSE	High	NLDIERPTYTNLNR		0.000914952	0	2	25	6	F5H5D3; P68363	0	1718.88	4.1	High	0	4.759e-05
	FALSE	High	FDGALNVDLTEFQTNLVPYPR		2.46124e-07	0	2	25	1	F5H5D3; P68363	0	2409.21	5.81	High	0	5.994e-10
	FALSE	High	LISQIVSSITASLR		0.000299327	0	2	19	5	F5H5D3; P68363	0	1487.88	3.74	High	0	1.029e-05
	FALSE	High	TIGGGDDSFNTFFSETGAGK		1.48693e-07	0	2	26	5	F5H5D3; P68363	0	2007.89	4.9	High	0	3.008e-10
	FALSE	High	AFVHWYVGEGMEEGEFSEAR		0.000300641	0	2	22	2	F5H5D3; P68363	0	2330.02	4.05	High	0	1.036e-05
	FALSE	High	IHFPLATYAPVISAEK		0.000271818	0	2	21	9	F5H5D3; P68363	0	1756.96	4.91	High	0	9.945e-06
	FALSE	High	AVCMLSNTTAIAEAWAR	1xOxidation [M4]; 1xCarbamidomethyl [C3]	0.000385942	0	1	22	1	P68363	0	1880.9	2.41	High	0	1.459e-05
	FALSE	High	AVCMLSNTTAIAEAWAR	1xCarbamidomethyl [C3]	3.23118e-05	0	1	22	2	P68363	0	1864.9	3.86	High	0	4.826e-07
	FALSE	High	AVFVDLEPTVIDEVR		0.000169333	0	2	21	5	F5H5D3; P68363	0	1701.91	4.04	High	0	6.364e-06
	FALSE	High	SIQFVDWCPTGFK	1xCarbamidomethyl [C8]	0.000501999	0	1	8	3	P68363	0	1584.75	3.12	High	0	5.631e-05
	FALSE	High	EIIDLVLDR		0.0105667	0.00110578	2	17	4	F5H5D3; P68363	0	1085.62	2.77	High	0.0002483	0.001369
	FALSE	High	DVNAAIATIK		0.0356896	0.00110578	2	18	1	F5H5D3; P68363	0	1015.58	3.03	High	0.0004329	0.007382
	FALSE	High	YMACCLLYR	2xCarbamidomethyl [C4; C5]	0.0101596	0.00110578	2	20	2	F5H5D3; P68363	0	1249.55	2.29	High	0.0002483	0.001302
	FALSE	High	EDAANNYAR		0.0186201	0.00110578	2	35	2	F5H5D3; P68363	0	1023.45	3.12	High	0.0002483	0.00299
	FALSE	High	LSVDYGK		0.115809	0.00199089	2	23	1	F5H5D3; P68363	0	781.409	1.82	High	0.0005932	0.03851
	FALSE	High	EDMAALEK		0.0836035	0.00199089	2	17	3	F5H5D3; P68363	0	906.424	2.34	High	0.0005932	0.02562
	FALSE	High	YMACCLLYR	1xOxidation [M2]; 2xCarbamidomethyl [C4; C5]	0.108829	0.00199089	2	20	1	F5H5D3; P68363	0	1265.55	1.72	High	0.0005932	0.03531
FALSE	High	Master Protein	B6E4X6	Cellular tumor antigen p53 OS=Homo sapiens OX=9606 PE=2 SV=1	0	107.448	65.9033	24	122	5	1	393	43.7	6.93	352.76	24
	Checked	Confidence	Sequence	Modifications	Qvality PEP	Qvality q-value	# Protein Groups	# Proteins	# PSMs	Master Protein Accessions	# Missed Cleavages	Theo. MH+ [Da]	XCorr Sequest HT	Confidence Sequest HT	Percolator q-Value Sequest HT	Percolator PEP Sequest HT
	FALSE	High	KKPLDGEYFTLQIR		0.000147824	0	1	31	6	B6E4X6	1	1707.94	5.37	High	0	3.904e-06
	FALSE	High	MPEAAPRVAPAPAAPTPAAPAPAPSWPLSSSVPSQK		0.0021782	0	1	14	1	B6E4X6	1	3502.82	3.02	High	0	0.000156
	FALSE	High	VAPAPAAPTPAAPAPAPSWPLSSSVPSQK		4.74003e-06	0	1	15	2	B6E4X6	0	2750.45	5.23	High	0	3.471e-08
	FALSE	High	TCPVQLWVDSTPPPGTR	1xCarbamidomethyl [C2]	6.81935e-06	0	2	71	7	B4XAK8; B6E4X6	0	1910.94	4.89	High	0	5.733e-08
	FALSE	High	CSDSDGLAPPQHLXR	1xCarbamidomethyl [C1]	6.07313e-05	0	2	83	10	A0A223PQI5; B6E4X6	0	1665.8	5.21	High	0	1.617e-06
	FALSE	High	HSVVVPYEPPEVGSDCTTIHYNYMCNSSCMGGMNR	3xCarbamidomethyl [C16; C25; C29]	5.34837e-05	0	2	55	2	A0A223PQI5; B6E4X6	0	4048.68	3.97	High	0	9.684e-07
	FALSE	High	RPILTXITLEDSSGNLLGR		2.53297e-06	0	2	81	8	A0A223PQI5; B6E4X6	0	2068.18	6.89	High	0	1.465e-08
	FALSE	High	KKGEPHHELPPGSTK		2.92138e-05	0	2	92	9	A0A223PQI5; B6E4X6	2	1641.87	5	High	0	4.219e-07
	FALSE	High	LGFLHSGTAK		0.00301186	0	2	63	5	A0A223PQI5; B6E4X6	0	1030.57	3.09	High	0	0.0005788
	FALSE	High	QSQHMTEVVR		0.0015276	0	3	90	5	B4XAK8; A0A223PQI5; B6E4X6	0	1214.59	3.28	High	0.0002483	0.003623
	FALSE	High	KGEPHHELPPGSTK		0.000105489	0	2	92	17	A0A223PQI5; B6E4X6	1	1513.78	5.92	High	0	8.988e-06
	FALSE	High	SVTCTYSPALNK	1xCarbamidomethyl [C4]	0.00249494	0	2	40	9	A0A223PQI5; B6E4X6	0	1340.65	3.38	High	0	0.0002438
	FALSE	High	MFCQLAK	1xOxidation [M1]; 1xCarbamidomethyl [C3]	0.052578	0.00110578	2	71	1	A0A223PQI5; B6E4X6	0	913.427	1.63	High	0.0004329	0.01266
	FALSE	High	VEYLDDR		0.0334488	0.00110578	2	102	6	A0A223PQI5; B6E4X6	0	909.431	2.26	High	0.0005932	0.02458
	FALSE	High	ALPNNTSSSPQPK		0.0261303	0.00110578	2	67	6	A0A223PQI5; B6E4X6	0	1340.68	2.54	High	0.0004329	0.01164
	FALSE	High	ELNEALELK		0.0211224	0.00110578	1	31	4	B6E4X6	0	1058.57	2.89	High	0.0002483	0.003571
	FALSE	High	TEEENLRK		0.0361551	0.00110578	2	84	3	A0A223PQI5; B6E4X6	1	1018.52	1.98	High	0.0004329	0.007502
	FALSE	High	TYQGSYGFR		0.0197891	0.00110578	2	65	13	A0A223PQI5; B6E4X6	0	1078.5	2.61	High	0.0002483	0.005107
	FALSE	High	QSQHMTEVVR	1xOxidation [M5]	0.0367852	0.00110578	3	90	5	B4XAK8; A0A223PQI5; B6E4X6	0	1230.59	3.01	High	0.0004329	0.007666
	FALSE	High	DAQAGKEPGGSR		0.0637327	0.00110578	1	30	2	B6E4X6	1	1172.57	2.7	High	0.0004329	0.01691
	FALSE	High	RTEEENLR		0.0516839	0.00110578	2	82	2	A0A223PQI5; B6E4X6	1	1046.52	2.84	High	0.0004329	0.01233
	FALSE	High	GEPHHELPPGSTK		0.0968408	0.00199089	2	92	1	A0A223PQI5; B6E4X6	0	1385.68	1.59	High	0.0005932	0.02988
	FALSE	High	VCACPGR	2xCarbamidomethyl [C2; C4]	0.109282	0.00199089	2	84	5	A0A223PQI5; B6E4X6	0	819.36	2.22	High	0.005683	0.184
	FALSE	High	VEYLDDRNTFR		0.235306	0.00711062	2	100	1	A0A223PQI5; B6E4X6	1	1427.69	1.24	High	0.002679	0.1079
	FALSE	High	TEEENLR		0.235306	0.00711062	2	84	1	A0A223PQI5; B6E4X6	0	890.421	1.63	High	0.002679	0.1078
FALSE	High	Master Protein	F5H5D3	Tubulin alpha chain OS=Homo sapiens OX=9606 GN=TUBA1C PE=1 SV=1	0	95.027	46.0501	17	69	2	1	519	57.7	5.07	217.42	17
	Checked	Confidence	Sequence	Modifications	Qvality PEP	Qvality q-value	# Protein Groups	# Proteins	# PSMs	Master Protein Accessions	# Missed Cleavages	Theo. MH+ [Da]	XCorr Sequest HT	Confidence Sequest HT	Percolator q-Value Sequest HT	Percolator PEP Sequest HT
	FALSE	High	QLFHPEQLITGK		0.000432515	0	2	35	20	F5H5D3; P68363	0	1410.77	4.53	High	0	5.199e-05
	FALSE	High	VGINYQPPTVVPGGDLAK		0.000461898	0	2	27	7	F5H5D3; P68363	0	1824.99	3.95	High	0	1.858e-05
	FALSE	High	NLDIERPTYTNLNR		0.000914952	0	2	25	6	F5H5D3; P68363	0	1718.88	4.1	High	0	4.759e-05
	FALSE	High	FDGALNVDLTEFQTNLVPYPR		2.46124e-07	0	2	25	1	F5H5D3; P68363	0	2409.21	5.81	High	0	5.994e-10
	FALSE	High	LISQIVSSITASLR		0.000299327	0	2	19	5	F5H5D3; P68363	0	1487.88	3.74	High	0	1.029e-05
	FALSE	High	AYHEQLTVAEITNACFEPANQMVK	1xCarbamidomethyl [C15]	2.39854e-05	0	1	6	2	F5H5D3	0	2764.31	6.02	High	0	3.207e-07
	FALSE	High	TIGGGDDSFNTFFSETGAGK		1.48693e-07	0	2	26	5	F5H5D3; P68363	0	2007.89	4.9	High	0	3.008e-10
	FALSE	High	AFVHWYVGEGMEEGEFSEAR		0.000300641	0	2	22	2	F5H5D3; P68363	0	2330.02	4.05	High	0	1.036e-05
	FALSE	High	IHFPLATYAPVISAEK		0.000271818	0	2	21	9	F5H5D3; P68363	0	1756.96	4.91	High	0	9.945e-06
	FALSE	High	TIQFVDWCPTGFK	1xCarbamidomethyl [C8]	0.00155461	0	1	18	3	F5H5D3	0	1598.77	2.58	High	0	9.83e-05
	FALSE	High	AVFVDLEPTVIDEVR		0.000169333	0	2	21	5	F5H5D3; P68363	0	1701.91	4.04	High	0	6.364e-06
	FALSE	High	EIIDLVLDR		0.0105667	0.00110578	2	17	4	F5H5D3; P68363	0	1085.62	2.77	High	0.0002483	0.001369
	FALSE	High	DVNAAIATIK		0.0356896	0.00110578	2	18	1	F5H5D3; P68363	0	1015.58	3.03	High	0.0004329	0.007382
	FALSE	High	YMACCLLYR	2xCarbamidomethyl [C4; C5]	0.0101596	0.00110578	2	20	2	F5H5D3; P68363	0	1249.55	2.29	High	0.0002483	0.001302
	FALSE	High	EDAANNYAR		0.0186201	0.00110578	2	35	2	F5H5D3; P68363	0	1023.45	3.12	High	0.0002483	0.00299
	FALSE	High	LSVDYGK		0.115809	0.00199089	2	23	1	F5H5D3; P68363	0	781.409	1.82	High	0.0005932	0.03851
	FALSE	High	EDMAALEK		0.0836035	0.00199089	2	17	3	F5H5D3; P68363	0	906.424	2.34	High	0.0005932	0.02562
	FALSE	High	YMACCLLYR	1xOxidation [M2]; 2xCarbamidomethyl [C4; C5]	0.108829	0.00199089	2	20	1	F5H5D3; P68363	0	1265.55	1.72	High	0.0005932	0.03531
FALSE	High	Master Protein	P13647	Keratin, type II cytoskeletal 5 OS=Homo sapiens OX=9606 GN=KRT5 PE=1 SV=3	0	90.457	43.7288	29	94	15	1	590	62.3	7.74	207.66	29
	Checked	Confidence	Sequence	Modifications	Qvality PEP	Qvality q-value	# Protein Groups	# Proteins	# PSMs	Master Protein Accessions	# Missed Cleavages	Theo. MH+ [Da]	XCorr Sequest HT	Confidence Sequest HT	Percolator q-Value Sequest HT	Percolator PEP Sequest HT
	FALSE	High	VDALMDEINFMK		0.0028204	0	1	4	3	P13647	0	1425.68	2.84	High	0	0.0002233
	FALSE	High	VDALMDEINFMK	1xOxidation [M5]	0.000517635	0	1	4	1	P13647	0	1441.67	2.41	High	0	2.182e-05
	FALSE	High	TTAENEFVMLK		0.000751227	0	1	5	4	P13647	0	1282.63	3.09	High	0	3.624e-05
	FALSE	High	LALDVEIATYR		0.000567526	0	3	20	3	P35908; A0A0S2Z428; P13647	0	1263.69	3.1	High	0	8.592e-05
	FALSE	High	VSLAGACGVGGYGSR	1xCarbamidomethyl [C7]	0.000444037	0	1	2	4	P13647	0	1410.68	3.99	High	0	7.39e-05
	FALSE	High	ISISTSGGSFR		0.00513745	0	1	2	4	P13647	0	1111.57	3.16	High	0.0002483	0.001267
	FALSE	High	LAELEEALQK		0.00656331	0	1	4	1	P13647	0	1143.63	3.21	High	0	0.0007102
	FALSE	High	WTLLQEQGTK		0.00429367	0	2	13	4	A0A0S2Z428; P13647	0	1203.64	3.21	High	0	0.0003973
	FALSE	High	QNLEPLFEQYINNLR		0.00114403	0	2	13	1	A0A0S2Z428; P13647	0	1890.97	3.74	High	0	6.462e-05
	FALSE	High	NLDLDSIIAEVK		0.000903004	0	3	19	3	P35908; A0A0S2Z428; P13647	0	1329.73	3.5	High	0	0.0001511
	FALSE	High	YEELQQTAGR		0.00642137	0	1	5	1	P13647	0	1194.57	2.99	High	0	0.0006918
	FALSE	High	NKYEDEINKR		0.00354149	0	3	25	5	A0A0S2Z428; H6VRG1; P13647	2	1308.65	4.15	High	0	0.0003059
	FALSE	High	SGGGGGGGFGR		0.00384864	0	1	4	3	P13647	0	865.391	3.18	High	0	0.0003419
	FALSE	High	KLLEGEECR	1xCarbamidomethyl [C8]	0.00617356	0	4	22	3	F8W1S1; P35908; A0A0S2Z428; P13647	1	1133.56	2.86	High	0.0002483	0.001112
	FALSE	High	TEAESWYQTK		0.00378184	0	1	5	2	P13647	0	1242.56	1.95	High	0	0.0003336
	FALSE	High	DVDAAYMNK		0.0359993	0.00110578	2	19	1	A0A0S2Z428; P13647	0	1026.46	2.02	High	0.0004329	0.007463
	FALSE	High	NKYEDEINK		0.0530307	0.00110578	3	26	2	A0A0S2Z428; H6VRG1; P13647	1	1152.55	1.61	High	0.0004329	0.01276
	FALSE	High	YEDEINKR		0.0595261	0.00110578	4	33	4	P35908; A0A0S2Z428; H6VRG1; P13647	1	1066.52	2.22	High	0.0005932	0.02154
	FALSE	High	NMQDLVEDFK		0.0128028	0.00110578	1	2	3	P13647	0	1238.57	2.95	High	0.0002483	0.001781
	FALSE	High	AQYEEIANR		0.0265877	0.00110578	1	5	3	P13647	0	1093.53	2.43	High	0.0002483	0.005988
	FALSE	High	LLEGEECR	1xCarbamidomethyl [C7]	0.0416872	0.00110578	5	25	9	F8W1S1; P35908; A0A0S2Z428; Q8N1N4; P13647	0	1005.47	2.69	High	0.0005932	0.02263
	FALSE	High	SFSTASAITPSVSR		0.0116314	0.00110578	1	4	1	P13647	0	1410.72	2.95	High	0.0002483	0.001565
	FALSE	High	FASFIDKVR		0.0435218	0.00110578	4	33	1	F8W1S1; P35908; A0A0S2Z428; P13647	1	1082.6	2.31	High	0.0004329	0.009688
	FALSE	High	FASFIDK		0.0472281	0.00110578	4	42	10	F8W1S1; P35908; A0A0S2Z428; P13647	0	827.43	3.03	High	0.005832	0.2004
	FALSE	High	QLDSIVGER		0.0268193	0.00110578	2	12	3	A0A0S2Z428; P13647	0	1016.54	2.79	High	0.0004329	0.007164
	FALSE	High	FLEQQNK		0.0811709	0.00199089	3	50	5	A0A0S2Z428; Q8N1N4; P13647	0	906.468	1.95	High	0.0005932	0.03287
	FALSE	High	EYQELMNTK		0.0843112	0.00199089	1	4	1	P13647	0	1155.54	1.93	High	0.0005932	0.02448
	FALSE	High	SLYNLGGSK		0.0829015	0.00199089	1	2	2	P13647	0	938.494	1.91	High	0.0005932	0.02402
	FALSE	High	HEISEMNR		0.135931	0.0038648	1	4	3	P13647	0	1015.46	2.15	High	0.0009623	0.04862
	FALSE	High	AEIDNVKK		0.194825	0.00460549	1	4	1	P13647	1	916.51	1.38	High	0.002021	0.08192
	FALSE	High	HEISEMNR	1xOxidation [M6]	0.277294	0.00965151	1	4	3	P13647	0	1031.46	1.57	High	0.008402	0.2612
FALSE	High	Master Protein	A0A223PQI5	Cellular tumor antigen p53 OS=Homo sapiens OX=9606 PE=3 SV=1	0	87.66	64.7399	20	105	2	1	346	38.5	5.97	288.9	20
	Checked	Confidence	Sequence	Modifications	Qvality PEP	Qvality q-value	# Protein Groups	# Proteins	# PSMs	Master Protein Accessions	# Missed Cleavages	Theo. MH+ [Da]	XCorr Sequest HT	Confidence Sequest HT	Percolator q-Value Sequest HT	Percolator PEP Sequest HT
	FALSE	High	CSDSDGLAPPQHLXR	1xCarbamidomethyl [C1]	6.07313e-05	0	2	83	10	A0A223PQI5; B6E4X6	0	1665.8	5.21	High	0	1.617e-06
	FALSE	High	HSVVVPYEPPEVGSDCTTIHYNYMCNSSCMGGMNR	3xCarbamidomethyl [C16; C25; C29]	5.34837e-05	0	2	55	2	A0A223PQI5; B6E4X6	0	4048.68	3.97	High	0	9.684e-07
	FALSE	High	MPEAAPPVAPAPAAPTPAAPAPAPSWPLSSSVPSQK	1xOxidation [M1]	3.90118e-05	0	1	40	2	A0A223PQI5	0	3459.76	4.91	High	0	6.28e-07
	FALSE	High	MPEAAPPVAPAPAAPTPAAPAPAPSWPLSSSVPSQK		0.0055341	0	1	40	1	A0A223PQI5	0	3443.77	3.62	High	0	0.000564
	FALSE	High	RPILTXITLEDSSGNLLGR		2.53297e-06	0	2	81	8	A0A223PQI5; B6E4X6	0	2068.18	6.89	High	0	1.465e-08
	FALSE	High	KKGEPHHELPPGSTK		2.92138e-05	0	2	92	9	A0A223PQI5; B6E4X6	2	1641.87	5	High	0	4.219e-07
	FALSE	High	LGFLHSGTAK		0.00301186	0	2	63	5	A0A223PQI5; B6E4X6	0	1030.57	3.09	High	0	0.0005788
	FALSE	High	QSQHMTEVVR		0.0015276	0	3	90	5	B4XAK8; A0A223PQI5; B6E4X6	0	1214.59	3.28	High	0.0002483	0.003623
	FALSE	High	KGEPHHELPPGSTK		0.000105489	0	2	92	17	A0A223PQI5; B6E4X6	1	1513.78	5.92	High	0	8.988e-06
	FALSE	High	SVTCTYSPALNK	1xCarbamidomethyl [C4]	0.00249494	0	2	40	9	A0A223PQI5; B6E4X6	0	1340.65	3.38	High	0	0.0002438
	FALSE	High	MFCQLAK	1xOxidation [M1]; 1xCarbamidomethyl [C3]	0.052578	0.00110578	2	71	1	A0A223PQI5; B6E4X6	0	913.427	1.63	High	0.0004329	0.01266
	FALSE	High	TCPMQLWVDSTPPPGTR	1xCarbamidomethyl [C2]	0.0106129	0.00110578	1	1	2	A0A223PQI5	0	1942.91	1.89	High	0.006789	0.2263
	FALSE	High	VEYLDDR		0.0334488	0.00110578	2	102	6	A0A223PQI5; B6E4X6	0	909.431	2.26	High	0.0005932	0.02458
	FALSE	High	ALPNNTSSSPQPK		0.0261303	0.00110578	2	67	6	A0A223PQI5; B6E4X6	0	1340.68	2.54	High	0.0004329	0.01164
	FALSE	High	TEEENLRK		0.0361551	0.00110578	2	84	3	A0A223PQI5; B6E4X6	1	1018.52	1.98	High	0.0004329	0.007502
	FALSE	High	TYQGSYGFR		0.0197891	0.00110578	2	65	13	A0A223PQI5; B6E4X6	0	1078.5	2.61	High	0.0002483	0.005107
	FALSE	High	QSQHMTEVVR	1xOxidation [M5]	0.0367852	0.00110578	3	90	5	B4XAK8; A0A223PQI5; B6E4X6	0	1230.59	3.01	High	0.0004329	0.007666
	FALSE	High	RTEEENLR		0.0516839	0.00110578	2	82	2	A0A223PQI5; B6E4X6	1	1046.52	2.84	High	0.0004329	0.01233
	FALSE	High	GEPHHELPPGSTK		0.0968408	0.00199089	2	92	1	A0A223PQI5; B6E4X6	0	1385.68	1.59	High	0.0005932	0.02988
	FALSE	High	VCACPGR	2xCarbamidomethyl [C2; C4]	0.109282	0.00199089	2	84	5	A0A223PQI5; B6E4X6	0	819.36	2.22	High	0.005683	0.184
	FALSE	High	VEYLDDRNTFR		0.235306	0.00711062	2	100	1	A0A223PQI5; B6E4X6	1	1427.69	1.24	High	0.002679	0.1079
	FALSE	High	TEEENLR		0.235306	0.00711062	2	84	1	A0A223PQI5; B6E4X6	0	890.421	1.63	High	0.002679	0.1078
FALSE	High	Master Protein	B2RDN9	cDNA, FLJ96699, highly similar to Homo sapiens thyroid autoantigen 70kDa (Ku antigen) (G22P1), mRNA OS=Homo sapiens OX=9606 PE=2 SV=1	0	84.847	35.3038	20	34	20	1	609	69.7	6.7	83.76	20
	Checked	Confidence	Sequence	Modifications	Qvality PEP	Qvality q-value	# Protein Groups	# Proteins	# PSMs	Master Protein Accessions	# Missed Cleavages	Theo. MH+ [Da]	XCorr Sequest HT	Confidence Sequest HT	Percolator q-Value Sequest HT	Percolator PEP Sequest HT
	FALSE	High	TFNTSTGGLLLPSDTK		0.000590353	0	1	6	2	B2RDN9	0	1651.85	4	High	0	2.602e-05
	FALSE	High	SDSFENPVLQQHFR		0.000761167	0	1	7	2	B2RDN9	0	1703.81	4.07	High	0	3.698e-05
	FALSE	High	DIISIAEDEDLR		0.00191838	0	1	6	2	B2RDN9	0	1388.69	3.43	High	0	0.0006821
	FALSE	High	TFNTSTGGLLLPSDTKR		0.000267095	0	1	5	2	B2RDN9	1	1807.95	3.64	High	0	8.788e-06
	FALSE	High	QIILEKEETEELKR		0.0032163	0	1	6	3	B2RDN9	2	1757.96	3.04	High	0	0.0002674
	FALSE	High	IISSDRDLLAVVFYGTEK		0.000105028	0	1	3	1	B2RDN9	1	2026.09	4.33	High	0	2.446e-06
	FALSE	High	DLLAVVFYGTEK		0.00112416	0	1	3	1	B2RDN9	0	1354.73	2.96	High	0	6.325e-05
	FALSE	High	IQVTPPGFQLVFLPFADDK		0.00659207	0	1	7	1	B2RDN9	0	2132.14	2.99	High	0	0.0007161
	FALSE	High	NLEALALDLMEPEQAVDLTLPK		0.000132486	0	1	7	2	B2RDN9	0	2423.27	3.59	High	0	3.346e-06
	FALSE	High	IQVTPPGFQLVFLPFADDKR		2.89589e-05	0	1	7	1	B2RDN9	1	2288.24	4.69	High	0	4.151e-07
	FALSE	High	FDDPGLMLMGFKPLVLLK		0.00211244	0	1	6	1	B2RDN9	0	2034.12	2.75	High	0	0.0001498
	FALSE	High	NIYVLQELDNPGAK		0.00479008	0	1	4	1	B2RDN9	0	1573.82	3.77	High	0	0.0004631
	FALSE	High	ILELDQFK		0.0251296	0.00110578	1	5	3	B2RDN9	0	1005.56	1.89	High	0.0002483	0.006066
	FALSE	High	VHFEESSK		0.0337394	0.00110578	1	6	2	B2RDN9	0	962.458	1.71	High	0.0004329	0.006812
	FALSE	High	KPGGFDISLFYR		0.0355357	0.00110578	1	6	3	B2RDN9	0	1399.74	2.7	High	0.0004329	0.007606
	FALSE	High	IMATPEQVGK	1xOxidation [M2]	0.0409747	0.00110578	1	7	1	B2RDN9	0	1089.56	2.25	High	0.0004329	0.00893
	FALSE	High	DSLIFLVDASK		0.00989693	0.00110578	1	3	2	B2RDN9	0	1207.66	2.56	High	0.0002483	0.001251
	FALSE	High	VEYSEEELK		0.0508047	0.00110578	1	7	1	B2RDN9	0	1125.53	1.91	High	0.0004329	0.01208
	FALSE	High	EETEELKR		0.0503706	0.00110578	1	6	1	B2RDN9	1	1033.52	1.9	High	0.0004329	0.01193
	FALSE	High	DKNSVNFK		0.0875668	0.00199089	1	4	2	B2RDN9	1	951.489	1.4	High	0.0005932	0.02595
FALSE	High	Master Protein	P55795	Heterogeneous nuclear ribonucleoprotein H2 OS=Homo sapiens OX=9606 GN=HNRNPH2 PE=1 SV=1	0	83.376	46.5479	15	105	7	1	449	49.2	6.3	283.47	15
	Checked	Confidence	Sequence	Modifications	Qvality PEP	Qvality q-value	# Protein Groups	# Proteins	# PSMs	Master Protein Accessions	# Missed Cleavages	Theo. MH+ [Da]	XCorr Sequest HT	Confidence Sequest HT	Percolator q-Value Sequest HT	Percolator PEP Sequest HT
	FALSE	High	EGRPSGEAFVELESEEEVK		0.000204445	0	1	3	4	P55795	0	2121	5.31	High	0	6.099e-06
	FALSE	High	GLPWSCSADEVMR	1xCarbamidomethyl [C6]	0.000673286	0	1	3	4	P55795	0	1507.67	2.2	High	0	0.0002024
	FALSE	High	DLNYCFSGMSDHR	1xCarbamidomethyl [C5]	0.000482587	0	2	10	13	G8JLB6; P55795	0	1601.65	3.91	High	0	0.0001885
	FALSE	High	DLNYCFSGMSDHR	1xOxidation [M9]; 1xCarbamidomethyl [C5]	0.00431251	0	2	10	5	G8JLB6; P55795	0	1617.64	3.5	High	0	0.0003992
	FALSE	High	VTGEADVEFATHEDAVAAMAK	1xOxidation [M19]	8.32602e-05	0	1	3	8	P55795	0	2178	5.73	High	0	1.024e-05
	FALSE	High	VTGEADVEFATHEDAVAAMAK		0.000304619	0	1	3	1	P55795	0	2162.01	3.18	High	0	1.051e-05
	FALSE	High	STGEAFVQFASQEIAEK		7.70959e-06	0	2	11	10	G8JLB6; P55795	0	1841.89	5.65	High	0	2.453e-07
	FALSE	High	VHIEIGPDGR		0.00190165	0	2	13	9	G8JLB6; P55795	0	1092.58	2.74	High	0	0.0004919
	FALSE	High	YGDGGSSFQSTTGHCVHMR	1xCarbamidomethyl [C15]	2.88885e-06	0	1	3	3	P55795	0	2083.87	5.63	High	0	3.783e-07
	FALSE	High	HTGPNSPDTANDGFVR		1.00037e-06	0	2	17	17	G8JLB6; P55795	0	1684.77	5.64	High	0	0.0002221
	FALSE	High	GAYGGGYGGYDDYGGYNDGYGFGSDR		0.0116823	0.00110578	1	3	2	P55795	0	2660.02	1.86	High	0.0002483	0.001571
	FALSE	High	SNSVEMDWVLK		0.00887332	0.00110578	1	1	4	P55795	0	1307.63	3.06	High	0.0002483	0.001081
	FALSE	High	ATENDIYNFFSPLNPMR	1xOxidation [M16]	0.0100274	0.00110578	1	3	1	P55795	0	2044.94	3.34	High	0.0002483	0.001279
	FALSE	High	THYDPPR		0.0894267	0.00199089	2	12	2	G8JLB6; P55795	0	885.421	2.38	High	0.0005932	0.0267
	FALSE	High	YGDGGSSFQSTTGHCVHMR	1xOxidation [M18]; 1xCarbamidomethyl [C15]	0.0901811	0.00199089	1	3	1	P55795	0	2099.87	1.81	High	0.0005932	0.02697
	FALSE	High	GLPFGCSK	1xCarbamidomethyl [C6]	0.182239	0.00460549	2	20	5	G8JLB6; P55795	0	865.424	1.48	High	0.003523	0.1384
	FALSE	High	YIEIFK		0.161745	0.00460549	2	11	8	G8JLB6; P55795	0	812.455	2.63	High	0.006137	0.2137
	FALSE	High	FFSDCK	1xCarbamidomethyl [C5]	0.209763	0.00633595	2	19	8	G8JLB6; P55795	0	803.339	1.28	High	0.003015	0.1215
FALSE	High	Master Protein	Q08945	FACT complex subunit SSRP1 OS=Homo sapiens OX=9606 GN=SSRP1 PE=1 SV=1	0	76.719	33.9915	19	50	19	1	709	81	6.87	128.78	19
	Checked	Confidence	Sequence	Modifications	Qvality PEP	Qvality q-value	# Protein Groups	# Proteins	# PSMs	Master Protein Accessions	# Missed Cleavages	Theo. MH+ [Da]	XCorr Sequest HT	Confidence Sequest HT	Percolator q-Value Sequest HT	Percolator PEP Sequest HT
	FALSE	High	QGTQYTFSSIER		0.000676242	0	1	1	1	Q08945	0	1416.68	3.77	High	0	3.137e-05
	FALSE	High	ASSGLLYPLER		0.00189334	0	1	1	6	Q08945	0	1205.65	3.23	High	0.0002483	0.003102
	FALSE	High	GFIYVHKPPVHIR		0.00735338	0	1	1	1	Q08945	0	1562.9	2.98	High	0	0.0008308
	FALSE	High	IKSDHPGISITDLSK		0.00795521	0	1	2	1	Q08945	1	1610.87	1.54	High	0	0.00093
	FALSE	High	ITVPGNFQGHSGAQCITCSYK	2xCarbamidomethyl [C15; C18]	6.18052e-05	0	1	1	2	Q08945	0	2325.08	3.23	High	0	1.176e-06
	FALSE	High	IYPTFLHLHGK		0.00164571	0	1	2	3	Q08945	0	1325.74	2.87	High	0	0.0001835
	FALSE	High	FYVPPTQEDGVDPVEAFAQNVLSK		1.54751e-05	0	1	2	4	Q08945	0	2650.3	5.02	High	0	2.137e-05
	FALSE	High	FGGQLLSFDIGDQPVFEIPLSNVSQCTTGK	1xCarbamidomethyl [C26]	6.0998e-05	0	1	3	1	Q08945	0	3254.6	3.59	High	0	1.159e-06
	FALSE	High	VDNIQAGELTEGIWR		8.47325e-05	0	1	2	3	Q08945	0	1700.86	4.29	High	0	1.201e-05
	FALSE	High	FDEISFVNFAR		0.00112909	0	1	1	5	Q08945	0	1344.66	3.27	High	0	0.0001168
	FALSE	High	ADVIQATGDAICIFR	1xCarbamidomethyl [C12]	5.00812e-05	0	1	2	3	Q08945	0	1649.83	3.99	High	0	8.816e-07
	FALSE	High	NMSGSLYEMVSR		0.0127471	0.00110578	1	1	1	Q08945	0	1373.62	2.35	High	0.0002483	0.001779
	FALSE	High	LFDFVNAK		0.0325918	0.00110578	1	2	6	Q08945	0	953.509	2.33	High	0.0004329	0.0165
	FALSE	High	IPYTTVLR		0.032311	0.00110578	1	2	2	Q08945	0	962.567	1.36	High	0.0002483	0.006434
	FALSE	High	SFDFEIETK		0.0191958	0.00110578	1	1	3	Q08945	0	1115.53	2.37	High	0.0002483	0.003114
	FALSE	High	LFLLPHK		0.0629227	0.00110578	1	2	4	Q08945	0	867.545	1.92	High	0.0005932	0.03133
	FALSE	High	QGTQYTFSSIEREEYGK		0.100972	0.00199089	1	1	1	Q08945	1	2022.94	2.57	High	0.0005932	0.03166
	FALSE	High	ELQCLTPR	1xCarbamidomethyl [C4]	0.0993002	0.00199089	1	2	2	Q08945	0	1016.52	2.16	High	0.0005932	0.03092
	FALSE	High	ESEFEK		0.261391	0.00885283	1	2	1	Q08945	0	768.341	1.63	High	0.003015	0.1258
FALSE	High	Master Protein	P13010	X-ray repair cross-complementing protein 5 OS=Homo sapiens OX=9606 GN=XRCC5 PE=1 SV=3	0	71.105	37.1585	19	33	19	1	732	82.7	5.81	80.21	19
	Checked	Confidence	Sequence	Modifications	Qvality PEP	Qvality q-value	# Protein Groups	# Proteins	# PSMs	Master Protein Accessions	# Missed Cleavages	Theo. MH+ [Da]	XCorr Sequest HT	Confidence Sequest HT	Percolator q-Value Sequest HT	Percolator PEP Sequest HT
	FALSE	High	HIEIFTDLSSR		0.00171188	0	1	3	1	P13010	0	1317.68	2.44	High	0	0.0001123
	FALSE	High	ANPQVGVAFPHIK		0.00682673	0	1	2	3	P13010	0	1377.76	3.14	High	0	0.0007535
	FALSE	High	ETVYCLNDDDETEVLKEDIIQGFR	1xCarbamidomethyl [C5]	4.87816e-05	0	1	2	1	P13010	1	2901.35	5.14	High	0	8.501e-07
	FALSE	High	YAPTEAQLNAVDALIDSMSLAK		0.000142732	0	1	2	3	P13010	0	2321.17	4.13	High	0	3.712e-06
	FALSE	High	IQPGSQQADFLDALIVSMDVIQHETIGK		1.8199e-05	0	1	3	1	P13010	0	3053.56	4.5	High	0	2.202e-07
	FALSE	High	IQPGSQQADFLDALIVSMDVIQHETIGK	1xOxidation [M18]	0.000838189	0	1	3	1	P13010	0	3069.56	2.46	High	0	4.211e-05
	FALSE	High	SQLDIIIHSLK		0.00476917	0	1	2	2	P13010	0	1266.74	3.27	High	0	0.0004585
	FALSE	High	TDTLEDLFPTTK		0.000968577	0	1	2	2	P13010	0	1380.69	3.72	High	0	5.155e-05
	FALSE	High	TEQGGAHFSVSSLAEGSVTSVGSVNPAENFR		0.000140868	0	1	2	1	P13010	0	3121.48	3.56	High	0	3.65e-06
	FALSE	High	EEASGSSVTAEEAK		0.00144304	0	1	2	2	P13010	0	1394.63	2.71	High	0	8.892e-05
	FALSE	High	EEASGSSVTAEEAKK		0.0553517	0.00110578	1	2	1	P13010	1	1522.72	1.17	High	0.0004329	0.01363
	FALSE	High	TLFPLIEAK		0.0206684	0.00110578	1	2	5	P13010	0	1031.61	2.26	High	0.0002483	0.003449
	FALSE	High	CFSVLGFCK	2xCarbamidomethyl [C1; C8]	0.01775	0.00110578	1	2	1	P13010	0	1117.52	2.91	High	0.0002483	0.002799
	FALSE	High	KKDQVTAQEIFQDNHEDGPTAK		0.0585172	0.00110578	1	2	1	P13010	2	2499.21	2.45	High	0.0004329	0.01469
	FALSE	High	EPLPPIQQHIWNMLNPPAEVTTK		0.0143393	0.00110578	1	2	1	P13010	0	2653.38	2.35	High	0.0002483	0.002084
	FALSE	High	KYAPTEAQLNAVDALIDSMSLAK	1xOxidation [M19]	0.10353	0.00199089	1	2	1	P13010	1	2465.26	2.02	High	0.0005932	0.03292
	FALSE	High	FFMGNQVLK		0.0829015	0.00199089	1	2	3	P13010	0	1083.57	1.57	High	0.0005932	0.02401
	FALSE	High	VITMFVQR		0.0768311	0.00199089	1	4	1	P13010	0	993.555	1.85	High	0.0005932	0.02157
	FALSE	High	EDGSGDRGDGPFR		0.0708855	0.00199089	1	2	1	P13010	1	1364.58	2.39	High	0.0005932	0.01921
	FALSE	High	LGGHGPSFPLK		0.181521	0.00460549	1	2	1	P13010	0	1109.61	2.17	High	0.001483	0.07364
FALSE	High	Master Protein	Q9Y3I0	tRNA-splicing ligase RtcB homolog OS=Homo sapiens OX=9606 GN=RTCB PE=1 SV=1	0	65.897	40.9901	16	33	16	1	505	55.2	7.23	84.47	16
	Checked	Confidence	Sequence	Modifications	Qvality PEP	Qvality q-value	# Protein Groups	# Proteins	# PSMs	Master Protein Accessions	# Missed Cleavages	Theo. MH+ [Da]	XCorr Sequest HT	Confidence Sequest HT	Percolator q-Value Sequest HT	Percolator PEP Sequest HT
	FALSE	High	GLGHQVATDALVAMEK		0.00229574	0	1	2	3	Q9Y3I0	0	1639.85	4.08	High	0	0.0001997
	FALSE	High	IASPEGQDYLK		0.00670838	0	1	2	2	Q9Y3I0	0	1220.62	2.2	High	0.0005932	0.03406
	FALSE	High	GMAAAGNYAWVNR		0.000486835	0	1	2	1	Q9Y3I0	0	1380.65	2.05	High	0	1.996e-05
	FALSE	High	VFNTTPDDLDLHVIYDVSHNIAK		0.000641605	0	1	2	1	Q9Y3I0	0	2626.31	3.67	High	0	2.92e-05
	FALSE	High	GLPQLGTLGAGNHYAEIQVVDEIFNEYAAK		2.39854e-05	0	1	1	1	Q9Y3I0	0	3217.62	4.25	High	0	3.207e-07
	FALSE	High	EQLAQAMFDHIPVGVGSK		0.000202661	0	1	3	2	Q9Y3I0	0	1926.97	3.94	High	0	6.006e-06
	FALSE	High	TNLDESDVQPVKEQLAQAMFDHIPVGVGSK		0.00735338	0	1	3	1	Q9Y3I0	1	3252.62	2.81	High	0	0.0008315
	FALSE	High	NVTDVVNTCHDAGISK	1xCarbamidomethyl [C9]	0.000149126	0	1	1	5	Q9Y3I0	0	1729.82	3.33	High	0	4.83e-05
	FALSE	High	VEQHVVDGK		0.00374887	0	1	2	2	Q9Y3I0	0	1010.53	3.05	High	0	0.0003302
	FALSE	High	SYNDELQFLEK		0.0086061	0.00110578	1	4	2	Q9Y3I0	0	1385.66	2.93	High	0.0002483	0.001032
	FALSE	High	LADMGIAIR	1xOxidation [M4]	0.0238542	0.00110578	1	1	2	Q9Y3I0	0	975.529	2.14	High	0.0009623	0.04267
	FALSE	High	GGGVGGFLPAMK		0.0197891	0.00110578	1	4	3	Q9Y3I0	0	1090.57	2.5	High	0.0002483	0.004582
	FALSE	High	TNLDESDVQPVK		0.00964103	0.00110578	1	3	2	Q9Y3I0	0	1344.66	2.76	High	0.0002483	0.00121
	FALSE	High	LVMEEAPESYK		0.0118362	0.00110578	1	1	3	Q9Y3I0	0	1295.62	2.5	High	0.0002483	0.001733
	FALSE	High	LVMEEAPESYK	1xOxidation [M3]	0.0585172	0.00110578	1	1	1	Q9Y3I0	0	1311.61	2.11	High	0.0004329	0.01466
	FALSE	High	SSMTFLTR	1xOxidation [M3]	0.081859	0.00199089	1	2	1	Q9Y3I0	0	958.466	1.07	High	0.0005932	0.02349
	FALSE	High	LRPIAVIK		0.171043	0.00460549	1	1	1	Q9Y3I0	0	909.624	2.12	High	0.00131	0.06764
FALSE	High	Master Protein	A0A0S2Z428	HCG2039812, isoform CRA_b (Fragment) OS=Homo sapiens OX=9606 GN=KRT6A PE=2 SV=1	0	60.5	32.2695	22	71	7	1	564	60	8	156.52	22
	Checked	Confidence	Sequence	Modifications	Qvality PEP	Qvality q-value	# Protein Groups	# Proteins	# PSMs	Master Protein Accessions	# Missed Cleavages	Theo. MH+ [Da]	XCorr Sequest HT	Confidence Sequest HT	Percolator q-Value Sequest HT	Percolator PEP Sequest HT
	FALSE	High	LALDVEIATYR		0.000567526	0	3	20	3	P35908; A0A0S2Z428; P13647	0	1263.69	3.1	High	0	8.592e-05
	FALSE	High	WTLLQEQGTK		0.00429367	0	2	13	4	A0A0S2Z428; P13647	0	1203.64	3.21	High	0	0.0003973
	FALSE	High	TAAENEFVTLK		0.00647778	0	1	10	1	A0A0S2Z428	0	1222.63	2.7	High	0	0.0006993
	FALSE	High	QNLEPLFEQYINNLR		0.00114403	0	2	13	1	A0A0S2Z428; P13647	0	1890.97	3.74	High	0	6.462e-05
	FALSE	High	NLDLDSIIAEVK		0.000903004	0	3	19	3	P35908; A0A0S2Z428; P13647	0	1329.73	3.5	High	0	0.0001511
	FALSE	High	NKYEDEINKR		0.00354149	0	3	25	5	A0A0S2Z428; H6VRG1; P13647	2	1308.65	4.15	High	0	0.0003059
	FALSE	High	KLLEGEECR	1xCarbamidomethyl [C8]	0.00617356	0	4	22	3	F8W1S1; P35908; A0A0S2Z428; P13647	1	1133.56	2.86	High	0.0002483	0.001112
	FALSE	High	YEELQVTAGR		0.00688668	0	1	10	2	A0A0S2Z428	0	1165.58	2.37	High	0.0002483	0.001097
	FALSE	High	DVDAAYMNK		0.0359993	0.00110578	2	19	1	A0A0S2Z428; P13647	0	1026.46	2.02	High	0.0004329	0.007463
	FALSE	High	NKYEDEINK		0.0530307	0.00110578	3	26	2	A0A0S2Z428; H6VRG1; P13647	1	1152.55	1.61	High	0.0004329	0.01276
	FALSE	High	YEDEINKR		0.0595261	0.00110578	4	33	4	P35908; A0A0S2Z428; H6VRG1; P13647	1	1066.52	2.22	High	0.0005932	0.02154
	FALSE	High	AQYEEIAQR		0.0179051	0.00110578	2	17	8	P35908; A0A0S2Z428	0	1107.54	2.69	High	0.0002483	0.00284
	FALSE	High	LLEGEECR	1xCarbamidomethyl [C7]	0.0416872	0.00110578	5	25	9	F8W1S1; P35908; A0A0S2Z428; Q8N1N4; P13647	0	1005.47	2.69	High	0.0005932	0.02263
	FALSE	High	QEIAEINR		0.0452405	0.00110578	1	10	2	A0A0S2Z428	0	972.511	1.94	High	0.0004329	0.01025
	FALSE	High	FASFIDKVR		0.0435218	0.00110578	4	33	1	F8W1S1; P35908; A0A0S2Z428; P13647	1	1082.6	2.31	High	0.0004329	0.009688
	FALSE	High	FASFIDK		0.0472281	0.00110578	4	42	10	F8W1S1; P35908; A0A0S2Z428; P13647	0	827.43	3.03	High	0.005832	0.2004
	FALSE	High	QLDSIVGER		0.0268193	0.00110578	2	12	3	A0A0S2Z428; P13647	0	1016.54	2.79	High	0.0004329	0.007164
	FALSE	High	GSGGLGGACGGAGFGSR	1xCarbamidomethyl [C9]	0.0193635	0.00110578	1	10	1	A0A0S2Z428	0	1424.63	3.21	High	0.0002483	0.003165
	FALSE	High	SGFSSVSVSR		0.0157816	0.00110578	1	5	1	A0A0S2Z428	0	1012.51	1.86	High	0.0002483	0.002389
	FALSE	High	FLEQQNK		0.0811709	0.00199089	3	50	5	A0A0S2Z428; Q8N1N4; P13647	0	906.468	1.95	High	0.0005932	0.03287
	FALSE	High	SEIDHVK		0.138165	0.0038648	1	10	1	A0A0S2Z428	0	827.426	1.19	High	0.0009623	0.04974
	FALSE	High	SLYGLGGSK		0.159172	0.00460549	1	11	1	A0A0S2Z428	0	881.473	1.54	High	0.00131	0.06093
FALSE	High	Master Protein	B5BUB1	RuvB-like helicase (Fragment) OS=Homo sapiens OX=9606 GN=RUVBL1 PE=2 SV=1	0	54.025	40.1316	13	29	13	1	456	50.2	6.42	85.76	13
	Checked	Confidence	Sequence	Modifications	Qvality PEP	Qvality q-value	# Protein Groups	# Proteins	# PSMs	Master Protein Accessions	# Missed Cleavages	Theo. MH+ [Da]	XCorr Sequest HT	Confidence Sequest HT	Percolator q-Value Sequest HT	Percolator PEP Sequest HT
	FALSE	High	VPFCPMVGSEVYSTEIK	1xCarbamidomethyl [C4]	0.000116165	0	1	5	2	B5BUB1	0	1942.93	3.74	High	0	2.794e-06
	FALSE	High	GLGLDESGLAK		0.00431251	0	1	3	2	B5BUB1	0	1059.57	2.39	High	0	0.0004005
	FALSE	High	YSVQLLTPANLLAK		0.000262454	0	1	3	1	B5BUB1	0	1530.89	3.51	High	0	8.581e-06
	FALSE	High	TALALAIAQELGSK		0.00124334	0	1	5	1	B5BUB1	0	1385.8	4.31	High	0	7.263e-05
	FALSE	High	ALESSIAPIVIFASNR		0.0012488	0	1	8	1	B5BUB1	0	1687.94	2.78	High	0	7.271e-05
	FALSE	High	GTEDITSPHGIPLDLLDR		0.000146535	0	1	7	3	B5BUB1	0	1949	5.4	High	0	4.122e-06
	FALSE	High	LDPSIFESLQK		0.00240905	0	1	5	5	B5BUB1	0	1276.68	2.67	High	0	0.0001798
	FALSE	High	EACGVIVELIK	1xCarbamidomethyl [C3]	0.00555836	0	1	3	4	B5BUB1	0	1230.68	2.87	High	0.0002483	0.002145
	FALSE	High	AQTEGINISEEALNHLGEIGTK		2.88323e-05	0	1	4	2	B5BUB1	0	2324.17	5.75	High	0	4.147e-07
	FALSE	High	QAASGLVGQENAR		0.000650094	0	1	3	2	B5BUB1	0	1300.66	2.99	High	0	9.562e-05
	FALSE	High	EHVEEISELFYDAK		0.0110863	0.00110578	1	3	1	B5BUB1	0	1708.81	3.07	High	0.0002483	0.001466
	FALSE	High	VPFCPMVGSEVYSTEIK	1xOxidation [M6]; 1xCarbamidomethyl [C4]	0.0516839	0.00110578	1	5	1	B5BUB1	0	1958.92	1.92	High	0.0004329	0.01237
	FALSE	High	TISHVIIGLK		0.0262439	0.00110578	1	5	2	B5BUB1	0	1080.68	1.99	High	0.0002483	0.006461
	FALSE	High	AVLLAGPPGTGK		0.126796	0.0038648	1	5	2	B5BUB1	0	1080.64	2.75	High	0.0009623	0.04393
FALSE	High	Master Protein	A0A024RBE7	Thymopoietin, isoform CRA_c OS=Homo sapiens OX=9606 GN=TMPO PE=4 SV=1	0	52.391	38.5463	12	42	7	1	454	50.6	9.38	112.36	12
	Checked	Confidence	Sequence	Modifications	Qvality PEP	Qvality q-value	# Protein Groups	# Proteins	# PSMs	Master Protein Accessions	# Missed Cleavages	Theo. MH+ [Da]	XCorr Sequest HT	Confidence Sequest HT	Percolator q-Value Sequest HT	Percolator PEP Sequest HT
	FALSE	High	EMFPYEASTPTGISASCR	1xCarbamidomethyl [C17]	0.000146535	0	1	5	3	A0A024RBE7	0	2003.88	3.06	High	0	3.863e-06
	FALSE	High	SSTPLPTISSSAENTR		0.000295417	0	2	7	6	A0A024RBE7; P42166	0	1647.82	3.16	High	0	2.356e-05
	FALSE	High	YGVNPGPIVGTTR		0.00168953	0	2	7	3	A0A024RBE7; P42166	0	1330.71	3.94	High	0	0.0001107
	FALSE	High	SELVANNVTLPAGEQR		0.000162073	0	2	6	2	A0A024RBE7; P42166	0	1697.88	4.53	High	0	3.105e-05
	FALSE	High	IDGPVISESTPIAETIMASSNESLVVNR		0.00041945	0	1	2	1	A0A024RBE7	0	2929.48	5.41	High	0	1.631e-05
	FALSE	High	QEDKDDLDVTELTNEDLLDQLVK		0.000428741	0	2	7	1	A0A024RBE7; P42166	1	2688.31	5.97	High	0	1.676e-05
	FALSE	High	HASPILPITEFSDIPR		0.000241487	0	1	3	9	A0A024RBE7	0	1792.96	5.04	High	0	7.634e-06
	FALSE	High	NRPPLPAGTNSK		0.00656331	0	2	6	5	A0A024RBE7; P42166	0	1251.68	3.33	High	0	0.0007128
	FALSE	High	VETSEHFR		0.0283743	0.00110578	1	1	2	A0A024RBE7	0	1004.48	1.98	High	0.0002483	0.006425
	FALSE	High	GGPLQALTR		0.0521291	0.00110578	1	1	2	A0A024RBE7	0	912.526	2.23	High	0.0004329	0.01252
	FALSE	High	MEESFSSK	1xOxidation [M1]	0.057525	0.00110578	1	6	2	A0A024RBE7	0	960.398	1.63	High	0.0004329	0.01432
	FALSE	High	YVPLADVK		0.109737	0.00199089	1	6	6	A0A024RBE7	0	904.514	1.62	High	0.00131	0.06775
FALSE	High	Master Protein	Q8IV63	Inactive serine/threonine-protein kinase VRK3 OS=Homo sapiens OX=9606 GN=VRK3 PE=1 SV=2	0	51.28	45.9916	14	27	14	1	474	52.8	9.04	64.02	14
	Checked	Confidence	Sequence	Modifications	Qvality PEP	Qvality q-value	# Protein Groups	# Proteins	# PSMs	Master Protein Accessions	# Missed Cleavages	Theo. MH+ [Da]	XCorr Sequest HT	Confidence Sequest HT	Percolator q-Value Sequest HT	Percolator PEP Sequest HT
	FALSE	High	SPHEGDLEFISMDLHK		0.000457868	0	1	7	3	Q8IV63	0	1854.87	4.27	High	0	4.08e-05
	FALSE	High	SDLQSLGYCMLK	1xCarbamidomethyl [C9]	0.000774625	0	1	7	2	Q8IV63	0	1414.67	2.39	High	0	3.783e-05
	FALSE	High	LFNEQNFFQR		0.00283277	0	1	5	2	Q8IV63	0	1342.65	3.52	High	0	0.0004205
	FALSE	High	VVMALTYEEKPPYAMLR		0.00222643	0	1	3	2	Q8IV63	0	2011.04	3.06	High	0	0.0001614
	FALSE	High	FCPYCGNSLPVEEHVGSQTFVNPHVSSFQGSK	2xCarbamidomethyl [C2; C5]	0.00200427	0	1	8	1	Q8IV63	0	3595.64	2.74	High	0	0.0001394
	FALSE	High	VTTSLEALPTGTVLTDK		6.34518e-05	0	1	12	2	Q8IV63	0	1745.95	4.09	High	0	1.223e-06
	FALSE	High	LYSTPLLAIPTCMGFGVHQDK	1xCarbamidomethyl [C12]	0.00233631	0	1	5	1	Q8IV63	0	2348.18	1.62	High	0	0.0001725
	FALSE	High	FLVLPSLGR		0.00662096	0	1	5	3	Q8IV63	0	1001.61	2.52	High	0	0.0007221
	FALSE	High	DNQGILYEAAPTSTLTCDSGPQK	1xCarbamidomethyl [C17]	0.00994024	0.00110578	1	9	3	Q8IV63	0	2466.15	3.36	High	0.0002483	0.002038
	FALSE	High	HVAYVEGSR		0.0282516	0.00110578	1	7	1	Q8IV63	0	1017.51	1.79	High	0.0002483	0.005324
	FALSE	High	SLQSALDVSPK		0.0204006	0.00110578	1	6	1	Q8IV63	0	1144.62	2.94	High	0.0002483	0.003396
	FALSE	High	AAKPLQVNK		0.0106129	0.00110578	1	5	1	Q8IV63	0	968.589	1.42	High	0.0002483	0.001378
	FALSE	High	FVDKPGPFVGPCGHWIRPSETLQK	1xCarbamidomethyl [C12]	0.0691015	0.00199089	1	3	1	Q8IV63	0	2752.4	2.82	High	0.0005932	0.01853
	FALSE	High	SVLQVACR	1xCarbamidomethyl [C7]	0.0956328	0.00199089	1	6	4	Q8IV63	0	932.498	2.05	High	0.0005932	0.02933
FALSE	High	Master Protein	P61978-3	Isoform 3 of Heterogeneous nuclear ribonucleoprotein K OS=Homo sapiens OX=9606 GN=HNRNPK	0	46.818	39.5455	14	23	14	1	440	48.5	5.54	55.15	14
	Checked	Confidence	Sequence	Modifications	Qvality PEP	Qvality q-value	# Protein Groups	# Proteins	# PSMs	Master Protein Accessions	# Missed Cleavages	Theo. MH+ [Da]	XCorr Sequest HT	Confidence Sequest HT	Percolator q-Value Sequest HT	Percolator PEP Sequest HT
	FALSE	High	LLIHQSLAGGIIGVK		6.26231e-05	0	1	8	3	P61978-3	0	1518.94	3.59	High	0	1.2e-06
	FALSE	High	IIPTLEEYQHYK		0.00126532	0	1	3	1	P61978-3	0	1533.79	2.66	High	0	7.42e-05
	FALSE	High	IITITGTQDQIQNAQYLLQNSVK		0.00366771	0	1	8	1	P61978-3	0	2589.39	4.39	High	0	0.0003194
	FALSE	High	ILSISADIETIGEILK		0.00100753	0	1	6	1	P61978-3	0	1714.98	3.4	High	0	5.429e-05
	FALSE	High	ILSISADIETIGEILKK		0.000116165	0	1	6	1	P61978-3	1	1843.08	3.79	High	0	2.806e-06
	FALSE	High	IDEPLEGSEDR		0.00156829	0	1	9	3	P61978-3	0	1259.58	2.68	High	0	9.951e-05
	FALSE	High	LFQECCPHSTDR	2xCarbamidomethyl [C5; C6]	0.00546194	0	1	8	1	P61978-3	0	1549.65	3.1	High	0	0.0005546
	FALSE	High	TDYNASVSVPDSSGPER		0.000413972	0	1	7	2	P61978-3	0	1780.8	3.01	High	0	1.6e-05
	FALSE	High	IILDLISESPIK		0.0131422	0.00110578	1	8	1	P61978-3	0	1340.8	2.12	High	0.0002483	0.001856
	FALSE	High	GSYGDLGGPIITTQVTIPK		0.0218696	0.00110578	1	10	1	P61978-3	0	1917.03	2.69	High	0.0002483	0.003731
	FALSE	High	GSDFDCELR	1xCarbamidomethyl [C6]	0.0444686	0.00110578	1	8	3	P61978-3	0	1098.45	1.87	High	0.0004329	0.01249
	FALSE	High	NTDEMVELR		0.0409747	0.00110578	1	9	1	P61978-3	0	1106.51	2.68	High	0.0004329	0.008939
	FALSE	High	ENTQTTIK		0.157899	0.00460549	1	8	2	P61978-3	0	934.484	1.75	High	0.00131	0.06017
	FALSE	High	VVLIGGKPDR		0.233526	0.00711062	1	8	2	P61978-3	0	1053.64	2.01	High	0.005683	0.19
FALSE	High	Master Protein	Q09028	Histone-binding protein RBBP4 OS=Homo sapiens OX=9606 GN=RBBP4 PE=1 SV=3	0	46.255	36.4706	11	25	6	1	425	47.6	4.89	69.7	11
	Checked	Confidence	Sequence	Modifications	Qvality PEP	Qvality q-value	# Protein Groups	# Proteins	# PSMs	Master Protein Accessions	# Missed Cleavages	Theo. MH+ [Da]	XCorr Sequest HT	Confidence Sequest HT	Percolator q-Value Sequest HT	Percolator PEP Sequest HT
	FALSE	High	IGEEQSPEDAEDGPPELLFIHGGHTAK		1.15884e-05	0	1	9	5	Q09028	0	2873.36	6.51	High	0	2.183e-07
	FALSE	High	TPSSDVLVFDYTK		0.000192279	0	2	9	3	Q09028; Q16576-2	0	1471.73	1.76	High	0	5.58e-06
	FALSE	High	GEFGGFGSVSGK		0.00154104	0	1	5	3	Q09028	0	1128.53	2.81	High	0	9.73e-05
	FALSE	High	SNNTSKPSHSVDAHTAEVNCLSFNPYSEFILATGSADK	1xCarbamidomethyl [C20]	0.00078832	0	1	8	1	Q09028	0	4095.9	4.47	High	0	3.874e-05
	FALSE	High	HPSKPDPSGECNPDLR	1xCarbamidomethyl [C11]	2.64129e-05	0	1	4	3	Q09028	0	1805.82	4.64	High	0	3.677e-07
	FALSE	High	LNVWDLSK		0.0631916	0.00110578	2	15	1	Q09028; Q16576-2	0	974.531	1.95	High	0.0004329	0.01633
	FALSE	High	TVALWDLR		0.0185393	0.00110578	2	14	4	Q09028; Q16576-2	0	973.547	2.29	High	0.0002483	0.002977
	FALSE	High	EAAFDDAVEER		0.0100274	0.00110578	1	5	1	Q09028	0	1251.55	2.31	High	0.0002483	0.001278
	FALSE	High	INHEGEVNR		0.0546452	0.00110578	2	9	2	Q09028; Q16576-2	0	1067.52	2.23	High	0.0005932	0.02682
	FALSE	High	RLNVWDLSK		0.143898	0.0038648	2	14	1	Q09028; Q16576-2	1	1130.63	1.78	High	0.00115	0.05263
	FALSE	High	YMPQNPCIIATK	1xOxidation [M2]; 1xCarbamidomethyl [C7]	0.198665	0.0054924	1	4	1	Q09028	0	1451.7	0.74	High	0.002021	0.08422
FALSE	High	Master Protein	P78527	DNA-dependent protein kinase catalytic subunit OS=Homo sapiens OX=9606 GN=PRKDC PE=1 SV=3	0	43.578	4.19089	15	21	15	1	4128	468.8	7.12	38.59	15
	Checked	Confidence	Sequence	Modifications	Qvality PEP	Qvality q-value	# Protein Groups	# Proteins	# PSMs	Master Protein Accessions	# Missed Cleavages	Theo. MH+ [Da]	XCorr Sequest HT	Confidence Sequest HT	Percolator q-Value Sequest HT	Percolator PEP Sequest HT
	FALSE	High	HDVGAYMLMYK		0.00575631	0	1	2	1	P78527	0	1327.62	3.09	High	0	0.000595
	FALSE	High	KLAGANPAVITCDELLLGHEK	1xCarbamidomethyl [C12]	0.00402084	0	1	2	1	P78527	1	2249.2	3.3	High	0	0.0003623
	FALSE	High	LSDFNDITNMLLLK		2.46244e-05	0	1	2	1	P78527	0	1636.86	4.25	High	0	3.324e-07
	FALSE	High	QFINLMLPMK		0.00741795	0	1	3	1	P78527	0	1234.67	2.42	High	0	0.0008418
	FALSE	High	SDPGLLTNTMDVFVK		0.000145894	0	1	3	1	P78527	0	1636.83	4.24	High	0	3.84e-06
	FALSE	High	AQEPESGLSEETQVK		0.000153771	0	1	2	5	P78527	0	1631.78	3.25	High	0	4.112e-06
	FALSE	High	SLGPPQGEEDSVPR		0.00647778	0	1	2	1	P78527	0	1467.71	2.18	High	0	0.0006987
	FALSE	High	MSTSPEAFLALR		0.0147191	0.00110578	1	2	1	P78527	0	1322.68	1.45	High	0.0002483	0.002166
	FALSE	High	TETVTSFR		0.0618581	0.00110578	1	2	2	P78527	0	940.473	2.06	High	0.0009623	0.05026
	FALSE	High	NLLIFENLIDLK		0.040101	0.00110578	1	2	1	P78527	0	1444.84	1.94	High	0.0004329	0.008687
	FALSE	High	LLQDFNR		0.0590196	0.00110578	1	2	1	P78527	0	905.484	1.07	High	0.0004329	0.01488
	FALSE	High	KFIQTFGK		0.0618581	0.00110578	1	2	1	P78527	1	968.556	1.88	High	0.0004329	0.01588
	FALSE	High	LLNFLMK		0.171725	0.00460549	1	2	1	P78527	0	878.517	1.06	High	0.00131	0.06791
	FALSE	High	IAGFDER		0.171043	0.00460549	1	2	2	P78527	0	807.4	1.29	High	0.00131	0.06762
	FALSE	High	DLLLNTMSQEEK	1xOxidation [M7]	0.256571	0.00885283	1	1	1	P78527	0	1436.69	0.99	High	0.003015	0.1226
FALSE	High	Master Protein	P83111	Serine beta-lactamase-like protein LACTB, mitochondrial OS=Homo sapiens OX=9606 GN=LACTB PE=1 SV=2	0	42.584	31.6271	14	20	14	1	547	60.7	8.53	36.94	14
	Checked	Confidence	Sequence	Modifications	Qvality PEP	Qvality q-value	# Protein Groups	# Proteins	# PSMs	Master Protein Accessions	# Missed Cleavages	Theo. MH+ [Da]	XCorr Sequest HT	Confidence Sequest HT	Percolator q-Value Sequest HT	Percolator PEP Sequest HT
	FALSE	High	NDFEQGELYLR		0.00266433	0	1	2	1	P83111	0	1383.65	2.31	High	0	0.0002062
	FALSE	High	LVNTPYVDNSYK		0.00176519	0	1	1	2	P83111	0	1412.71	2.69	High	0	0.0001174
	FALSE	High	FGNAMLYGYQVGLFK		0.000899057	0	1	1	1	P83111	0	1707.86	3.17	High	0	4.649e-05
	FALSE	High	WAGGGFLSTVGDLLK		5.25544e-05	0	1	1	1	P83111	0	1520.81	3.83	High	0	9.408e-07
	FALSE	High	GIIVSIICNMQSVGLNSTALK	1xCarbamidomethyl [C8]	0.000923004	0	1	1	1	P83111	0	2218.19	3.15	High	0	4.816e-05
	FALSE	High	IFHDLDMLTTVQEENEPVIYNR		0.000252305	0	1	2	1	P83111	0	2676.3	4.36	High	0	8.097e-06
	FALSE	High	LDLDIPVQHYVPEFPEK		0.0120972	0.00110578	1	3	4	P83111	0	2039.05	3.55	High	0.0002483	0.001649
	FALSE	High	VPCKPETVMR	1xCarbamidomethyl [C3]	0.0613323	0.00110578	1	2	1	P83111	0	1216.62	1.77	High	0.0004329	0.01567
	FALSE	High	ENVAFEQEK		0.0397566	0.00110578	1	3	1	P83111	0	1093.52	2	High	0.0004329	0.00859
	FALSE	High	IALEFDKDR		0.0191958	0.00110578	1	1	2	P83111	1	1106.58	2.32	High	0.0002483	0.003127
	FALSE	High	SLTMVALAK		0.0446604	0.00110578	1	3	1	P83111	0	933.544	1.44	High	0.0004329	0.01006
	FALSE	High	YLDYMQK		0.0886783	0.00199089	1	2	1	P83111	0	960.45	1.67	High	0.0005932	0.02645
	FALSE	High	LLISHLSGIR		0.132099	0.0038648	1	3	2	P83111	0	1108.68	1.52	High	0.0009623	0.04646
	FALSE	High	FYVYNK		0.181521	0.00460549	1	1	1	P83111	0	833.419	1.29	High	0.001483	0.07354
FALSE	High	Master Protein	Q59EJ3	Heat shock 70kDa protein 1A variant (Fragment) OS=Homo sapiens OX=9606 PE=2 SV=1	0	40.819	21.2976	13	24	11	1	709	77.4	6.3	55.56	13
	Checked	Confidence	Sequence	Modifications	Qvality PEP	Qvality q-value	# Protein Groups	# Proteins	# PSMs	Master Protein Accessions	# Missed Cleavages	Theo. MH+ [Da]	XCorr Sequest HT	Confidence Sequest HT	Percolator q-Value Sequest HT	Percolator PEP Sequest HT
	FALSE	High	FEELCSDLFR	1xCarbamidomethyl [C5]	0.00214037	0	1	21	3	Q59EJ3	0	1315.6	2.32	High	0	0.0005182
	FALSE	High	LVNHFVEEFKR		0.00578154	0	1	15	2	Q59EJ3	1	1417.76	3.3	High	0	0.0005987
	FALSE	High	LVNHFVEEFK		0.00147499	0	1	15	2	Q59EJ3	0	1261.66	2.3	High	0	9.145e-05
	FALSE	High	AQIHDLVLVGGSTR		0.0043695	0	1	14	1	Q59EJ3	0	1465.81	3.1	High	0	0.0004078
	FALSE	High	AFYPEEISSMVLTK		0.00107127	0	1	15	1	Q59EJ3	0	1614.81	2.57	High	0	5.923e-05
	FALSE	High	IINEPTAAAIAYGLDR		0.00174979	0	1	17	2	Q59EJ3	0	1687.9	3.42	High	0	0.0001894
	FALSE	High	ATAGDTHLGGEDFDNR		0.00647778	0	1	29	3	Q59EJ3	0	1675.73	3.31	High	0	0.0006999
	FALSE	High	VEIIANDQGNR		0.016484	0.00110578	2	45	6	V9HW22; Q59EJ3	0	1228.63	2.43	High	0.0002483	0.00253
	FALSE	High	SAVEDEGLK		0.0490898	0.00110578	1	16	1	Q59EJ3	0	947.468	1.9	High	0.0004329	0.0115
	FALSE	High	DAGVIAGLNVLR		0.0216804	0.00110578	1	18	2	Q59EJ3	0	1197.69	2.92	High	0.0005932	0.03812
	FALSE	High	SINPDEAVAYGAAVQAAILMGDK		0.00842016	0.00110578	1	22	1	Q59EJ3	0	2304.15	3.54	High	0.0002483	0.001001
	FALSE	High	STLEPVEK		0.169687	0.00460549	1	21	2	Q59EJ3	0	902.483	1.94	High	0.00131	0.06667
	FALSE	High	ITITNDK		0.180806	0.00460549	2	43	1	V9HW22; Q59EJ3	0	804.446	1.19	High	0.001483	0.07327
FALSE	High	Master Protein	Q8NC51	Plasminogen activator inhibitor 1 RNA-binding protein OS=Homo sapiens OX=9606 GN=SERBP1 PE=1 SV=2	0	39.275	28.4314	11	33	11	1	408	44.9	8.65	86.61	11
	Checked	Confidence	Sequence	Modifications	Qvality PEP	Qvality q-value	# Protein Groups	# Proteins	# PSMs	Master Protein Accessions	# Missed Cleavages	Theo. MH+ [Da]	XCorr Sequest HT	Confidence Sequest HT	Percolator q-Value Sequest HT	Percolator PEP Sequest HT
	FALSE	High	SAAQAAAQTNSNAAGK		0.000453873	0	1	7	4	Q8NC51	0	1460.71	5.24	High	0	3.227e-05
	FALSE	High	SKSEEAHAEDSVMDHHFR		0.000943447	0	1	7	2	Q8NC51	1	2111.92	3.42	High	0	4.968e-05
	FALSE	High	KNPLPPSVGVVDKK		0.000358237	0	1	7	9	Q8NC51	2	1477.87	4.24	High	0	0.000116
	FALSE	High	SEEAHAEDSVMDHHFR		0.000305957	0	1	7	1	Q8NC51	0	1896.79	4.01	High	0	1.055e-05
	FALSE	High	RPDQQLQGEGK		0.00185232	0	1	7	3	Q8NC51	0	1255.64	2.92	High	0	0.000125
	FALSE	High	EAGGGGVGGPGAK		0.00176519	0	1	7	6	Q8NC51	0	1013.5	3.24	High	0	0.0001173
	FALSE	High	KEETQPPVALK		0.0450463	0.00110578	1	7	1	Q8NC51	1	1239.69	2.2	High	0.0004329	0.0102
	FALSE	High	FDQLFDDESDPFEVLK		0.0382426	0.00110578	1	7	1	Q8NC51	0	1943.89	3.27	High	0.0004329	0.008095
	FALSE	High	SSFSHYSGLK		0.0112324	0.00110578	1	2	2	Q8NC51	0	1112.54	1.44	High	0.0002483	0.001499
	FALSE	High	EETQPPVALK		0.0433349	0.00110578	1	7	2	Q8NC51	0	1111.6	2.06	High	0.0004329	0.009666
	FALSE	High	EMTLDEWK		0.0917079	0.00199089	1	7	2	Q8NC51	0	1051.48	1.81	High	0.0005932	0.02764
FALSE	High	Master Protein	P31260	Homeobox protein Hox-A10 OS=Homo sapiens OX=9606 GN=HOXA10 PE=1 SV=3	0	30.813	30.2439	9	20	9	1	410	42.4	8.34	56.52	9
	Checked	Confidence	Sequence	Modifications	Qvality PEP	Qvality q-value	# Protein Groups	# Proteins	# PSMs	Master Protein Accessions	# Missed Cleavages	Theo. MH+ [Da]	XCorr Sequest HT	Confidence Sequest HT	Percolator q-Value Sequest HT	Percolator PEP Sequest HT
	FALSE	High	VSATAAELAPFPR		0.000392767	0	1	1	6	P31260	0	1329.72	3.97	High	0	1.493e-05
	FALSE	High	GFDLPPALASGSADAAR		0.0039338	0	1	1	2	P31260	0	1615.81	2.99	High	0	0.0003515
	FALSE	High	GPPPDGCALGTSSGVPVPGYFR	1xCarbamidomethyl [C7]	9.59818e-06	0	1	1	2	P31260	0	2188.05	3.82	High	0	8.052e-06
	FALSE	High	GYGSGGGGAQQLGAGPFPAQPPGR		0.00412783	0	1	1	1	P31260	0	2184.06	3.37	High	0	0.0003766
	FALSE	High	EESSYCLYDSADK	1xCarbamidomethyl [C6]	0.00201307	0	1	1	1	P31260	0	1566.63	2.18	High	0	0.0001406
	FALSE	High	LSQAYGTAK		0.0159196	0.00110578	1	1	3	P31260	0	938.494	2.54	High	0.0002483	0.002626
	FALSE	High	HQTLELEK		0.0134905	0.00110578	1	8	3	P31260	0	997.531	2.73	High	0.0002483	0.001919
	FALSE	High	GENAANWLTAK		0.0450463	0.00110578	1	2	1	P31260	0	1174.59	3.39	High	0.0004329	0.01018
	FALSE	High	SVHLTDR		0.266282	0.00965151	1	3	1	P31260	0	827.437	1.54	High	0.003184	0.1293
FALSE	High	Master Protein	A0A024R4A0	Nucleolin, isoform CRA_b OS=Homo sapiens OX=9606 GN=NCL PE=4 SV=1	0	29.523	15.9155	10	14	10	1	710	76.6	4.7	31.73	10
	Checked	Confidence	Sequence	Modifications	Qvality PEP	Qvality q-value	# Protein Groups	# Proteins	# PSMs	Master Protein Accessions	# Missed Cleavages	Theo. MH+ [Da]	XCorr Sequest HT	Confidence Sequest HT	Percolator q-Value Sequest HT	Percolator PEP Sequest HT
	FALSE	High	NDLAVVDVR		0.00396838	0	1	4	3	A0A024R4A0	0	1000.54	2.42	High	0	0.000357
	FALSE	High	GYAFIEFASFEDAK		0.000280285	0	1	6	1	A0A024R4A0	0	1594.74	3.18	High	0	9.404e-06
	FALSE	High	TLVLSNLSYSATEETLQEVFEK		0.00126532	0	1	6	1	A0A024R4A0	0	2501.27	3.83	High	0	7.402e-05
	FALSE	High	FGYVDFESAEDLEK		0.000691221	0	1	4	1	A0A024R4A0	0	1648.74	2.98	High	0	3.241e-05
	FALSE	High	GLSEDTTEETLK		0.00279581	0	1	6	3	A0A024R4A0	0	1322.63	2.72	High	0	0.0002204
	FALSE	High	SISLYYTGEK		0.0140915	0.00110578	1	6	1	A0A024R4A0	0	1160.58	1.97	High	0.0002483	0.002042
	FALSE	High	ALELTGLK		0.0665062	0.00110578	1	4	1	A0A024R4A0	0	844.514	1.93	High	0.0004329	0.01759
	FALSE	High	TGISDVFAK		0.0331607	0.00110578	1	4	1	A0A024R4A0	0	937.499	2.59	High	0.0004329	0.006667
	FALSE	High	VTQDELK		0.161745	0.00460549	1	5	1	A0A024R4A0	0	832.441	1.63	High	0.00131	0.06219
	FALSE	High	EALNSCNK	1xCarbamidomethyl [C6]	0.24345	0.00711062	1	6	1	A0A024R4A0	0	935.425	0.79	High	0.002679	0.1134
FALSE	High	Master Protein	Q59F99	Staufen isoform b variant (Fragment) OS=Homo sapiens OX=9606 PE=2 SV=1	0	29.016	22.5042	11	17	11	1	591	64.7	9.42	25.59	11
	Checked	Confidence	Sequence	Modifications	Qvality PEP	Qvality q-value	# Protein Groups	# Proteins	# PSMs	Master Protein Accessions	# Missed Cleavages	Theo. MH+ [Da]	XCorr Sequest HT	Confidence Sequest HT	Percolator q-Value Sequest HT	Percolator PEP Sequest HT
	FALSE	High	NAAIAVLEELKK		0.00541436	0	1	10	2	Q59F99	1	1298.77	3.07	High	0	0.0005481
	FALSE	High	TKPIVKPQTSPEYGQGINPISR		0.00293376	0	1	7	1	Q59F99	0	2410.31	2.49	High	0	0.0002349
	FALSE	High	LLSELDQQSTEMPR		0.000124602	0	1	9	1	Q59F99	0	1646.81	2.45	High	0	3.076e-06
	FALSE	High	NAAENMLEILGFK		0.000725351	0	1	8	2	Q59F99	0	1449.74	2.64	High	0	3.45e-05
	FALSE	High	LAQIQQAK		0.0468239	0.00110578	1	24	2	Q59F99	0	899.531	1.89	High	0.0004329	0.01613
	FALSE	High	ESEEENLNK		0.0292482	0.00110578	1	9	1	Q59F99	0	1091.49	1.45	High	0.0002483	0.005596
	FALSE	High	ILQNEPLPER		0.0147834	0.00110578	1	10	2	Q59F99	0	1208.66	2.51	High	0.0002483	0.002174
	FALSE	High	ELLYGGTSPTAETILK		0.0705851	0.00199089	1	9	1	Q59F99	0	1692.91	2.38	High	0.0005932	0.01911
	FALSE	High	VQGFQVEYK		0.142734	0.0038648	1	9	2	Q59F99	0	1097.56	1.59	High	0.0009623	0.05198
	FALSE	High	ESGPPHMK		0.154134	0.00460549	1	25	1	Q59F99	0	882.414	1.82	High	0.00131	0.05818
	FALSE	High	VPQAQPTKPALK		0.213029	0.00633595	1	8	2	Q59F99	0	1277.76	1.68	High	0.002363	0.09297
FALSE	High	Master Protein	Q13838-2	Isoform 2 of Spliceosome RNA helicase DDX39B OS=Homo sapiens OX=9606 GN=DDX39B	0	27.784	22.1219	9	16	9	1	443	50.6	5.88	34.35	9
	Checked	Confidence	Sequence	Modifications	Qvality PEP	Qvality q-value	# Protein Groups	# Proteins	# PSMs	Master Protein Accessions	# Missed Cleavages	Theo. MH+ [Da]	XCorr Sequest HT	Confidence Sequest HT	Percolator q-Value Sequest HT	Percolator PEP Sequest HT
	FALSE	High	GLAITFVSDENDAK		0.00491751	0	1	8	1	Q13838-2	0	1479.73	2.58	High	0	0.0004797
	FALSE	High	LTLHGLQQYYVK		0.00598742	0	1	17	1	Q13838-2	0	1462.81	2.23	High	0	0.0006279
	FALSE	High	VAVFFGGLSIK		0.00735338	0	1	25	3	Q13838-2	0	1137.67	2.36	High	0.0005932	0.02726
	FALSE	High	NCPHIVVGTPGR	1xCarbamidomethyl [C2]	0.00297255	0	1	20	2	Q13838-2	0	1306.67	3.32	High	0	0.0002396
	FALSE	High	HFILDECDK	1xCarbamidomethyl [C7]	0.000533758	0	1	20	3	Q13838-2	0	1176.54	2.46	High	0.0002483	0.001302
	FALSE	High	ILVATNLFGR		0.00922907	0.00110578	1	10	2	Q13838-2	0	1103.66	2.8	High	0.0002483	0.001944
	FALSE	High	GSYVSIHSSGFR		0.0642783	0.00110578	1	36	2	Q13838-2	0	1296.63	2.02	High	0.00131	0.05771
	FALSE	High	DFLLKPELLR		0.0853834	0.00199089	1	36	1	Q13838-2	0	1243.74	2.29	High	0.0005932	0.02495
	FALSE	High	ILNDVQDR		0.185136	0.00460549	1	8	1	Q13838-2	0	972.511	1.83	High	0.001483	0.07598
FALSE	High	Master Protein	I6L9E8	Family with sequence similarity 98, member A OS=Homo sapiens OX=9606 GN=FAM98A PE=2 SV=1	0	27.339	19.305	7	11	7	1	518	55.1	8.88	20.58	7
	Checked	Confidence	Sequence	Modifications	Qvality PEP	Qvality q-value	# Protein Groups	# Proteins	# PSMs	Master Protein Accessions	# Missed Cleavages	Theo. MH+ [Da]	XCorr Sequest HT	Confidence Sequest HT	Percolator q-Value Sequest HT	Percolator PEP Sequest HT
	FALSE	High	TTISVAHLLAAR		0.0043695	0	1	6	2	I6L9E8	0	1252.74	3.32	High	0	0.0004061
	FALSE	High	IEAINQAIANEYEVR		0.00123249	0	1	5	2	I6L9E8	0	1732.89	3.18	High	0	0.0004947
	FALSE	High	GPLLEDGALSQAVSAGASSPEFTK		2.93994e-06	0	1	5	1	I6L9E8	0	2332.17	3.56	High	0	1.805e-08
	FALSE	High	LCAWLVSELR	1xCarbamidomethyl [C2]	0.00317433	0	1	5	1	I6L9E8	0	1246.66	2.37	High	0	0.0002619
	FALSE	High	MECDLMETDILESLEDLGYK	1xCarbamidomethyl [C3]; 1xAcetyl [N-Term]	0.00891217	0.00110578	1	5	1	I6L9E8	0	2446.07	2.24	High	0.0002483	0.001087
	FALSE	High	VPPNHVGKPLLK		0.0705851	0.00199089	1	5	3	I6L9E8	0	1298.79	1.88	High	0.0009623	0.05158
	FALSE	High	LKETLAK		0.194825	0.00460549	1	5	1	I6L9E8	1	802.503	1.31	High	0.002021	0.08156
FALSE	High	Master Protein	P42166	Lamina-associated polypeptide 2, isoform alpha OS=Homo sapiens OX=9606 GN=TMPO PE=1 SV=2	0	26.367	13.1124	6	18	1	1	694	75.4	7.66	56.4	6
	Checked	Confidence	Sequence	Modifications	Qvality PEP	Qvality q-value	# Protein Groups	# Proteins	# PSMs	Master Protein Accessions	# Missed Cleavages	Theo. MH+ [Da]	XCorr Sequest HT	Confidence Sequest HT	Percolator q-Value Sequest HT	Percolator PEP Sequest HT
	FALSE	High	SSTPLPTISSSAENTR		0.000295417	0	2	7	6	A0A024RBE7; P42166	0	1647.82	3.16	High	0	2.356e-05
	FALSE	High	YGVNPGPIVGTTR		0.00168953	0	2	7	3	A0A024RBE7; P42166	0	1330.71	3.94	High	0	0.0001107
	FALSE	High	SELVANNVTLPAGEQR		0.000162073	0	2	6	2	A0A024RBE7; P42166	0	1697.88	4.53	High	0	3.105e-05
	FALSE	High	QEDKDDLDVTELTNEDLLDQLVK		0.000428741	0	2	7	1	A0A024RBE7; P42166	1	2688.31	5.97	High	0	1.676e-05
	FALSE	High	NRPPLPAGTNSK		0.00656331	0	2	6	5	A0A024RBE7; P42166	0	1251.68	3.33	High	0	0.0007128
	FALSE	High	EPLVATNLPGR		0.0861054	0.00199089	1	1	1	P42166	0	1166.65	1.58	High	0.0005932	0.02533
FALSE	High	Master Protein	Q9UMS4	Pre-mRNA-processing factor 19 OS=Homo sapiens OX=9606 GN=PRPF19 PE=1 SV=1	0	25.873	17.2619	7	16	7	1	504	55.1	6.61	30.77	7
	Checked	Confidence	Sequence	Modifications	Qvality PEP	Qvality q-value	# Protein Groups	# Proteins	# PSMs	Master Protein Accessions	# Missed Cleavages	Theo. MH+ [Da]	XCorr Sequest HT	Confidence Sequest HT	Percolator q-Value Sequest HT	Percolator PEP Sequest HT
	FALSE	High	KVTSVVFHPSQDLVFSASPDATIR		0.000374284	0	1	1	2	Q9UMS4	1	2601.37	4.52	High	0	1.398e-05
	FALSE	High	VAHPIRPKPPSATSIPAILK		0.000774625	0	1	2	4	Q9UMS4	0	2093.26	4.08	High	0	3.774e-05
	FALSE	High	TVPEELVKPEELSK		0.000347416	0	1	3	1	Q9UMS4	0	1597.87	2.9	High	0	1.257e-05
	FALSE	High	QELSHALYQHDAACR	1xCarbamidomethyl [C14]	0.00292095	0	1	3	1	Q9UMS4	0	1798.83	2.31	High	0	0.0002337
	FALSE	High	QQLQTTR		0.0634616	0.00110578	1	3	5	Q9UMS4	0	874.474	1.68	High	0.0004329	0.01647
	FALSE	High	VTSVVFHPSQDLVFSASPDATIR		0.1031	0.00199089	1	1	1	Q9UMS4	0	2473.27	2.19	High	0.0005932	0.0326
	FALSE	High	NVVVFDK		0.143315	0.0038648	1	1	2	Q9UMS4	0	820.456	1.72	High	0.00115	0.05243
FALSE	High	Master Protein	O95718-1	Isoform 1 of Steroid hormone receptor ERR2 OS=Homo sapiens OX=9606 GN=ESRRB	0	25.473	9.64567	5	53	3	1	508	56.2	8.28	137.45	5
	Checked	Confidence	Sequence	Modifications	Qvality PEP	Qvality q-value	# Protein Groups	# Proteins	# PSMs	Master Protein Accessions	# Missed Cleavages	Theo. MH+ [Da]	XCorr Sequest HT	Confidence Sequest HT	Percolator q-Value Sequest HT	Percolator PEP Sequest HT
	FALSE	High	LCLVCGDIASGYHYGVASCEACK	4xCarbamidomethyl [C2; C5; C19; C22]	5.08431e-06	0	1	15	7	O95718-1	0	2590.12	5.65	High	0	3.832e-08
	FALSE	High	RLCLVCGDIASGYHYGVASCEACK	4xCarbamidomethyl [C3; C6; C20; C23]	0.00127087	0	1	15	6	O95718-1	1	2746.22	6.38	High	0	7.46e-05
	FALSE	High	VGMLKEGVR		0.0131422	0.00110578	3	18	1	P11474; P11474-2; O95718-1	1	988.561	1.97	High	0.0002483	0.001854
	FALSE	High	LLLTLPLLR		0.0101596	0.00110578	4	11	34	H0YGT3; P11474; P11474-2; O95718-1	0	1051.72	3.07	High	0.0002483	0.002901
	FALSE	High	AILQLVR		0.0846672	0.00199089	1	5	5	O95718-1	0	812.535	1.77	High	0.0005932	0.02463
FALSE	High	Master Protein	A0MNN4	CDW3/SMU1 OS=Homo sapiens OX=9606 GN=SMU1 PE=2 SV=1	0	24.907	19.1033	9	16	9	1	513	57.5	7.18	27.03	9
	Checked	Confidence	Sequence	Modifications	Qvality PEP	Qvality q-value	# Protein Groups	# Proteins	# PSMs	Master Protein Accessions	# Missed Cleavages	Theo. MH+ [Da]	XCorr Sequest HT	Confidence Sequest HT	Percolator q-Value Sequest HT	Percolator PEP Sequest HT
	FALSE	High	AAIAQALAGEVSVVPPSR		0.00115917	0	1	1	3	A0MNN4	0	1735.97	4	High	0	7.063e-05
	FALSE	High	YIHLENLLAR		0.0036838	0	1	1	3	A0MNN4	0	1241.7	3.49	High	0	0.0003216
	FALSE	High	SNTVVIMNMQGQIVR		0.0021032	0	1	2	1	A0MNN4	0	1689.88	2.5	High	0	0.0001488
	FALSE	High	NPEHFVVCNR	1xCarbamidomethyl [C8]	0.038574	0.00110578	1	2	2	A0MNN4	0	1271.59	1.87	High	0.0004329	0.008213
	FALSE	High	TTECSNTFK	1xCarbamidomethyl [C4]	0.0185393	0.00110578	1	2	2	A0MNN4	0	1087.47	1.82	High	0.0002483	0.002974
	FALSE	High	GVTCLSFSK	1xCarbamidomethyl [C4]	0.0327331	0.00110578	1	2	2	A0MNN4	0	998.498	1.95	High	0.0004329	0.00655
	FALSE	High	DVEEEKFPTQLSR		0.0230398	0.00110578	1	2	1	A0MNN4	1	1577.78	2.23	High	0.0002483	0.004011
	FALSE	High	LIMQYLK		0.0634616	0.00110578	1	1	1	A0MNN4	0	908.527	1.57	High	0.0004329	0.01651
	FALSE	High	TLTVHEK		0.140433	0.0038648	1	2	1	A0MNN4	0	827.462	1.38	High	0.0009623	0.0509
FALSE	High	Master Protein	Q59HH7	X-ray repair cross complementing protein 1 variant (Fragment) OS=Homo sapiens OX=9606 PE=2 SV=1	0	24.502	24.575	11	20	11	1	647	71	6.04	31.05	11
	Checked	Confidence	Sequence	Modifications	Qvality PEP	Qvality q-value	# Protein Groups	# Proteins	# PSMs	Master Protein Accessions	# Missed Cleavages	Theo. MH+ [Da]	XCorr Sequest HT	Confidence Sequest HT	Percolator q-Value Sequest HT	Percolator PEP Sequest HT
	FALSE	High	KLDLNQEEK		0.00277143	0	1	8	1	Q59HH7	1	1116.59	2.38	High	0	0.0002184
	FALSE	High	TSPVTASDPAGPSYAAATLQASSAASSASPVSR		0.012915	0.00110578	1	9	1	Q59HH7	0	3063.49	2.71	High	0.0002483	0.001808
	FALSE	High	DSPFGLSFVR		0.0103386	0.00110578	1	11	3	Q59HH7	0	1124.57	2.14	High	0.0002483	0.001329
	FALSE	High	VKEEDESANSLRPGALFFSR		0.0172925	0.00110578	1	11	1	Q59HH7	1	2252.13	2.4	High	0.0002483	0.00271
	FALSE	High	YSQVLGLGGR		0.0310765	0.00110578	1	7	3	Q59HH7	0	1049.57	2.65	High	0.0005932	0.02432
	FALSE	High	AIGSTSKPQESPK		0.00914881	0.00110578	1	8	2	Q59HH7	0	1329.7	2.14	High	0.0002483	0.001126
	FALSE	High	HVVSCSSQDSTHCAENLLK	2xCarbamidomethyl [C5; C13]	0.160454	0.00460549	1	6	1	Q59HH7	0	2171.98	1.39	High	0.00131	0.06149
	FALSE	High	AQGAVTGKPR		0.175865	0.00460549	1	7	2	Q59HH7	0	984.558	1.99	High	0.001483	0.07051
	FALSE	High	TPATAPVPAR		0.152897	0.00460549	1	5	3	Q59HH7	0	980.552	2.45	High	0.003699	0.1393
	FALSE	High	KTPSKPPAQLSPSVPK		0.197892	0.0054924	1	8	1	Q59HH7	1	1661.96	2.08	High	0.002021	0.08358
	FALSE	High	IVCSQPYSK	1xCarbamidomethyl [C3]	0.268258	0.00965151	1	11	2	Q59HH7	0	1081.53	1.46	High	0.007753	0.2488
FALSE	High	Master Protein	B5BUB5	Autoantigen La (Fragment) OS=Homo sapiens OX=9606 GN=SSB PE=2 SV=1	0	24.25	22.549	7	9	7	1	408	46.8	7.12	19.28	7
	Checked	Confidence	Sequence	Modifications	Qvality PEP	Qvality q-value	# Protein Groups	# Proteins	# PSMs	Master Protein Accessions	# Missed Cleavages	Theo. MH+ [Da]	XCorr Sequest HT	Confidence Sequest HT	Percolator q-Value Sequest HT	Percolator PEP Sequest HT
	FALSE	High	GSIFVVFDSIESAK		0.00243024	0	1	5	1	B5BUB5	0	1498.78	3.7	High	0	0.0001817
	FALSE	High	LTTDFNVIVEALSK		2.67624e-05	0	1	5	1	B5BUB5	0	1549.85	3.7	High	0	3.729e-07
	FALSE	High	ICHQIEYYFGDFNLPR	1xCarbamidomethyl [C2]	0.00792052	0	1	5	1	B5BUB5	0	2071.97	3.15	High	0	0.0009224
	FALSE	High	IIEDQQESLNK		0.000650094	0	1	4	2	B5BUB5	0	1316.67	2.1	High	0	2.983e-05
	FALSE	High	FSGDLDDQTCR	1xCarbamidomethyl [C10]	0.0409747	0.00110578	1	3	2	B5BUB5	0	1313.54	2.12	High	0.0004329	0.00891
	FALSE	High	AREETDKEEPASK		0.0250208	0.00110578	1	3	1	B5BUB5	2	1489.71	2.27	High	0.0002483	0.004508
	FALSE	High	LDEGWVPLEIMIK		0.0361551	0.00110578	1	4	1	B5BUB5	0	1542.82	2.23	High	0.0004329	0.007503
FALSE	High	Master Protein	B2RB17	cDNA, FLJ95258, highly similar to Homo sapiens F-box protein 5 (FBXO5), mRNA OS=Homo sapiens OX=9606 PE=2 SV=1	0	23.755	21.9239	9	12	9	1	447	50.1	8.78	26.33	9
	Checked	Confidence	Sequence	Modifications	Qvality PEP	Qvality q-value	# Protein Groups	# Proteins	# PSMs	Master Protein Accessions	# Missed Cleavages	Theo. MH+ [Da]	XCorr Sequest HT	Confidence Sequest HT	Percolator q-Value Sequest HT	Percolator PEP Sequest HT
	FALSE	High	ENQHVQQTLNSTNEIEALETSR		3.02561e-05	0	1	3	1	B2RB17	0	2541.22	3.53	High	0	4.427e-07
	FALSE	High	MGLECVDILSELFR	1xCarbamidomethyl [C5]	0.000706531	0	1	3	1	B2RB17	0	1681.83	2.4	High	0	3.332e-05
	FALSE	High	EESSTLSVK		0.056549	0.00110578	1	2	1	B2RB17	0	979.494	1.64	High	0.0004329	0.01402
	FALSE	High	HNEFSEVAK		0.0182989	0.00110578	1	3	2	B2RB17	0	1060.51	2.58	High	0.0002483	0.002924
	FALSE	High	EGCGFDYCTK	2xCarbamidomethyl [C3; C8]	0.0366267	0.00110578	1	3	1	B2RB17	0	1236.47	1.75	High	0.0004329	0.007636
	FALSE	High	YDCYLQR	1xCarbamidomethyl [C3]	0.0325918	0.00110578	1	3	2	B2RB17	0	1017.45	2.15	High	0.0004329	0.01238
	FALSE	High	LSCIGSPIVSPR	1xCarbamidomethyl [C3]	0.0691015	0.00199089	1	3	1	B2RB17	0	1285.69	2.63	High	0.0005932	0.01852
	FALSE	High	LQNIIGR		0.0997158	0.00199089	1	3	1	B2RB17	0	813.494	1.78	High	0.0005932	0.03114
	FALSE	High	TPLASVQK		0.225656	0.00711062	1	3	2	B2RB17	0	843.493	2.28	High	0.002679	0.1016
FALSE	High	Master Protein	A0A0U1RRM4	Polypyrimidine tract-binding protein 1 OS=Homo sapiens OX=9606 GN=PTBP1 PE=1 SV=1	0	23.729	21.2585	8	13	8	1	588	62.4	9.1	30.3	8
	Checked	Confidence	Sequence	Modifications	Qvality PEP	Qvality q-value	# Protein Groups	# Proteins	# PSMs	Master Protein Accessions	# Missed Cleavages	Theo. MH+ [Da]	XCorr Sequest HT	Confidence Sequest HT	Percolator q-Value Sequest HT	Percolator PEP Sequest HT
	FALSE	High	LSLDGQNIYNACCTLR	2xCarbamidomethyl [C12; C13]	1.94355e-05	0	1	8	2	A0A0U1RRM4	0	1897.89	3.39	High	0	2.401e-07
	FALSE	High	AQAALQAVNSVQSGNLALAASAAAVDAGMAMAGQSPVLR		7.30035e-05	0	1	7	1	A0A0U1RRM4	0	3680.88	4.88	High	0	1.483e-06
	FALSE	High	VTNILMLK		0.0456314	0.00110578	1	26	4	A0A0U1RRM4	0	931.564	1.88	High	0.0005932	0.02111
	FALSE	High	HQNVQLPR		0.0132573	0.00110578	1	8	3	A0A0U1RRM4	0	991.543	2.36	High	0.0002483	0.001869
	FALSE	High	IAIPGLAGAGNSVLLVSNLNPER		0.014528	0.00110578	1	6	1	A0A0U1RRM4	0	2275.28	4.2	High	0.0002483	0.002124
	FALSE	High	EGQEDQGLTK		0.0920935	0.00199089	1	14	2	A0A0U1RRM4	0	1104.52	1.84	High	0.0005932	0.02785
	FALSE	High	GQPIYIQFSNHK		0.166337	0.00460549	1	8	1	A0A0U1RRM4	0	1431.74	1.88	High	0.00131	0.06476
	FALSE	High	DYGNSPLHR		0.176564	0.00460549	1	8	1	A0A0U1RRM4	0	1058.5	1.49	High	0.001483	0.07059
FALSE	High	Master Protein	B4XAK8	p53 (Fragment) OS=Homo sapiens OX=9606 GN=TP53 PE=4 SV=1	0	22.57	55.7377	3	18	1	1	61	7	8.54	46.84	3
	Checked	Confidence	Sequence	Modifications	Qvality PEP	Qvality q-value	# Protein Groups	# Proteins	# PSMs	Master Protein Accessions	# Missed Cleavages	Theo. MH+ [Da]	XCorr Sequest HT	Confidence Sequest HT	Percolator q-Value Sequest HT	Percolator PEP Sequest HT
	FALSE	High	TCPVQLWVDSTPPPGTR	1xCarbamidomethyl [C2]	6.81935e-06	0	2	71	7	B4XAK8; B6E4X6	0	1910.94	4.89	High	0	5.733e-08
	FALSE	High	QSQHMTEVVR		0.0015276	0	3	90	5	B4XAK8; A0A223PQI5; B6E4X6	0	1214.59	3.28	High	0.0002483	0.003623
	FALSE	High	QSQHMTEVVR	1xOxidation [M5]	0.0367852	0.00110578	3	90	5	B4XAK8; A0A223PQI5; B6E4X6	0	1230.59	3.01	High	0.0004329	0.007666
	FALSE	High	MFCQLTKTCPVQLWVDSTPPPGTR	2xCarbamidomethyl [C3; C9]; 1xAcetyl [K7]	0.161745	0.00460549	1	1	1	B4XAK8	1	2861.38	1.41	High	0.00131	0.06243
FALSE	High	Master Protein	Q07666	KH domain-containing, RNA-binding, signal transduction-associated protein 1 OS=Homo sapiens OX=9606 GN=KHDRBS1 PE=1 SV=1	0	22.411	25.9594	7	16	6	1	443	48.2	8.66	38.98	7
	Checked	Confidence	Sequence	Modifications	Qvality PEP	Qvality q-value	# Protein Groups	# Proteins	# PSMs	Master Protein Accessions	# Missed Cleavages	Theo. MH+ [Da]	XCorr Sequest HT	Confidence Sequest HT	Percolator q-Value Sequest HT	Percolator PEP Sequest HT
	FALSE	High	KDDEENYLDLFSHK		0.000362978	0	1	6	6	Q07666	1	1752.81	4.24	High	0	0.0001074
	FALSE	High	DSLDPSFTHAMQLLTAEIEK		6.77627e-05	0	1	6	1	Q07666	0	2246.1	4.75	High	0	1.337e-06
	FALSE	High	ASPATQPPPLLPPSATGPDATVGGPAPTPLLPPSATASVK		0.0248046	0.00110578	1	3	2	Q07666	0	3727	2.14	High	0.0004329	0.009071
	FALSE	High	YLPELMAEK		0.0149779	0.00110578	2	9	1	O75525; Q07666	0	1093.56	2.04	High	0.0002483	0.002215
	FALSE	High	LQEETGAK		0.0407985	0.00110578	1	7	3	Q07666	0	875.447	2.04	High	0.0004329	0.01757
	FALSE	High	SGSMDPSGAHPSVR		0.0321715	0.00110578	1	5	2	Q07666	0	1384.63	2.35	High	0.0002483	0.006367
	FALSE	High	ILGPQGNTIK		0.0224471	0.00110578	1	5	1	Q07666	0	1040.61	2	High	0.0002483	0.003884
FALSE	High	Master Protein	V9HW96	Chaperonin containing TCP1, subunit 2 (Beta), isoform CRA_b OS=Homo sapiens OX=9606 GN=HEL-S-100n PE=2 SV=1	0	21.671	19.8131	7	9	7	1	535	57.5	6.46	21.96	7
	Checked	Confidence	Sequence	Modifications	Qvality PEP	Qvality q-value	# Protein Groups	# Proteins	# PSMs	Master Protein Accessions	# Missed Cleavages	Theo. MH+ [Da]	XCorr Sequest HT	Confidence Sequest HT	Percolator q-Value Sequest HT	Percolator PEP Sequest HT
	FALSE	High	EALLSSAVDHGSDEVK		0.0032163	0	1	4	2	V9HW96	0	1656.81	3.25	High	0	0.0002671
	FALSE	High	GSGNLEAIHIIK		0.00277143	0	1	5	1	V9HW96	0	1251.71	2.41	High	0	0.0002172
	FALSE	High	QLIYNYPEQLFGAAGVMAIEHADFAGVER		8.51047e-05	0	1	5	1	V9HW96	0	3209.57	4.22	High	0	1.829e-06
	FALSE	High	LALVTGGEIASTFDHPELVK		0.00420073	0	1	5	1	V9HW96	0	2097.12	3.71	High	0	0.0003854
	FALSE	High	ILIANTGMDTDK		0.0169202	0.00110578	1	4	1	V9HW96	0	1291.66	2.25	High	0.0002483	0.00263
	FALSE	High	VAEIEHAEK		0.0685165	0.00199089	1	5	2	V9HW96	0	1025.53	1.77	High	0.0005932	0.01831
	FALSE	High	LAVEAVLR		0.236199	0.00711062	1	5	1	V9HW96	0	870.541	1.25	High	0.002679	0.1083
FALSE	High	Master Protein	P02533	Keratin, type I cytoskeletal 14 OS=Homo sapiens OX=9606 GN=KRT14 PE=1 SV=4	0	21.264	15.678	7	57	4	1	472	51.5	5.16	130.06	7
	Checked	Confidence	Sequence	Modifications	Qvality PEP	Qvality q-value	# Protein Groups	# Proteins	# PSMs	Master Protein Accessions	# Missed Cleavages	Theo. MH+ [Da]	XCorr Sequest HT	Confidence Sequest HT	Percolator q-Value Sequest HT	Percolator PEP Sequest HT
	FALSE	High	ALEEANADLEVK		0.00355702	0	1	15	2	P02533	0	1301.66	3.17	High	0	0.000433
	FALSE	High	EVATNSELVQSGK		0.0021782	0	1	6	3	P02533	0	1361.69	3.49	High	0	0.0001565
	FALSE	High	VTMQNLNDR	1xOxidation [M3]	0.0087578	0.00110578	2	8	21	P02533; P13645	0	1106.53	3.24	High	0.0002483	0.003797
	FALSE	High	VTMQNLNDR		0.0115304	0.00110578	2	8	9	P02533; P13645	0	1090.53	3.08	High	0.0002483	0.002054
	FALSE	High	GSCGIGGGIGGGSSR	1xCarbamidomethyl [C3]	0.0227416	0.00110578	1	3	2	P02533	0	1278.59	2.57	High	0.0002483	0.003938
	FALSE	High	ISSVLAGGSCR	1xCarbamidomethyl [C10]	0.0771569	0.00199089	1	3	2	P02533	0	1106.56	2.37	High	0.0005932	0.03665
	FALSE	High	LAADDFR		0.0976542	0.00199089	2	37	12	P02533; P13645	0	807.4	2.26	High	0.0005932	0.03016
	FALSE	High	LASYLDK		0.139863	0.0038648	3	16	6	P02533; P13645; P35527	0	809.44	2.21	High	0.002363	0.08814
FALSE	High	Master Protein	Q53G85	Elongation factor 1-alpha (Fragment) OS=Homo sapiens OX=9606 PE=2 SV=1	0	20.807	20.3463	6	10	6	1	462	50.1	9.01	27.85	6
	Checked	Confidence	Sequence	Modifications	Qvality PEP	Qvality q-value	# Protein Groups	# Proteins	# PSMs	Master Protein Accessions	# Missed Cleavages	Theo. MH+ [Da]	XCorr Sequest HT	Confidence Sequest HT	Percolator q-Value Sequest HT	Percolator PEP Sequest HT
	FALSE	High	IGGIGTVPVGR		0.00468642	0	1	40	3	Q53G85	0	1025.61	3.03	High	0	0.0004483
	FALSE	High	KDGNASGTTLLEALDCILPPTRPTDKPLR	1xCarbamidomethyl [C16]	0.00360405	0	1	35	1	Q53G85	1	3149.66	3.31	High	0	0.0003127
	FALSE	High	VETGVLKPGMVVTFAPVNVTTEVK		7.5425e-06	0	1	35	2	Q53G85	0	2515.38	4.83	High	0	4.208e-06
	FALSE	High	STTTGHLIYK		0.00703887	0	1	50	1	Q53G85	0	1120.6	1.99	High	0	0.0007838
	FALSE	High	YYVTIIDAPGHR		0.0288705	0.00110578	1	36	2	Q53G85	0	1404.73	2.49	High	0.0002483	0.005482
	FALSE	High	QLIVGVNK		0.117253	0.00199089	1	37	1	Q53G85	0	870.541	1.81	High	0.0005932	0.03934
FALSE	High	Master Protein	Q16576-2	Isoform 2 of Histone-binding protein RBBP7 OS=Homo sapiens OX=9606 GN=RBBP7	0	19.847	14.2857	7	14	2	1	469	52.3	5.27	28.53	7
	Checked	Confidence	Sequence	Modifications	Qvality PEP	Qvality q-value	# Protein Groups	# Proteins	# PSMs	Master Protein Accessions	# Missed Cleavages	Theo. MH+ [Da]	XCorr Sequest HT	Confidence Sequest HT	Percolator q-Value Sequest HT	Percolator PEP Sequest HT
	FALSE	High	TPSSDVLVFDYTK		0.000192279	0	2	9	3	Q09028; Q16576-2	0	1471.73	1.76	High	0	5.58e-06
	FALSE	High	YMPQNPHIIATK		0.00694716	0	1	5	1	Q16576-2	0	1412.74	2.08	High	0	0.0007697
	FALSE	High	HPAKPDPSGECNPDLR	1xCarbamidomethyl [C11]	0.00153431	0	1	4	2	Q16576-2	0	1789.83	3.74	High	0	9.757e-05
	FALSE	High	LNVWDLSK		0.0631916	0.00110578	2	15	1	Q09028; Q16576-2	0	974.531	1.95	High	0.0004329	0.01633
	FALSE	High	TVALWDLR		0.0185393	0.00110578	2	14	4	Q09028; Q16576-2	0	973.547	2.29	High	0.0002483	0.002977
	FALSE	High	INHEGEVNR		0.0546452	0.00110578	2	9	2	Q09028; Q16576-2	0	1067.52	2.23	High	0.0005932	0.02682
	FALSE	High	RLNVWDLSK		0.143898	0.0038648	2	14	1	Q09028; Q16576-2	1	1130.63	1.78	High	0.00115	0.05263
FALSE	High	Master Protein	H0YE88	Transcriptional enhancer factor TEF-1 OS=Homo sapiens OX=9606 GN=TEAD1 PE=1 SV=1	0	18.461	11.7371	6	15	2	1	426	47.9	8.15	21.91	6
	Checked	Confidence	Sequence	Modifications	Qvality PEP	Qvality q-value	# Protein Groups	# Proteins	# PSMs	Master Protein Accessions	# Missed Cleavages	Theo. MH+ [Da]	XCorr Sequest HT	Confidence Sequest HT	Percolator q-Value Sequest HT	Percolator PEP Sequest HT
	FALSE	High	SPMCEYMINFIHK	1xCarbamidomethyl [C4]	0.00245162	0	1	10	4	H0YE88	0	1669.75	2.81	High	0	0.0001843
	FALSE	High	GPQNAFFLVK		0.0115808	0.00110578	1	4	2	H0YE88	0	1120.61	3.4	High	0.0002483	0.001556
	FALSE	High	IILSDEGK		0.056549	0.00110578	2	20	3	Q15561; H0YE88	0	874.488	1.8	High	0.0004329	0.01403
	FALSE	High	KQVSSHIQVLAR		0.0126364	0.00110578	2	21	2	Q15561; H0YE88	1	1365.8	2.73	High	0.0004329	0.008254
	FALSE	High	QVSSHIQVLAR		0.0203121	0.00110578	2	21	2	Q15561; H0YE88	0	1237.7	2.67	High	0.0002483	0.003381
	FALSE	High	VETEYAR		0.112501	0.00199089	2	17	2	Q15561; H0YE88	0	867.421	1.19	High	0.0005932	0.03688
FALSE	High	Master Protein	V9HW22	Epididymis luminal protein 33 OS=Homo sapiens OX=9606 GN=HEL-S-72p PE=2 SV=1	0	17.679	11.3003	7	12	5	1	646	70.9	5.52	25.12	7
	Checked	Confidence	Sequence	Modifications	Qvality PEP	Qvality q-value	# Protein Groups	# Proteins	# PSMs	Master Protein Accessions	# Missed Cleavages	Theo. MH+ [Da]	XCorr Sequest HT	Confidence Sequest HT	Percolator q-Value Sequest HT	Percolator PEP Sequest HT
	FALSE	High	IINEPTAAAIAYGLDKK		0.00703887	0	1	12	1	V9HW22	1	1787.99	2.21	High	0	0.0007825
	FALSE	High	IINEPTAAAIAYGLDK		0.000331067	0	1	22	2	V9HW22	0	1659.9	3.44	High	0	1.18e-05
	FALSE	High	VEIIANDQGNR		0.016484	0.00110578	2	45	6	V9HW22; Q59EJ3	0	1228.63	2.43	High	0.0002483	0.00253
	FALSE	High	DAGTIAGLNVLR		0.026358	0.00110578	1	16	3	V9HW22	0	1199.67	2.81	High	0.0002483	0.004842
	FALSE	High	STAGDTHLGGEDFDNR		0.0316193	0.00110578	1	10	1	V9HW22	0	1691.73	2.99	High	0.0002483	0.00623
	FALSE	High	FEELNADLFR		0.120193	0.00297966	1	14	1	V9HW22	0	1253.62	1.37	High	0.0007873	0.0406
	FALSE	High	ITITNDK		0.180806	0.00460549	2	43	1	V9HW22; Q59EJ3	0	804.446	1.19	High	0.001483	0.07327
FALSE	High	Master Protein	O95218-2	Isoform 2 of Zinc finger Ran-binding domain-containing protein 2 OS=Homo sapiens OX=9606 GN=ZRANB2	0	17.085	28.75	7	8	7	1	320	36.3	9.76	14.32	7
	Checked	Confidence	Sequence	Modifications	Qvality PEP	Qvality q-value	# Protein Groups	# Proteins	# PSMs	Master Protein Accessions	# Missed Cleavages	Theo. MH+ [Da]	XCorr Sequest HT	Confidence Sequest HT	Percolator q-Value Sequest HT	Percolator PEP Sequest HT
	FALSE	High	TGYGGGFNER		0.0119921	0.00110578	1	2	1	O95218-2	0	1057.47	2.15	High	0.0002483	0.001633
	FALSE	High	YNLDASEEEDSNK		0.00981089	0.00110578	1	2	1	O95218-2	0	1513.63	1.73	High	0.0002483	0.00124
	FALSE	High	EVEDKESEGEEEDEDEDLSK		0.0134318	0.00110578	1	2	1	O95218-2	1	2339.94	3.28	High	0.0002483	0.001907
	FALSE	High	YKLDEDEDEDDADLSK		0.0167735	0.00110578	1	2	2	O95218-2	1	1899.8	3.05	High	0.0002483	0.0026
	FALSE	High	GLFSANDWQCK	1xCarbamidomethyl [C10]	0.0411517	0.00110578	1	2	1	O95218-2	0	1325.59	2.4	High	0.0004329	0.008973
	FALSE	High	SECNMCNTPK	2xCarbamidomethyl [C3; C6]	0.098474	0.00199089	1	2	1	O95218-2	0	1240.48	1.21	High	0.0005932	0.03066
	FALSE	High	SPESQVIGENTK		0.0730228	0.00199089	1	1	1	O95218-2	0	1288.64	1.7	High	0.0005932	0.02005
FALSE	High	Master Protein	Q13555-9	Isoform 9 of Calcium/calmodulin-dependent protein kinase type II subunit gamma OS=Homo sapiens OX=9606 GN=CAMK2G	0	16.465	15.6827	7	10	5	1	542	60.7	7.55	10.45	7
	Checked	Confidence	Sequence	Modifications	Qvality PEP	Qvality q-value	# Protein Groups	# Proteins	# PSMs	Master Protein Accessions	# Missed Cleavages	Theo. MH+ [Da]	XCorr Sequest HT	Confidence Sequest HT	Percolator q-Value Sequest HT	Percolator PEP Sequest HT
	FALSE	High	FTDDYQLFEELGK		0.000547977	0	1	16	1	Q13555-9	0	1604.75	3.28	High	0	2.361e-05
	FALSE	High	STVASMMHR		0.0555892	0.00110578	2	47	1	Q13555-9; B7Z2B0	0	1019.48	1.55	High	0.0004329	0.01371
	FALSE	High	FYFENLLSK		0.0126917	0.00110578	1	17	3	Q13555-9	0	1160.6	1.7	High	0.0002483	0.002095
	FALSE	High	DLKPENLLLASK		0.0128028	0.00110578	2	50	2	Q13555-9; B7Z2B0	0	1340.78	2.13	High	0.0002483	0.001787
	FALSE	High	QETVECLR	1xCarbamidomethyl [C6]	0.094439	0.00199089	1	19	1	Q13555-9	0	1034.49	1.49	High	0.0005932	0.0288
	FALSE	High	GSTESCNTTTEDEDLK	1xCarbamidomethyl [C6]	0.0960339	0.00199089	1	20	1	Q13555-9	0	1786.73	0.89	High	0.0005932	0.02948
	FALSE	High	NSLEPQTTVVHNATDGIK		0.117739	0.00199089	1	1	1	Q13555-9	0	1923.98	1.82	High	0.0005932	0.03956
FALSE	High	Master Protein	A8K7D9	Importin subunit alpha OS=Homo sapiens OX=9606 PE=2 SV=1	0	16.346	11.5312	4	7	4	1	529	57.8	5.4	18.58	4
	Checked	Confidence	Sequence	Modifications	Qvality PEP	Qvality q-value	# Protein Groups	# Proteins	# PSMs	Master Protein Accessions	# Missed Cleavages	Theo. MH+ [Da]	XCorr Sequest HT	Confidence Sequest HT	Percolator q-Value Sequest HT	Percolator PEP Sequest HT
	FALSE	High	NVSSFPDDATSPLQENR		0.00127087	0	1	5	2	A8K7D9	0	1876.87	2.66	High	0	7.491e-05
	FALSE	High	GINSSNVENQLQATQAAR		0.000116675	0	1	5	1	A8K7D9	0	1900.95	2.78	High	0	2.819e-06
	FALSE	High	NITWTLSNLCR	1xCarbamidomethyl [C10]	0.00653468	0	1	4	2	A8K7D9	0	1377.69	2.54	High	0	0.0007087
	FALSE	High	LLGASELPIVTPALR		0.00351062	0	1	3	3	A8K7D9	0	1549.93	3.98	High	0	0.0003012
FALSE	High	Master Protein	Q02413	Desmoglein-1 OS=Homo sapiens OX=9606 GN=DSG1 PE=1 SV=2	0	16.119	9.05624	6	6	6	1	1049	113.7	5.03	14.1	6
	Checked	Confidence	Sequence	Modifications	Qvality PEP	Qvality q-value	# Protein Groups	# Proteins	# PSMs	Master Protein Accessions	# Missed Cleavages	Theo. MH+ [Da]	XCorr Sequest HT	Confidence Sequest HT	Percolator q-Value Sequest HT	Percolator PEP Sequest HT
	FALSE	High	YQGTILSIDDNLQR		0.00639336	0	1	1	1	Q02413	0	1635.83	2.05	High	0	0.0006859
	FALSE	High	YVMGNNPADLLAVDSR		0.000715879	0	1	1	1	Q02413	0	1734.85	2.24	High	0	3.4e-05
	FALSE	High	MTGFELTEGVK	1xOxidation [M1]	0.0413295	0.00110578	1	2	1	Q02413	0	1227.59	2.07	High	0.0004329	0.009024
	FALSE	High	ALNSMGQDLERPLELR	1xOxidation [M5]	0.0128588	0.00110578	1	1	1	Q02413	0	1857.95	2.27	High	0.0002483	0.001796
	FALSE	High	VGDFVATDLDTGRPSTTVR		0.0147834	0.00110578	1	1	1	Q02413	0	2007.01	3.4	High	0.0002483	0.002173
	FALSE	High	ISGVGIDQPPYGIFVINQK		0.212208	0.00633595	1	1	1	Q02413	0	2045.11	2.06	High	0.002363	0.09263
FALSE	High	Master Protein	Q9UGN5	Poly [ADP-ribose] polymerase 2 OS=Homo sapiens OX=9606 GN=PARP2 PE=1 SV=2	0	15.253	12.5214	5	5	5	1	583	66.2	8.88	11	5
	Checked	Confidence	Sequence	Modifications	Qvality PEP	Qvality q-value	# Protein Groups	# Proteins	# PSMs	Master Protein Accessions	# Missed Cleavages	Theo. MH+ [Da]	XCorr Sequest HT	Confidence Sequest HT	Percolator q-Value Sequest HT	Percolator PEP Sequest HT
	FALSE	High	NTGLLLLSEVALGQCNELLEANPK	1xCarbamidomethyl [C15]	0.000103203	0	1	3	1	Q9UGN5	0	2596.37	3.88	High	0	2.382e-06
	FALSE	High	TELQSPEHPLDQHYR		0.00598742	0	1	6	1	Q9UGN5	0	1849.88	3	High	0	0.000626
	FALSE	High	IAPPEAPITGYMFGK		0.0592723	0.00110578	1	6	1	Q9UGN5	0	1591.82	1.96	High	0.0004329	0.01496
	FALSE	High	SANYCFASR	1xCarbamidomethyl [C5]	0.0508047	0.00110578	1	6	1	Q9UGN5	0	1075.46	1.06	High	0.0004329	0.01204
	FALSE	High	GIYFADMSSK		0.0142769	0.00110578	1	6	1	Q9UGN5	0	1118.52	2.16	High	0.0002483	0.002078
FALSE	High	Master Protein	B4DPP6	cDNA FLJ54371, highly similar to Serum albumin OS=Homo sapiens OX=9606 PE=2 SV=1	0	15.036	8.09061	5	23	5	1	618	70.3	6.09	48.95	5
	Checked	Confidence	Sequence	Modifications	Qvality PEP	Qvality q-value	# Protein Groups	# Proteins	# PSMs	Master Protein Accessions	# Missed Cleavages	Theo. MH+ [Da]	XCorr Sequest HT	Confidence Sequest HT	Percolator q-Value Sequest HT	Percolator PEP Sequest HT
	FALSE	High	KVPQVSTPTLVEVSR		9.3308e-05	0	1	15	9	B4DPP6	1	1639.94	4.72	High	0	2.071e-06
	FALSE	High	CCTESLVNR	2xCarbamidomethyl [C1; C2]	0.0053672	0	1	14	5	B4DPP6	0	1138.5	2.98	High	0	0.0005388
	FALSE	High	YICENQDSISSK	1xCarbamidomethyl [C3]	0.112968	0.00199089	1	13	5	B4DPP6	0	1443.64	2.26	High	0.00115	0.05288
	FALSE	High	YLYEIAR		0.111573	0.00199089	1	10	2	B4DPP6	0	927.493	1.77	High	0.0005932	0.03661
	FALSE	High	LVTDLTK		0.132099	0.0038648	1	13	2	B4DPP6	0	789.472	2.03	High	0.0009623	0.04652
FALSE	High	Master Protein	Q59GY2	Ribosomal protein L4 variant (Fragment) OS=Homo sapiens OX=9606 PE=2 SV=1	0	14.868	13.8322	5	8	5	1	441	49	11.02	16.13	5
	Checked	Confidence	Sequence	Modifications	Qvality PEP	Qvality q-value	# Protein Groups	# Proteins	# PSMs	Master Protein Accessions	# Missed Cleavages	Theo. MH+ [Da]	XCorr Sequest HT	Confidence Sequest HT	Percolator q-Value Sequest HT	Percolator PEP Sequest HT
	FALSE	High	APIRPDIVNFVHTNLR		8.47325e-05	0	1	7	1	Q59GY2	0	1862.04	4.52	High	0	1.814e-06
	FALSE	High	NIPGITLLNVSK		0.00659207	0	1	6	2	Q59GY2	0	1268.76	1.84	High	0	0.0007156
	FALSE	High	NVTLPAVFK		0.0438982	0.00110578	1	8	3	Q59GY2	0	988.583	1.92	High	0.0004329	0.009822
	FALSE	High	IEEVPELPLVVEDK		0.0281294	0.00110578	1	6	1	Q59GY2	0	1608.87	2.76	High	0.0002483	0.005297
	FALSE	High	FCIWTESAFR	1xCarbamidomethyl [C2]	0.0730228	0.00199089	1	5	1	Q59GY2	0	1316.61	1.64	High	0.0005932	0.02007
FALSE	High	Master Protein	A0A024RAQ8	X-ray repair complementing defective repair in Chinese hamster cells 4, isoform CRA_b OS=Homo sapiens OX=9606 GN=XRCC4 PE=4 SV=1	0	14.82	17.2619	6	8	6	1	336	38.3	4.98	14.87	6
	Checked	Confidence	Sequence	Modifications	Qvality PEP	Qvality q-value	# Protein Groups	# Proteins	# PSMs	Master Protein Accessions	# Missed Cleavages	Theo. MH+ [Da]	XCorr Sequest HT	Confidence Sequest HT	Percolator q-Value Sequest HT	Percolator PEP Sequest HT
	FALSE	High	ALLSGAGPADVYTFNFSK		0.00019568	0	1	3	2	A0A024RAQ8	0	1857.94	3.57	High	0	5.734e-06
	FALSE	High	FILVLNEK		0.0662237	0.00110578	1	3	2	A0A024RAQ8	0	975.587	1.81	High	0.0004329	0.01746
	FALSE	High	ENSRPDSSLPETSK		0.0667898	0.00110578	1	2	1	A0A024RAQ8	0	1546.73	1.77	High	0.0004329	0.01764
	FALSE	High	ENSRPDSSLPETSKK		0.0341799	0.00110578	1	2	1	A0A024RAQ8	1	1674.83	2.01	High	0.0004329	0.00694
	FALSE	High	VENPAEVIR		0.0275262	0.00110578	1	3	1	A0A024RAQ8	0	1026.56	2.21	High	0.0002483	0.005144
	FALSE	High	LLNAAQER		0.0829015	0.00199089	1	3	1	A0A024RAQ8	0	914.505	2.19	High	0.0005932	0.02401
FALSE	High	Master Protein	P27694	Replication protein A 70 kDa DNA-binding subunit OS=Homo sapiens OX=9606 GN=RPA1 PE=1 SV=2	0	13.435	12.013	6	9	6	1	616	68.1	7.21	8.68	6
	Checked	Confidence	Sequence	Modifications	Qvality PEP	Qvality q-value	# Protein Groups	# Proteins	# PSMs	Master Protein Accessions	# Missed Cleavages	Theo. MH+ [Da]	XCorr Sequest HT	Confidence Sequest HT	Percolator q-Value Sequest HT	Percolator PEP Sequest HT
	FALSE	High	DSLVDIIGICK	1xCarbamidomethyl [C10]	0.00287023	0	1	2	1	P27694	0	1232.66	2.56	High	0	0.0002289
	FALSE	High	AAGPSLSHTSGGTQSK		0.00732131	0	1	1	2	P27694	0	1485.73	2.38	High	0	0.0008268
	FALSE	High	FFPLIEVNK		0.038574	0.00110578	1	2	3	P27694	0	1106.62	1.44	High	0.0004329	0.008211
	FALSE	High	ATAFNEQVDK		0.0167735	0.00110578	1	1	1	P27694	0	1122.54	2.14	High	0.0002483	0.002595
	FALSE	High	SLSVLSSSTIIANPDIPEAYK		0.191048	0.00460549	1	2	1	P27694	0	2205.16	1.6	High	0.001845	0.07953
	FALSE	High	SYEDATK		0.245291	0.00711062	1	2	1	P27694	0	813.362	1.06	High	0.002679	0.1146
FALSE	High	Master Protein	Q9UBI9	Headcase protein homolog OS=Homo sapiens OX=9606 GN=HECA PE=1 SV=1	0	12.485	8.83978	4	5	4	1	543	58.8	8.54	4.93	4
	Checked	Confidence	Sequence	Modifications	Qvality PEP	Qvality q-value	# Protein Groups	# Proteins	# PSMs	Master Protein Accessions	# Missed Cleavages	Theo. MH+ [Da]	XCorr Sequest HT	Confidence Sequest HT	Percolator q-Value Sequest HT	Percolator PEP Sequest HT
	FALSE	High	ALPVFEQFPLVDGTLFLSPSR		0.00148147	0	1	1	2	Q9UBI9	0	2333.25	2.64	High	0	9.246e-05
	FALSE	High	GGHFDTPVQFLR		0.0253487	0.00110578	1	1	1	Q9UBI9	0	1373.7	1.7	High	0.0002483	0.004582
	FALSE	High	GPSHDLPR		0.123708	0.0038648	1	1	1	Q9UBI9	0	878.448	1.14	High	0.0009623	0.04241
	FALSE	High	YLGEFLK		0.191798	0.00460549	1	1	1	Q9UBI9	0	869.477	1.05	High	0.001845	0.07976
FALSE	High	Master Protein	P15924	Desmoplakin OS=Homo sapiens OX=9606 GN=DSP PE=1 SV=3	0	12.29	2.68199	5	5	5	1	2871	331.6	6.81	9.67	5
	Checked	Confidence	Sequence	Modifications	Qvality PEP	Qvality q-value	# Protein Groups	# Proteins	# PSMs	Master Protein Accessions	# Missed Cleavages	Theo. MH+ [Da]	XCorr Sequest HT	Confidence Sequest HT	Percolator q-Value Sequest HT	Percolator PEP Sequest HT
	FALSE	High	IGLVRPGTALELLEAQAATGFIVDPVSNLR		0.000567526	0	1	4	1	P15924	0	3120.74	3.96	High	0	2.477e-05
	FALSE	High	ALLQAILQTEDMLK		0.0122565	0.00110578	1	7	1	P15924	0	1586.88	2.36	High	0.0002483	0.001684
	FALSE	High	NLPLADQGSSHHITVK		0.023958	0.00110578	1	7	1	P15924	0	1716.9	1.07	High	0.0002483	0.004241
	FALSE	High	VTQLTDR		0.100972	0.00199089	1	6	1	P15924	0	832.452	1.65	High	0.0005932	0.03162
	FALSE	High	NQCTQVVQER	1xCarbamidomethyl [C3]	0.210576	0.00633595	1	4	1	P15924	0	1261.6	1.69	High	0.002363	0.09172
FALSE	High	Master Protein	Q15561	Transcriptional enhancer factor TEF-3 OS=Homo sapiens OX=9606 GN=TEAD4 PE=1 SV=3	0	12.254	9.21659	5	10	1	1	434	48.3	7.33	14.24	5
	Checked	Confidence	Sequence	Modifications	Qvality PEP	Qvality q-value	# Protein Groups	# Proteins	# PSMs	Master Protein Accessions	# Missed Cleavages	Theo. MH+ [Da]	XCorr Sequest HT	Confidence Sequest HT	Percolator q-Value Sequest HT	Percolator PEP Sequest HT
	FALSE	High	SPLCEYMINFIHK	1xCarbamidomethyl [C4]	0.00243024	0	1	7	1	Q15561	0	1651.8	2.81	High	0	0.0001819
	FALSE	High	IILSDEGK		0.056549	0.00110578	2	20	3	Q15561; H0YE88	0	874.488	1.8	High	0.0004329	0.01403
	FALSE	High	KQVSSHIQVLAR		0.0126364	0.00110578	2	21	2	Q15561; H0YE88	1	1365.8	2.73	High	0.0004329	0.008254
	FALSE	High	QVSSHIQVLAR		0.0203121	0.00110578	2	21	2	Q15561; H0YE88	0	1237.7	2.67	High	0.0002483	0.003381
	FALSE	High	VETEYAR		0.112501	0.00199089	2	17	2	Q15561; H0YE88	0	867.421	1.19	High	0.0005932	0.03688
FALSE	High	Master Protein	H0YFD6	Trifunctional enzyme subunit alpha, mitochondrial OS=Homo sapiens OX=9606 GN=HADHA PE=1 SV=2	0	12.034	7.70202	5	5	5	1	792	86.3	9.1	7.35	5
	Checked	Confidence	Sequence	Modifications	Qvality PEP	Qvality q-value	# Protein Groups	# Proteins	# PSMs	Master Protein Accessions	# Missed Cleavages	Theo. MH+ [Da]	XCorr Sequest HT	Confidence Sequest HT	Percolator q-Value Sequest HT	Percolator PEP Sequest HT
	FALSE	High	TGIEQGSDAGYLCESQK	1xCarbamidomethyl [C13]	0.000126805	0	1	6	1	H0YFD6	0	1842.82	2.76	High	0	3.152e-06
	FALSE	High	HVAEDLGK		0.0539475	0.00110578	1	5	1	H0YFD6	0	868.452	2.04	High	0.0004329	0.01313
	FALSE	High	DATLTALDR		0.0595261	0.00110578	1	6	1	H0YFD6	0	975.511	2.55	High	0.0004329	0.01504
	FALSE	High	DTSASAVAVGLK		0.0752218	0.00199089	1	5	1	H0YFD6	0	1118.61	1.35	High	0.0005932	0.0209
	FALSE	High	ADMVIEAVFEDLSLK		0.177265	0.00460549	1	6	1	H0YFD6	0	1679.86	1.52	High	0.001483	0.07107
FALSE	High	Master Protein	F8W1S1	Keratin, type II cytoskeletal 74 OS=Homo sapiens OX=9606 GN=KRT74 PE=1 SV=1	0	11.694	5.52486	5	24	1	1	543	59.4	7.44	57.81	5
	Checked	Confidence	Sequence	Modifications	Qvality PEP	Qvality q-value	# Protein Groups	# Proteins	# PSMs	Master Protein Accessions	# Missed Cleavages	Theo. MH+ [Da]	XCorr Sequest HT	Confidence Sequest HT	Percolator q-Value Sequest HT	Percolator PEP Sequest HT
	FALSE	High	KLLEGEECR	1xCarbamidomethyl [C8]	0.00617356	0	4	22	3	F8W1S1; P35908; A0A0S2Z428; P13647	1	1133.56	2.86	High	0.0002483	0.001112
	FALSE	High	LLEGEECR	1xCarbamidomethyl [C7]	0.0416872	0.00110578	5	25	9	F8W1S1; P35908; A0A0S2Z428; Q8N1N4; P13647	0	1005.47	2.69	High	0.0005932	0.02263
	FALSE	High	FASFIDKVR		0.0435218	0.00110578	4	33	1	F8W1S1; P35908; A0A0S2Z428; P13647	1	1082.6	2.31	High	0.0004329	0.009688
	FALSE	High	FASFIDK		0.0472281	0.00110578	4	42	10	F8W1S1; P35908; A0A0S2Z428; P13647	0	827.43	3.03	High	0.005832	0.2004
	FALSE	High	FLEQQNQVLETK		0.0815143	0.00199089	1	9	1	F8W1S1	0	1476.77	1.93	High	0.0005932	0.02344
FALSE	High	Master Protein	B5BUE6	ATP-dependent RNA helicase DDX5 (Fragment) OS=Homo sapiens OX=9606 GN=DDX5 PE=2 SV=1	0	11.085	7.98046	5	8	2	1	614	69.1	8.92	11.91	5
	Checked	Confidence	Sequence	Modifications	Qvality PEP	Qvality q-value	# Protein Groups	# Proteins	# PSMs	Master Protein Accessions	# Missed Cleavages	Theo. MH+ [Da]	XCorr Sequest HT	Confidence Sequest HT	Percolator q-Value Sequest HT	Percolator PEP Sequest HT
	FALSE	High	LIDFLECGK	1xCarbamidomethyl [C7]	0.00513745	0	1	10	2	B5BUE6	0	1094.56	1.83	High	0	0.0005092
	FALSE	High	APILIATDVASR		0.00502628	0	2	17	2	B5BUE6; Q59F66	0	1226.71	3.27	High	0	0.0004939
	FALSE	High	STCIYGGAPK	1xCarbamidomethyl [C3]	0.0875668	0.00199089	2	18	2	B5BUE6; Q59F66	0	1053.5	2.17	High	0.005192	0.1659
	FALSE	High	QVSDLISVLR		0.0960339	0.00199089	1	6	1	B5BUE6	0	1129.66	1.46	High	0.0005932	0.02951
	FALSE	High	GLDVEDVK		0.124218	0.0038648	2	12	1	B5BUE6; Q59F66	0	874.452	1.44	High	0.0009623	0.04267
FALSE	High	Master Protein	Q5D862	Filaggrin-2 OS=Homo sapiens OX=9606 GN=FLG2 PE=1 SV=1	0	10.7	1.75659	3	7	3	1	2391	247.9	8.31	13.03	3
	Checked	Confidence	Sequence	Modifications	Qvality PEP	Qvality q-value	# Protein Groups	# Proteins	# PSMs	Master Protein Accessions	# Missed Cleavages	Theo. MH+ [Da]	XCorr Sequest HT	Confidence Sequest HT	Percolator q-Value Sequest HT	Percolator PEP Sequest HT
	FALSE	High	SVVTVIDVFYK		0.0051826	0	1	1	2	Q5D862	0	1269.71	3.43	High	0	0.0005152
	FALSE	High	HQEEESETEEDEEDTPGHK		0.00185232	0	1	1	2	Q5D862	0	2254.89	2.4	High	0	0.000125
	FALSE	High	FSNSSSSNEFSK		0.0035883	0	1	1	3	Q5D862	0	1320.57	2.09	High	0	0.0003101
FALSE	High	Master Protein	Q86TJ2	Transcriptional adapter 2-beta OS=Homo sapiens OX=9606 GN=TADA2B PE=1 SV=2	0	10.655	9.52381	3	6	3	1	420	48.4	7.83	8.97	3
	Checked	Confidence	Sequence	Modifications	Qvality PEP	Qvality q-value	# Protein Groups	# Proteins	# PSMs	Master Protein Accessions	# Missed Cleavages	Theo. MH+ [Da]	XCorr Sequest HT	Confidence Sequest HT	Percolator q-Value Sequest HT	Percolator PEP Sequest HT
	FALSE	High	DSEFAAIENLPGFELLSDR		6.37304e-05	0	1	4	1	Q86TJ2	0	2123.03	3.01	High	0	1.227e-06
	FALSE	High	DYNLVPAFLGK		0.0364688	0.00110578	1	4	3	Q86TJ2	0	1236.66	2.15	High	0.0004329	0.007607
	FALSE	High	ACIPDTIPNR	1xCarbamidomethyl [C2]	0.015713	0.00110578	1	6	2	Q86TJ2	0	1156.58	1.49	High	0.0002483	0.002371
FALSE	High	Master Protein	A0A0S2Z4Z9	Non-POU domain containing octamer-binding isoform 1 (Fragment) OS=Homo sapiens OX=9606 GN=NONO PE=2 SV=1	0	10.398	10.1911	5	8	4	1	471	54.2	8.95	16.18	5
	Checked	Confidence	Sequence	Modifications	Qvality PEP	Qvality q-value	# Protein Groups	# Proteins	# PSMs	Master Protein Accessions	# Missed Cleavages	Theo. MH+ [Da]	XCorr Sequest HT	Confidence Sequest HT	Percolator q-Value Sequest HT	Percolator PEP Sequest HT
	FALSE	High	FACHSASLTVR	1xCarbamidomethyl [C3]	0.00748307	0	1	5	2	A0A0S2Z4Z9	0	1248.62	3.17	High	0.0002483	0.001302
	FALSE	High	RMEELHNQEVQK		0.0152412	0.00110578	1	5	1	A0A0S2Z4Z9	1	1540.75	3.26	High	0.0002483	0.002275
	FALSE	High	VELDNMPLR		0.0613323	0.00110578	1	7	1	A0A0S2Z4Z9	0	1086.56	1.69	High	0.0004329	0.01572
	FALSE	High	AGEVFIHK		0.069988	0.00199089	1	7	2	A0A0S2Z4Z9	0	900.494	1.92	High	0.0005932	0.01888
	FALSE	High	AVVIVDDR		0.174476	0.00460549	2	10	2	A0A384N5Z8; A0A0S2Z4Z9	0	886.499	2.16	High	0.001483	0.07004
FALSE	High	Master Protein	A0A384N5Z8	Epididymis secretory sperm binding protein OS=Homo sapiens OX=9606 PE=2 SV=1	0	9.585	6.22348	4	6	3	1	707	76.1	9.44	10.18	4
	Checked	Confidence	Sequence	Modifications	Qvality PEP	Qvality q-value	# Protein Groups	# Proteins	# PSMs	Master Protein Accessions	# Missed Cleavages	Theo. MH+ [Da]	XCorr Sequest HT	Confidence Sequest HT	Percolator q-Value Sequest HT	Percolator PEP Sequest HT
	FALSE	High	LFVGNLPADITEDEFKR		0.000457868	0	1	5	2	A0A384N5Z8	1	1964.01	3.7	High	0	1.835e-05
	FALSE	High	ISDSEGFK		0.0637327	0.00110578	1	5	1	A0A384N5Z8	0	882.42	1.6	High	0.0004329	0.01654
	FALSE	High	YGEPGEVFINK		0.0516839	0.00110578	1	5	1	A0A384N5Z8	0	1252.62	2.25	High	0.0004329	0.01234
	FALSE	High	AVVIVDDR		0.174476	0.00460549	2	10	2	A0A384N5Z8; A0A0S2Z4Z9	0	886.499	2.16	High	0.001483	0.07004
FALSE	High	Master Protein	A0A223LX15	Suppressor of fused homolog OS=Homo sapiens OX=9606 GN=SUFU PE=2 SV=1	0	9.484	8.55513	3	3	3	1	526	58.6	5.59	6.09	3
	Checked	Confidence	Sequence	Modifications	Qvality PEP	Qvality q-value	# Protein Groups	# Proteins	# PSMs	Master Protein Accessions	# Missed Cleavages	Theo. MH+ [Da]	XCorr Sequest HT	Confidence Sequest HT	Percolator q-Value Sequest HT	Percolator PEP Sequest HT
	FALSE	High	VSILPDVVFDSPLH		0.00165293	0	1	3	1	A0A223LX15	0	1537.83	3.42	High	0	0.000107
	FALSE	High	GIETDGSNLSGVSAK		0.00257261	0	1	5	1	A0A223LX15	0	1434.71	2.66	High	0	0.000197
	FALSE	High	LYPDQPNPLQVTAIVK		0.0608109	0.00110578	1	4	1	A0A223LX15	0	1796	1.57	High	0.0004329	0.01555
FALSE	High	Master Protein	Q96C92	Endosome-associated-trafficking regulator 1 OS=Homo sapiens OX=9606 GN=ENTR1 PE=1 SV=3	0	9.455	10.3448	3	4	3	1	435	47.9	5.14	10.49	3
	Checked	Confidence	Sequence	Modifications	Qvality PEP	Qvality q-value	# Protein Groups	# Proteins	# PSMs	Master Protein Accessions	# Missed Cleavages	Theo. MH+ [Da]	XCorr Sequest HT	Confidence Sequest HT	Percolator q-Value Sequest HT	Percolator PEP Sequest HT
	FALSE	High	QLVSGAETLNLVAEILK		0.000853009	0	1	5	2	Q96C92	0	1798.03	3.4	High	0	4.322e-05
	FALSE	High	LKQEISLLQAQVSNFQR		0.0347761	0.00110578	1	5	1	Q96C92	1	2002.11	2.34	High	0.0004329	0.007106
	FALSE	High	QNADVALQNLR		0.00926946	0.00110578	1	5	1	Q96C92	0	1241.66	3.04	High	0.0002483	0.001143
FALSE	High	Master Protein	A0A5C2G7T5	IGH c438_heavy__IGHV1-69_IGHD2-8_IGHJ6 (Fragment) OS=Homo sapiens OX=9606 PE=2 SV=1	0	9.15	19.0476	1	23	1	1	126	13.5	9.06	14.44	1
	Checked	Confidence	Sequence	Modifications	Qvality PEP	Qvality q-value	# Protein Groups	# Proteins	# PSMs	Master Protein Accessions	# Missed Cleavages	Theo. MH+ [Da]	XCorr Sequest HT	Confidence Sequest HT	Percolator q-Value Sequest HT	Percolator PEP Sequest HT
	FALSE	High	STSTAYMELSSLTSEDTAVYYCAR	1xOxidation [M7]; 1xCarbamidomethyl [C22]	0.00363574	0	1	1	20	A0A5C2G7T5	0	2722.19	2.66	High	0.002363	0.09019
	FALSE	High	STSTAYMELSSLTSEDTAVYYCAR	1xCarbamidomethyl [C22]	0.0894267	0.00199089	1	1	3	A0A5C2G7T5	0	2706.19	1.81	High	0.0005932	0.02665
FALSE	High	Master Protein	Q7Z5Y7	BTB/POZ domain-containing protein KCTD20 OS=Homo sapiens OX=9606 GN=KCTD20 PE=1 SV=1	0	9.128	11.6945	4	5	4	1	419	47.5	5.33	4.97	4
	Checked	Confidence	Sequence	Modifications	Qvality PEP	Qvality q-value	# Protein Groups	# Proteins	# PSMs	Master Protein Accessions	# Missed Cleavages	Theo. MH+ [Da]	XCorr Sequest HT	Confidence Sequest HT	Percolator q-Value Sequest HT	Percolator PEP Sequest HT
	FALSE	High	TGIINCPDGISIPDLR	1xCarbamidomethyl [C6]	0.00212171	0	1	2	1	Q7Z5Y7	0	1740.89	3.12	High	0	0.0001512
	FALSE	High	GEYEIAEGISATVFR		0.0282516	0.00110578	1	2	1	Q7Z5Y7	0	1641.81	1.86	High	0.0002483	0.005324
	FALSE	High	IGIEGYPTCK	1xCarbamidomethyl [C9]	0.0659423	0.00110578	1	4	1	Q7Z5Y7	0	1137.56	1.35	High	0.0004329	0.01732
	FALSE	High	HVDFQCVR	1xCarbamidomethyl [C6]	0.145659	0.0038648	1	4	2	Q7Z5Y7	0	1060.5	1.09	High	0.006469	0.2231
FALSE	High	Master Protein	Q5T749	Keratinocyte proline-rich protein OS=Homo sapiens OX=9606 GN=KPRP PE=1 SV=1	0	9.075	5.69948	3	5	3	1	579	64.1	8.27	12.16	3
	Checked	Confidence	Sequence	Modifications	Qvality PEP	Qvality q-value	# Protein Groups	# Proteins	# PSMs	Master Protein Accessions	# Missed Cleavages	Theo. MH+ [Da]	XCorr Sequest HT	Confidence Sequest HT	Percolator q-Value Sequest HT	Percolator PEP Sequest HT
	FALSE	High	RLDQCPESPLQR	1xCarbamidomethyl [C5]	0.00568127	0	1	1	1	Q5T749	1	1498.74	3.25	High	0	0.0005839
	FALSE	High	IEISSPCCPR	2xCarbamidomethyl [C7; C8]	0.00964103	0.00110578	1	1	2	Q5T749	0	1218.56	1.7	High	0.0002483	0.004375
	FALSE	High	GRPAVCQPQGR	1xCarbamidomethyl [C6]	0.00955719	0.00110578	1	1	2	Q5T749	0	1225.62	2.91	High	0.0002483	0.004391
FALSE	High	Master Protein	Q59F66	DEAD box polypeptide 17 isoform p82 variant (Fragment) OS=Homo sapiens OX=9606 PE=2 SV=1	0	8.547	6.10583	4	6	1	1	737	81	7.93	12.29	4
	Checked	Confidence	Sequence	Modifications	Qvality PEP	Qvality q-value	# Protein Groups	# Proteins	# PSMs	Master Protein Accessions	# Missed Cleavages	Theo. MH+ [Da]	XCorr Sequest HT	Confidence Sequest HT	Percolator q-Value Sequest HT	Percolator PEP Sequest HT
	FALSE	High	APILIATDVASR		0.00502628	0	2	17	2	B5BUE6; Q59F66	0	1226.71	3.27	High	0	0.0004939
	FALSE	High	ELAQQVQQVADDYGK		0.0276458	0.00110578	1	8	1	Q59F66	0	1691.82	2.22	High	0.0002483	0.005184
	FALSE	High	STCIYGGAPK	1xCarbamidomethyl [C3]	0.0875668	0.00199089	2	18	2	B5BUE6; Q59F66	0	1053.5	2.17	High	0.005192	0.1659
	FALSE	High	GLDVEDVK		0.124218	0.0038648	2	12	1	B5BUE6; Q59F66	0	874.452	1.44	High	0.0009623	0.04267
FALSE	High	Master Protein	Q13895	Bystin OS=Homo sapiens OX=9606 GN=BYSL PE=1 SV=3	0	8.449	9.83982	3	3	3	1	437	49.6	8.12	4.21	3
	Checked	Confidence	Sequence	Modifications	Qvality PEP	Qvality q-value	# Protein Groups	# Proteins	# PSMs	Master Protein Accessions	# Missed Cleavages	Theo. MH+ [Da]	XCorr Sequest HT	Confidence Sequest HT	Percolator q-Value Sequest HT	Percolator PEP Sequest HT
	FALSE	High	FYNLVLLPR		0.00981089	0.00110578	1	2	1	Q13895	0	1134.67	2.42	High	0.0002483	0.001235
	FALSE	High	AATMTAAGHHAEVVVDPEDER		0.0157816	0.00110578	1	2	1	Q13895	0	2206.02	1.76	High	0.0002483	0.002382
	FALSE	High	GTGEAEEEYVGPR		0.00964103	0.00110578	1	2	1	Q13895	0	1393.62	1.79	High	0.0002483	0.001208
FALSE	High	Master Protein	P19474	E3 ubiquitin-protein ligase TRIM21 OS=Homo sapiens OX=9606 GN=TRIM21 PE=1 SV=1	0	8.212	8.21053	4	4	4	1	475	54.1	6.38	6.03	4
	Checked	Confidence	Sequence	Modifications	Qvality PEP	Qvality q-value	# Protein Groups	# Proteins	# PSMs	Master Protein Accessions	# Missed Cleavages	Theo. MH+ [Da]	XCorr Sequest HT	Confidence Sequest HT	Percolator q-Value Sequest HT	Percolator PEP Sequest HT
	FALSE	High	LGDTQQSIPGNEER		0.0103386	0.00110578	1	3	1	P19474	0	1543.73	2.41	High	0.0002483	0.00133
	FALSE	High	IHAEFVQQK		0.00976815	0.00110578	1	1	1	P19474	0	1099.59	1.68	High	0.0002483	0.001228
	FALSE	High	EISQEAR		0.147439	0.0038648	1	2	1	P19474	0	832.416	1.2	High	0.00115	0.05457
	FALSE	High	LQVALGELR		0.173096	0.00460549	1	2	1	P19474	0	998.599	1.94	High	0.00131	0.06887
FALSE	High	Master Protein	B7Z2B0	cDNA FLJ53470, highly similar to Calcium/calmodulin-dependent protein kinase type II delta chain OS=Homo sapiens OX=9606 PE=2 SV=1	0	8.106	6.37899	3	4	1	1	533	60	7.27	6.06	3
	Checked	Confidence	Sequence	Modifications	Qvality PEP	Qvality q-value	# Protein Groups	# Proteins	# PSMs	Master Protein Accessions	# Missed Cleavages	Theo. MH+ [Da]	XCorr Sequest HT	Confidence Sequest HT	Percolator q-Value Sequest HT	Percolator PEP Sequest HT
	FALSE	High	FTDEYQLFEELGK		0.00366771	0	1	15	1	B7Z2B0	0	1618.76	2.26	High	0	0.00032
	FALSE	High	STVASMMHR		0.0555892	0.00110578	2	47	1	Q13555-9; B7Z2B0	0	1019.48	1.55	High	0.0004329	0.01371
	FALSE	High	DLKPENLLLASK		0.0128028	0.00110578	2	50	2	Q13555-9; B7Z2B0	0	1340.78	2.13	High	0.0002483	0.001787
FALSE	High	Master Protein	B4DNB9	cDNA FLJ53069, highly similar to AP-2 complex subunit mu-1 OS=Homo sapiens OX=9606 PE=2 SV=1	0	8.101	10.8696	5	6	5	1	460	52.3	9.5	11.96	5
	Checked	Confidence	Sequence	Modifications	Qvality PEP	Qvality q-value	# Protein Groups	# Proteins	# PSMs	Master Protein Accessions	# Missed Cleavages	Theo. MH+ [Da]	XCorr Sequest HT	Confidence Sequest HT	Percolator q-Value Sequest HT	Percolator PEP Sequest HT
	FALSE	High	IPTPLNTSGVQVICMK	1xCarbamidomethyl [C14]	0.0318942	0.00110578	1	11	2	B4DNB9	0	1757.93	2.4	High	0.0002483	0.006318
	FALSE	High	LNYSDHDVIK		0.0541791	0.00110578	1	9	1	B4DNB9	0	1203.6	2.32	High	0.0004329	0.01316
	FALSE	High	SYLSGMPECK	1xCarbamidomethyl [C9]	0.105708	0.00199089	1	10	1	B4DNB9	0	1171.51	1.75	High	0.0005932	0.03392
	FALSE	High	VNVIHAR		0.144482	0.0038648	1	11	1	B4DNB9	0	808.479	1.84	High	0.00115	0.05303
	FALSE	High	ISEENIK		0.144482	0.0038648	1	13	1	B4DNB9	0	832.441	1.9	High	0.00115	0.05297
FALSE	High	Master Protein	Q92804	TATA-binding protein-associated factor 2N OS=Homo sapiens OX=9606 GN=TAF15 PE=1 SV=1	0	7.805	5.40541	2	7	1	1	592	61.8	8.02	16.55	2
	Checked	Confidence	Sequence	Modifications	Qvality PEP	Qvality q-value	# Protein Groups	# Proteins	# PSMs	Master Protein Accessions	# Missed Cleavages	Theo. MH+ [Da]	XCorr Sequest HT	Confidence Sequest HT	Percolator q-Value Sequest HT	Percolator PEP Sequest HT
	FALSE	High	GEATVSFDDPPSAK		0.000204445	0	2	13	5	Q13344; Q92804	0	1420.66	2.95	High	0	6.294e-05
	FALSE	High	SGDWVCPNPSCGNMNFAR	2xCarbamidomethyl [C6; C11]	0.0167007	0.00110578	1	5	2	Q92804	0	2068.84	2.43	High	0.0002483	0.002571
FALSE	High	Master Protein	A0A024RAC5	Epididymis secretory sperm binding protein OS=Homo sapiens OX=9606 GN=RCC2 PE=2 SV=1	0	7.774	9.1954	3	3	3	1	522	56	8.78	6.24	3
	Checked	Confidence	Sequence	Modifications	Qvality PEP	Qvality q-value	# Protein Groups	# Proteins	# PSMs	Master Protein Accessions	# Missed Cleavages	Theo. MH+ [Da]	XCorr Sequest HT	Confidence Sequest HT	Percolator q-Value Sequest HT	Percolator PEP Sequest HT
	FALSE	High	LIEGLSHEVIVSAACGR	1xCarbamidomethyl [C15]	0.00563178	0	1	2	1	A0A024RAC5	0	1810.95	3.55	High	0	0.000576
	FALSE	High	AGGAAVVITEPEHTK		0.00354149	0	1	2	1	A0A024RAC5	0	1479.78	2.69	High	0	0.0003055
	FALSE	High	DVACGANHTLVLDSQK	1xCarbamidomethyl [C4]	0.216337	0.00633595	1	2	1	A0A024RAC5	0	1727.84	0.99	High	0.00254	0.09552
FALSE	High	Master Protein	Q13344	Fus-like protein (Fragment) OS=Homo sapiens OX=9606 PE=2 SV=1	0	7.658	3.0303	2	7	1	1	528	53.3	9.42	17.32	2
	Checked	Confidence	Sequence	Modifications	Qvality PEP	Qvality q-value	# Protein Groups	# Proteins	# PSMs	Master Protein Accessions	# Missed Cleavages	Theo. MH+ [Da]	XCorr Sequest HT	Confidence Sequest HT	Percolator q-Value Sequest HT	Percolator PEP Sequest HT
	FALSE	High	GEATVSFDDPPSAK		0.000204445	0	2	13	5	Q13344; Q92804	0	1420.66	2.95	High	0	6.294e-05
	FALSE	High	LKGEATVSFDDPPSAK		0.0213068	0.00110578	1	9	2	Q13344	1	1661.84	3	High	0.0002483	0.003606
FALSE	High	Master Protein	O14770	Homeobox protein Meis2 OS=Homo sapiens OX=9606 GN=MEIS2 PE=1 SV=2	0	7.583	6.7086	2	2	2	1	477	51.8	6.4	4.34	2
	Checked	Confidence	Sequence	Modifications	Qvality PEP	Qvality q-value	# Protein Groups	# Proteins	# PSMs	Master Protein Accessions	# Missed Cleavages	Theo. MH+ [Da]	XCorr Sequest HT	Confidence Sequest HT	Percolator q-Value Sequest HT	Percolator PEP Sequest HT
	FALSE	High	AEKPLFSSNPELDNLMIQAIQVLR		0.000259026	0	1	22	1	O14770	0	2726.45	2.38	High	0	8.44e-06
	FALSE	High	FHLLELEK		0.0191125	0.00110578	1	39	1	O14770	0	1028.58	1.96	High	0.0002483	0.003097
FALSE	High	Master Protein	B3KT93	Polyadenylate-binding protein OS=Homo sapiens OX=9606 PE=2 SV=1	0	7.543	7.2327	3	4	3	1	636	70.6	9.52	6.47	3
	Checked	Confidence	Sequence	Modifications	Qvality PEP	Qvality q-value	# Protein Groups	# Proteins	# PSMs	Master Protein Accessions	# Missed Cleavages	Theo. MH+ [Da]	XCorr Sequest HT	Confidence Sequest HT	Percolator q-Value Sequest HT	Percolator PEP Sequest HT
	FALSE	High	SLGYAYVNFQQPADAER		0.000990029	0	1	20	1	B3KT93	0	1928.91	2.12	High	0	5.303e-05
	FALSE	High	IVATKPLYVALAQR		0.0296308	0.00110578	1	14	2	B3KT93	0	1542.94	2.09	High	0.0002483	0.005709
	FALSE	High	GFGFVCFSSPEEATK	1xCarbamidomethyl [C6]	0.215506	0.00633595	1	27	1	B3KT93	0	1662.75	2.26	High	0.00254	0.09465
FALSE	High	Master Protein	A8K6Q4	cDNA FLJ76888, highly similar to Homo sapiens RNA binding motif protein 6 (RBM6), mRNA OS=Homo sapiens OX=9606 PE=2 SV=1	0	7.157	3.38379	4	4	4	1	1123	128.5	6.32	4.26	4
	Checked	Confidence	Sequence	Modifications	Qvality PEP	Qvality q-value	# Protein Groups	# Proteins	# PSMs	Master Protein Accessions	# Missed Cleavages	Theo. MH+ [Da]	XCorr Sequest HT	Confidence Sequest HT	Percolator q-Value Sequest HT	Percolator PEP Sequest HT
	FALSE	High	KLVDKEDIDTSSK		0.0087578	0.00110578	1	7	1	A8K6Q4	2	1477.77	2.63	High	0.0002483	0.001061
	FALSE	High	FQENASEGK		0.0761835	0.00199089	1	7	1	A8K6Q4	0	1009.46	1.63	High	0.0005932	0.02129
	FALSE	High	QNLEIHR		0.0988863	0.00199089	1	12	1	A8K6Q4	0	909.49	1.46	High	0.0005932	0.03084
	FALSE	High	LQSFDSPER		0.223937	0.00711062	1	6	1	A8K6Q4	0	1078.52	1.52	High	0.002679	0.1001
FALSE	High	Master Protein	B2RDP6	cDNA, FLJ96709, highly similar to Homo sapiens glutamate rich WD repeat protein GRWD (GRWD), mRNA OS=Homo sapiens OX=9606 PE=2 SV=1	0	6.904	5.38117	2	2	2	1	446	49.4	4.92	4.24	2
	Checked	Confidence	Sequence	Modifications	Qvality PEP	Qvality q-value	# Protein Groups	# Proteins	# PSMs	Master Protein Accessions	# Missed Cleavages	Theo. MH+ [Da]	XCorr Sequest HT	Confidence Sequest HT	Percolator q-Value Sequest HT	Percolator PEP Sequest HT
	FALSE	High	LLQVVEEPQALAAFLR		6.07313e-05	0	1	5	1	B2RDP6	0	1797.03	4.24	High	0	1.152e-06
	FALSE	High	LLTGDCQK	1xCarbamidomethyl [C6]	0.236199	0.00711062	1	6	1	B2RDP6	0	934.466	1.02	High	0.002679	0.1082
FALSE	High	Master Protein	P25705	ATP synthase subunit alpha, mitochondrial OS=Homo sapiens OX=9606 GN=ATP5F1A PE=1 SV=1	0	6.776	3.9783	2	2	2	1	553	59.7	9.13	4.89	2
	Checked	Confidence	Sequence	Modifications	Qvality PEP	Qvality q-value	# Protein Groups	# Proteins	# PSMs	Master Protein Accessions	# Missed Cleavages	Theo. MH+ [Da]	XCorr Sequest HT	Confidence Sequest HT	Percolator q-Value Sequest HT	Percolator PEP Sequest HT
	FALSE	High	VVDALGNAIDGK		0.000259026	0	1	8	1	P25705	0	1171.63	2.85	High	0	8.413e-06
	FALSE	High	AVDSLVPIGR		0.0727137	0.00199089	1	7	1	P25705	0	1026.59	2.05	High	0.0005932	0.0199
FALSE	High	Master Protein	A0A024R1X8	Junction plakoglobin, isoform CRA_a OS=Homo sapiens OX=9606 GN=JUP PE=4 SV=1	0	6.679	2.41611	1	1	1	1	745	81.7	6.14	4.07	1
	Checked	Confidence	Sequence	Modifications	Qvality PEP	Qvality q-value	# Protein Groups	# Proteins	# PSMs	Master Protein Accessions	# Missed Cleavages	Theo. MH+ [Da]	XCorr Sequest HT	Confidence Sequest HT	Percolator q-Value Sequest HT	Percolator PEP Sequest HT
	FALSE	High	TLVTQNSGVEALIHAILR		1.75721e-05	0	1	2	1	A0A024R1X8	0	1935.1	4.07	High	0	2.093e-07
FALSE	High	Master Protein	A0A024QZC1	CD2 antigen (Cytoplasmic tail) binding protein 2, isoform CRA_a OS=Homo sapiens OX=9606 GN=CD2BP2 PE=2 SV=1	0	6.507	10.2639	3	4	3	1	341	37.6	4.61	7.27	3
	Checked	Confidence	Sequence	Modifications	Qvality PEP	Qvality q-value	# Protein Groups	# Proteins	# PSMs	Master Protein Accessions	# Missed Cleavages	Theo. MH+ [Da]	XCorr Sequest HT	Confidence Sequest HT	Percolator q-Value Sequest HT	Percolator PEP Sequest HT
	FALSE	High	LSGLADQMVAR		0.00570617	0	1	2	1	A0A024QZC1	0	1160.61	2.42	High	0	0.0005873
	FALSE	High	LVDPVAGSGGPGSR		0.0429633	0.00110578	1	2	2	A0A024QZC1	0	1268.66	2.48	High	0.0005932	0.03564
	FALSE	High	GNLGVYQETR		0.149238	0.0038648	1	2	1	A0A024QZC1	0	1136.57	1.32	High	0.00115	0.05545
FALSE	High	Master Protein	Q9Y230	RuvB-like 2 OS=Homo sapiens OX=9606 GN=RUVBL2 PE=1 SV=3	0	6.32	6.91145	3	4	3	1	463	51.1	5.64	8.63	3
	Checked	Confidence	Sequence	Modifications	Qvality PEP	Qvality q-value	# Protein Groups	# Proteins	# PSMs	Master Protein Accessions	# Missed Cleavages	Theo. MH+ [Da]	XCorr Sequest HT	Confidence Sequest HT	Percolator q-Value Sequest HT	Percolator PEP Sequest HT
	FALSE	High	VYSLFLDESR		0.00363574	0	1	3	1	Q9Y230	0	1228.62	2.08	High	0	0.0003153
	FALSE	High	LLIVSTTPYSEK		0.0920935	0.00199089	1	4	1	Q9Y230	0	1350.75	2.5	High	0.0005932	0.02785
	FALSE	High	AAGVVLEMIR		0.147439	0.0038648	1	7	2	Q9Y230	0	1058.6	2.08	High	0.00115	0.05447
FALSE	High	Master Protein	Q5T9A4	ATPase family AAA domain-containing protein 3B OS=Homo sapiens OX=9606 GN=ATAD3B PE=1 SV=1	0	6.187	4.16667	3	4	3	1	648	72.5	9.2	6.21	3
	Checked	Confidence	Sequence	Modifications	Qvality PEP	Qvality q-value	# Protein Groups	# Proteins	# PSMs	Master Protein Accessions	# Missed Cleavages	Theo. MH+ [Da]	XCorr Sequest HT	Confidence Sequest HT	Percolator q-Value Sequest HT	Percolator PEP Sequest HT
	FALSE	High	ITVLEALR		0.0356896	0.00110578	1	10	2	Q5T9A4	0	914.567	2.2	High	0.0004329	0.007371
	FALSE	High	QQQLLNEENLR		0.0209396	0.00110578	1	8	1	Q5T9A4	0	1384.72	2.07	High	0.0002483	0.003526
	FALSE	High	LAQFDYGR		0.0853834	0.00199089	1	11	1	Q5T9A4	0	969.479	1.43	High	0.0005932	0.02502
FALSE	High	Master Protein	A0A5C2GE70	IG c780_heavy_IGHV1-18_IGHD4-23_IGHJ4 (Fragment) OS=Homo sapiens OX=9606 PE=2 SV=1	0	6.063	10.687	1	9	1	1	131	14.4	9.1	19.68	1
	Checked	Confidence	Sequence	Modifications	Qvality PEP	Qvality q-value	# Protein Groups	# Proteins	# PSMs	Master Protein Accessions	# Missed Cleavages	Theo. MH+ [Da]	XCorr Sequest HT	Confidence Sequest HT	Percolator q-Value Sequest HT	Percolator PEP Sequest HT
	FALSE	High	SLTSDDTAVYYCAR	1xCarbamidomethyl [C12]	0.00202191	0	1	6	9	A0A5C2GE70	0	1621.72	3.37	High	0	0.0004333
FALSE	High	Master Protein	P56270-2	Isoform 2 of Myc-associated zinc finger protein OS=Homo sapiens OX=9606 GN=MAZ	0	6.019	3.0426	1	2	1	1	493	51	9.1	7.12	1
	Checked	Confidence	Sequence	Modifications	Qvality PEP	Qvality q-value	# Protein Groups	# Proteins	# PSMs	Master Protein Accessions	# Missed Cleavages	Theo. MH+ [Da]	XCorr Sequest HT	Confidence Sequest HT	Percolator q-Value Sequest HT	Percolator PEP Sequest HT
	FALSE	High	VHSQGPHHVCELCNK	2xCarbamidomethyl [C10; C13]	0.00176519	0	1	14	2	P56270-2	0	1801.82	4.47	High	0	0.0001175
FALSE	High	Master Protein	Q6UWP8	Suprabasin OS=Homo sapiens OX=9606 GN=SBSN PE=1 SV=2	0	5.943	12.2034	2	2	2	1	590	60.5	7.01	3.05	2
	Checked	Confidence	Sequence	Modifications	Qvality PEP	Qvality q-value	# Protein Groups	# Proteins	# PSMs	Master Protein Accessions	# Missed Cleavages	Theo. MH+ [Da]	XCorr Sequest HT	Confidence Sequest HT	Percolator q-Value Sequest HT	Percolator PEP Sequest HT
	FALSE	High	FGQGAHHAAGQAGNEAGR		0.000764509	0	1	1	1	Q6UWP8	0	1735.8	3.05	High	0	3.727e-05
	FALSE	High	FGQGVDNAAGQAGNEAGR		0.098474	0.00199089	1	1	1	Q6UWP8	0	1718.78	1.41	High	0.0005932	0.0306
FALSE	High	Master Protein	Q9Y5B9	FACT complex subunit SPT16 OS=Homo sapiens OX=9606 GN=SUPT16H PE=1 SV=1	0	5.8	3.15186	3	3	3	1	1047	119.8	5.66	6.49	3
	Checked	Confidence	Sequence	Modifications	Qvality PEP	Qvality q-value	# Protein Groups	# Proteins	# PSMs	Master Protein Accessions	# Missed Cleavages	Theo. MH+ [Da]	XCorr Sequest HT	Confidence Sequest HT	Percolator q-Value Sequest HT	Percolator PEP Sequest HT
	FALSE	High	EELEFEVPFR		0.0363116	0.00110578	1	1	1	Q9Y5B9	0	1294.63	2.45	High	0.0004329	0.007558
	FALSE	High	AASITSEVFNK		0.0142769	0.00110578	1	2	1	Q9Y5B9	0	1166.61	1.91	High	0.0002483	0.002081
	FALSE	High	INFYCPGSALGR	1xCarbamidomethyl [C5]	0.224795	0.00711062	1	1	1	Q9Y5B9	0	1354.66	2.13	High	0.002679	0.1007
FALSE	High	Master Protein	Q13573	SNW domain-containing protein 1 OS=Homo sapiens OX=9606 GN=SNW1 PE=1 SV=1	0	5.714	5.22388	2	3	2	1	536	61.5	9.52	4.2	2
	Checked	Confidence	Sequence	Modifications	Qvality PEP	Qvality q-value	# Protein Groups	# Proteins	# PSMs	Master Protein Accessions	# Missed Cleavages	Theo. MH+ [Da]	XCorr Sequest HT	Confidence Sequest HT	Percolator q-Value Sequest HT	Percolator PEP Sequest HT
	FALSE	High	EGPVQFEEDPFGLDK		0.0037325	0	1	7	2	Q13573	0	1706.79	2.58	High	0	0.0003271
	FALSE	High	GLQTVHINENFAK		0.030411	0.00110578	1	9	1	Q13573	0	1470.77	1.88	High	0.0002483	0.00591
FALSE	High	Master Protein	B2R6F9	Non-specific serine/threonine protein kinase OS=Homo sapiens OX=9606 PE=2 SV=1	0	5.66	3.65591	1	1	1	1	465	54.2	7.15	3.83	1
	Checked	Confidence	Sequence	Modifications	Qvality PEP	Qvality q-value	# Protein Groups	# Proteins	# PSMs	Master Protein Accessions	# Missed Cleavages	Theo. MH+ [Da]	XCorr Sequest HT	Confidence Sequest HT	Percolator q-Value Sequest HT	Percolator PEP Sequest HT
	FALSE	High	VTLENFYSNLIAQHEER		9.70615e-05	0	1	3	1	B2R6F9	0	2063.02	3.83	High	0	2.189e-06
FALSE	High	Master Protein	O75525	KH domain-containing, RNA-binding, signal transduction-associated protein 3 OS=Homo sapiens OX=9606 GN=KHDRBS3 PE=1 SV=1	0	5.494	8.09249	3	3	2	1	346	38.8	7.61	3.79	3
	Checked	Confidence	Sequence	Modifications	Qvality PEP	Qvality q-value	# Protein Groups	# Proteins	# PSMs	Master Protein Accessions	# Missed Cleavages	Theo. MH+ [Da]	XCorr Sequest HT	Confidence Sequest HT	Percolator q-Value Sequest HT	Percolator PEP Sequest HT
	FALSE	High	YLPELMAEK		0.0149779	0.00110578	2	9	1	O75525; Q07666	0	1093.56	2.04	High	0.0002483	0.002215
	FALSE	High	LVNQEIEK		0.0839567	0.00199089	1	2	1	O75525	0	972.536	1.07	High	0.0005932	0.02438
	FALSE	High	FLIPDYNDEIR		0.156006	0.00460549	1	6	1	O75525	0	1394.7	1.75	High	0.00131	0.05931
FALSE	High	Master Protein	Q8N1N4	Keratin, type II cytoskeletal 78 OS=Homo sapiens OX=9606 GN=KRT78 PE=1 SV=2	0	5.3	4.42308	3	15	1	1	520	56.8	6.02	29.41	3
	Checked	Confidence	Sequence	Modifications	Qvality PEP	Qvality q-value	# Protein Groups	# Proteins	# PSMs	Master Protein Accessions	# Missed Cleavages	Theo. MH+ [Da]	XCorr Sequest HT	Confidence Sequest HT	Percolator q-Value Sequest HT	Percolator PEP Sequest HT
	FALSE	High	LLEGEECR	1xCarbamidomethyl [C7]	0.0416872	0.00110578	5	25	9	F8W1S1; P35908; A0A0S2Z428; Q8N1N4; P13647	0	1005.47	2.69	High	0.0005932	0.02263
	FALSE	High	TQETQEIR		0.0815143	0.00199089	1	1	1	Q8N1N4	0	1004.5	1.68	High	0.0005932	0.02341
	FALSE	High	FLEQQNK		0.0811709	0.00199089	3	50	5	A0A0S2Z428; Q8N1N4; P13647	0	906.468	1.95	High	0.0005932	0.03287
FALSE	High	Master Protein	A0A024R3X4	Epididymis secretory sperm binding protein OS=Homo sapiens OX=9606 GN=HSPD1 PE=2 SV=1	0	5.215	5.41012	2	2	2	1	573	61	5.87	2.95	2
	Checked	Confidence	Sequence	Modifications	Qvality PEP	Qvality q-value	# Protein Groups	# Proteins	# PSMs	Master Protein Accessions	# Missed Cleavages	Theo. MH+ [Da]	XCorr Sequest HT	Confidence Sequest HT	Percolator q-Value Sequest HT	Percolator PEP Sequest HT
	FALSE	High	ISSIQSIVPALEIANAHR		0.00289548	0	1	7	1	A0A024R3X4	0	1919.07	2.95	High	0	0.0002307
	FALSE	High	TLNDELEIIEGMK		0.0886783	0.00199089	1	9	1	A0A024R3X4	0	1504.76	1.52	High	0.0005932	0.02641
FALSE	High	Master Protein	B2RDG1	Fatty acyl-CoA reductase OS=Homo sapiens OX=9606 PE=2 SV=1	0	5.139	4.85437	2	3	2	1	515	59.3	9.17	6.54	2
	Checked	Confidence	Sequence	Modifications	Qvality PEP	Qvality q-value	# Protein Groups	# Proteins	# PSMs	Master Protein Accessions	# Missed Cleavages	Theo. MH+ [Da]	XCorr Sequest HT	Confidence Sequest HT	Percolator q-Value Sequest HT	Percolator PEP Sequest HT
	FALSE	High	NVLLTGATGFLGK		0.00336024	0	1	4	2	B2RDG1	0	1290.74	2.86	High	0	0.0002843
	FALSE	High	IIAINSELTQPK		0.0864686	0.00199089	1	4	1	B2RDG1	0	1326.76	1.96	High	0.0005932	0.02552
FALSE	High	Master Protein	Q08554	Desmocollin-1 OS=Homo sapiens OX=9606 GN=DSC1 PE=1 SV=2	0	5.009	4.02685	3	4	3	1	894	99.9	5.43	4.52	3
	Checked	Confidence	Sequence	Modifications	Qvality PEP	Qvality q-value	# Protein Groups	# Proteins	# PSMs	Master Protein Accessions	# Missed Cleavages	Theo. MH+ [Da]	XCorr Sequest HT	Confidence Sequest HT	Percolator q-Value Sequest HT	Percolator PEP Sequest HT
	FALSE	High	VQDQDLPNTPHSK		0.0613323	0.00110578	1	2	2	Q08554	0	1478.72	2.37	High	0.0004329	0.0157
	FALSE	High	IEDDNDNAPYFEHR		0.0324511	0.00110578	1	2	1	Q08554	0	1734.74	1.72	High	0.0002483	0.006475
	FALSE	High	DTGDIFCTR	1xCarbamidomethyl [C7]	0.218007	0.00633595	1	2	1	Q08554	0	1084.47	1.36	High	0.002679	0.09632
FALSE	High	Master Protein	O95470	Sphingosine-1-phosphate lyase 1 OS=Homo sapiens OX=9606 GN=SGPL1 PE=1 SV=3	0	4.914	3.34507	2	3	2	1	568	63.5	9.16	2.13	2
	Checked	Confidence	Sequence	Modifications	Qvality PEP	Qvality q-value	# Protein Groups	# Proteins	# PSMs	Master Protein Accessions	# Missed Cleavages	Theo. MH+ [Da]	XCorr Sequest HT	Confidence Sequest HT	Percolator q-Value Sequest HT	Percolator PEP Sequest HT
	FALSE	High	AGYPLEHPFDFR		0.00816653	0	1	1	2	O95470	0	1448.7	1.77	High	0.0002483	0.002184
	FALSE	High	LTELLVK		0.052578	0.00110578	1	3	1	O95470	0	815.524	2.13	High	0.0004329	0.01265
FALSE	High	Master Protein	B2R8Z8	cDNA, FLJ94136, highly similar to Homo sapiens synaptotagmin binding, cytoplasmic RNA interacting protein (SYNCRIP), mRNA OS=Homo sapiens OX=9606 PE=2 SV=1	0	4.728	4.01284	2	2	2	1	623	69.6	8.76	2.99	2
	Checked	Confidence	Sequence	Modifications	Qvality PEP	Qvality q-value	# Protein Groups	# Proteins	# PSMs	Master Protein Accessions	# Missed Cleavages	Theo. MH+ [Da]	XCorr Sequest HT	Confidence Sequest HT	Percolator q-Value Sequest HT	Percolator PEP Sequest HT
	FALSE	High	DLFEDELVPLFEK		0.00241962	0	1	10	1	B2R8Z8	0	1593.8	2.99	High	0	0.0001813
	FALSE	High	TGYTLDVTTGQR		0.228255	0.00711062	1	16	1	B2R8Z8	0	1311.65	1.44	High	0.002679	0.1031
FALSE	High	Master Protein	P26196	Probable ATP-dependent RNA helicase DDX6 OS=Homo sapiens OX=9606 GN=DDX6 PE=1 SV=2	0	4.639	7.24638	2	5	2	1	483	54.4	8.66	9.15	2
	Checked	Confidence	Sequence	Modifications	Qvality PEP	Qvality q-value	# Protein Groups	# Proteins	# PSMs	Master Protein Accessions	# Missed Cleavages	Theo. MH+ [Da]	XCorr Sequest HT	Confidence Sequest HT	Percolator q-Value Sequest HT	Percolator PEP Sequest HT
	FALSE	High	GPVKPTGGPGGGGTQTQQQMNQLK		0.00507045	0	1	3	1	P26196	0	2366.19	2.54	High	0	0.000498
	FALSE	High	SGAYLIPLLER		0.13156	0.0038648	1	3	4	P26196	0	1231.7	2.43	High	0.002679	0.1069
FALSE	High	Master Protein	A8K364	cDNA FLJ77412 OS=Homo sapiens OX=9606 PE=2 SV=1	0	4.592	3.07167	1	1	1	1	586	65.8	6.61	2.62	1
	Checked	Confidence	Sequence	Modifications	Qvality PEP	Qvality q-value	# Protein Groups	# Proteins	# PSMs	Master Protein Accessions	# Missed Cleavages	Theo. MH+ [Da]	XCorr Sequest HT	Confidence Sequest HT	Percolator q-Value Sequest HT	Percolator PEP Sequest HT
	FALSE	High	DAEPDIIEQLVEFAYTAR		0.000582644	0	1	9	1	A8K364	0	2080.02	2.62	High	0	2.558e-05
FALSE	High	Master Protein	Q6IQ49	Replication stress response regulator SDE2 OS=Homo sapiens OX=9606 GN=SDE2 PE=1 SV=1	0	4.379	6.20843	2	2	2	1	451	49.7	6.05	4.14	2
	Checked	Confidence	Sequence	Modifications	Qvality PEP	Qvality q-value	# Protein Groups	# Proteins	# PSMs	Master Protein Accessions	# Missed Cleavages	Theo. MH+ [Da]	XCorr Sequest HT	Confidence Sequest HT	Percolator q-Value Sequest HT	Percolator PEP Sequest HT
	FALSE	High	HILEDSCAELGESK	1xCarbamidomethyl [C7]	0.0199619	0.00110578	1	3	1	Q6IQ49	0	1587.73	1.79	High	0.0002483	0.003298
	FALSE	High	EPIEEEPTGAGLNK		0.052578	0.00110578	1	3	1	Q6IQ49	0	1483.73	2.34	High	0.0004329	0.01266
FALSE	High	Master Protein	A8K5V0	cDNA FLJ76851, highly similar to Homo sapiens pre-B-cell leukemia transcription factor 1 (PBX1), mRNA OS=Homo sapiens OX=9606 PE=2 SV=1	0	4.242	5.81395	2	2	2	1	430	46.6	7.03	2.1	2
	Checked	Confidence	Sequence	Modifications	Qvality PEP	Qvality q-value	# Protein Groups	# Proteins	# PSMs	Master Protein Accessions	# Missed Cleavages	Theo. MH+ [Da]	XCorr Sequest HT	Confidence Sequest HT	Percolator q-Value Sequest HT	Percolator PEP Sequest HT
	FALSE	High	GAQEEEPTDPQLMR		0.0269358	0.00110578	1	11	1	A8K5V0	0	1600.73	2.1	High	0.0002483	0.004983
	FALSE	High	FQEEANLYAAK		0.0490898	0.00110578	1	18	2	A8K5V0	0	1283.63	1.48	High	0.0004329	0.0115
FALSE	High	Master Protein	P14868	Aspartate--tRNA ligase, cytoplasmic OS=Homo sapiens OX=9606 GN=DARS PE=1 SV=2	0	4.118	4.99002	2	2	2	1	501	57.1	6.55	2.35	2
	Checked	Confidence	Sequence	Modifications	Qvality PEP	Qvality q-value	# Protein Groups	# Proteins	# PSMs	Master Protein Accessions	# Missed Cleavages	Theo. MH+ [Da]	XCorr Sequest HT	Confidence Sequest HT	Percolator q-Value Sequest HT	Percolator PEP Sequest HT
	FALSE	High	FGAPPHAGGGIGLER		0.040101	0.00110578	1	5	1	P14868	0	1435.74	2.35	High	0.0004329	0.008674
	FALSE	High	LQSGICHLFR	1xCarbamidomethyl [C6]	0.0404483	0.00110578	1	6	1	P14868	0	1230.64	1.52	High	0.0004329	0.008791
FALSE	High	Master Protein	A0A0F7KYT8	Fragile X mental retardation autosomal homolog variant p2K OS=Homo sapiens OX=9606 GN=FXR1 PE=2 SV=1	0	4.097	2.36337	2	3	1	1	677	76.2	6.83	0	2
	Checked	Confidence	Sequence	Modifications	Qvality PEP	Qvality q-value	# Protein Groups	# Proteins	# PSMs	Master Protein Accessions	# Missed Cleavages	Theo. MH+ [Da]	XCorr Sequest HT	Confidence Sequest HT	Percolator q-Value Sequest HT	Percolator PEP Sequest HT
	FALSE	High	LQIDEQLR		0.0390766	0.00110578	2	31	2	Q06787; A0A0F7KYT8	0	1014.56	1.55	High	0.0004329	0.00836
	FALSE	High	VIQEIVDK		0.0429633	0.00110578	1	13	1	A0A0F7KYT8	0	943.546	1.47	High	0.0004329	0.009567
FALSE	High	Master Protein	Q8IU60	m7GpppN-mRNA hydrolase OS=Homo sapiens OX=9606 GN=DCP2 PE=1 SV=3	0	4.038	4.28571	2	4	2	1	420	48.4	8	7.21	2
	Checked	Confidence	Sequence	Modifications	Qvality PEP	Qvality q-value	# Protein Groups	# Proteins	# PSMs	Master Protein Accessions	# Missed Cleavages	Theo. MH+ [Da]	XCorr Sequest HT	Confidence Sequest HT	Percolator q-Value Sequest HT	Percolator PEP Sequest HT
	FALSE	High	NIEWFSIEK		0.0246971	0.00110578	1	3	1	Q8IU60	0	1165.59	1.86	High	0.0002483	0.004431
	FALSE	High	LYIIPGIPK		0.0745871	0.00199089	1	3	3	Q8IU60	0	1013.64	1.89	High	0.0005932	0.02067
FALSE	High	Master Protein	Q8TCD0	Uncharacterized protein OS=Homo sapiens OX=9606 PE=1 SV=1	0	4.035	5.43933	1	10	1	1	239	26.2	8.06	33.45	1
	Checked	Confidence	Sequence	Modifications	Qvality PEP	Qvality q-value	# Protein Groups	# Proteins	# PSMs	Master Protein Accessions	# Missed Cleavages	Theo. MH+ [Da]	XCorr Sequest HT	Confidence Sequest HT	Percolator q-Value Sequest HT	Percolator PEP Sequest HT
	FALSE	High	FSGSGSGTDFTLK		0.00148147	0	1	238	10	Q8TCD0	0	1303.62	4.06	High	0	9.221e-05
FALSE	High	Master Protein	O95684	FGFR1 oncogene partner OS=Homo sapiens OX=9606 GN=FGFR1OP PE=1 SV=1	0	3.965	2.75689	1	2	1	1	399	43	4.81	4.7	1
	Checked	Confidence	Sequence	Modifications	Qvality PEP	Qvality q-value	# Protein Groups	# Proteins	# PSMs	Master Protein Accessions	# Missed Cleavages	Theo. MH+ [Da]	XCorr Sequest HT	Confidence Sequest HT	Percolator q-Value Sequest HT	Percolator PEP Sequest HT
	FALSE	High	SSLHLLSHETK		0.00703887	0	1	4	2	O95684	0	1251.67	3.05	High	0	0.0007848
FALSE	High	Master Protein	B4DRM3	cDNA FLJ54492, highly similar to Eukaryotic translation initiation factor 4B OS=Homo sapiens OX=9606 PE=2 SV=1	0	3.837	5.35714	2	3	2	1	616	69.7	5.67	1.8	2
	Checked	Confidence	Sequence	Modifications	Qvality PEP	Qvality q-value	# Protein Groups	# Proteins	# PSMs	Master Protein Accessions	# Missed Cleavages	Theo. MH+ [Da]	XCorr Sequest HT	Confidence Sequest HT	Percolator q-Value Sequest HT	Percolator PEP Sequest HT
	FALSE	High	TGSESSQTGTSTTSSR		0.0597809	0.00110578	1	7	2	B4DRM3	0	1573.69	1.8	High	0.0004329	0.01514
	FALSE	High	SQSSDTEQQSPTSGGGK		0.0431487	0.00110578	1	7	1	B4DRM3	0	1680.73	0.47	High	0.0004329	0.009622
FALSE	High	Master Protein	A8K489	cDNA FLJ76151, highly similar to Homo sapiens Wilms tumor 1 associated protein (WTAP), transcript variant 1, mRNA OS=Homo sapiens OX=9606 PE=2 SV=1	0	3.757	3.53535	1	1	1	1	396	44.2	5.25	2.96	1
	Checked	Confidence	Sequence	Modifications	Qvality PEP	Qvality q-value	# Protein Groups	# Proteins	# PSMs	Master Protein Accessions	# Missed Cleavages	Theo. MH+ [Da]	XCorr Sequest HT	Confidence Sequest HT	Percolator q-Value Sequest HT	Percolator PEP Sequest HT
	FALSE	High	STMVDPAINLFFLK		0.00236721	0	1	5	1	A8K489	0	1595.85	2.96	High	0	0.000175
FALSE	High	Master Protein	A8K899	cDNA FLJ77724, highly similar to Homo sapiens transcriptional adaptor 3 (NGG1 homolog, yeast)-like (TADA3L), transcript variant 1, mRNA OS=Homo sapiens OX=9606 PE=2 SV=1	0	3.613	6.01852	2	3	2	1	432	48.9	6.23	4.74	2
	Checked	Confidence	Sequence	Modifications	Qvality PEP	Qvality q-value	# Protein Groups	# Proteins	# PSMs	Master Protein Accessions	# Missed Cleavages	Theo. MH+ [Da]	XCorr Sequest HT	Confidence Sequest HT	Percolator q-Value Sequest HT	Percolator PEP Sequest HT
	FALSE	High	TLEELLKPPEDEAEHYK		0.0238542	0.00110578	1	3	1	A8K899	0	2041.01	1.97	High	0.0002483	0.004209
	FALSE	High	DHELGAPPK		0.153514	0.00460549	1	3	2	A8K899	0	963.489	2.56	High	0.00131	0.05789
FALSE	High	Master Protein	A6XMV9	Protease serine 2 preproprotein OS=Homo sapiens OX=9606 GN=PRSS2 PE=1 SV=1	0	3.599	7.66284	1	2	1	1	261	28	5.14	6.09	1
	Checked	Confidence	Sequence	Modifications	Qvality PEP	Qvality q-value	# Protein Groups	# Proteins	# PSMs	Master Protein Accessions	# Missed Cleavages	Theo. MH+ [Da]	XCorr Sequest HT	Confidence Sequest HT	Percolator q-Value Sequest HT	Percolator PEP Sequest HT
	FALSE	High	LGEHNIEVLEGNEQFINAAK		0.00307852	0	1	17	2	A6XMV9	0	2225.12	3.14	High	0	0.0002939
FALSE	High	Master Protein	Q12849	G-rich sequence factor 1 OS=Homo sapiens OX=9606 GN=GRSF1 PE=1 SV=3	0	3.562	4.58333	1	1	1	1	480	53.1	6.19	3.31	1
	Checked	Confidence	Sequence	Modifications	Qvality PEP	Qvality q-value	# Protein Groups	# Proteins	# PSMs	Master Protein Accessions	# Missed Cleavages	Theo. MH+ [Da]	XCorr Sequest HT	Confidence Sequest HT	Percolator q-Value Sequest HT	Percolator PEP Sequest HT
	FALSE	High	GLPFQANAQDIINFFAPLKPVR		0.00327312	0	1	10	1	Q12849	0	2456.34	3.31	High	0	0.000274
FALSE	High	Master Protein	A0A0D9SF53	ATP-dependent RNA helicase DDX3X OS=Homo sapiens OX=9606 GN=DDX3X PE=1 SV=1	0	3.522	3.27422	2	4	2	1	733	81.4	8.07	6.42	2
	Checked	Confidence	Sequence	Modifications	Qvality PEP	Qvality q-value	# Protein Groups	# Proteins	# PSMs	Master Protein Accessions	# Missed Cleavages	Theo. MH+ [Da]	XCorr Sequest HT	Confidence Sequest HT	Percolator q-Value Sequest HT	Percolator PEP Sequest HT
	FALSE	High	QYPISLVLAPTR		0.0233419	0.00110578	1	23	2	A0A0D9SF53	0	1357.78	2.82	High	0.0002483	0.004085
	FALSE	High	DLMACAQTGSGK	1xCarbamidomethyl [C5]	0.181521	0.00460549	1	31	2	A0A0D9SF53	0	1238.55	1.72	High	0.001483	0.07356
FALSE	High	Master Protein	A0A1U9X8A1	PBX2 OS=Homo sapiens OX=9606 PE=4 SV=1	0	3.444	2.7907	1	1	1	1	430	45.8	7.56	1.77	1
	Checked	Confidence	Sequence	Modifications	Qvality PEP	Qvality q-value	# Protein Groups	# Proteins	# PSMs	Master Protein Accessions	# Missed Cleavages	Theo. MH+ [Da]	XCorr Sequest HT	Confidence Sequest HT	Percolator q-Value Sequest HT	Percolator PEP Sequest HT
	FALSE	High	TAVSVTQGGHSR		0.00398579	0	1	4	1	A0A1U9X8A1	0	1199.61	1.77	High	0	0.0003595
FALSE	High	Master Protein	C6KMR8	Forkhead box C1 OS=Homo sapiens OX=9606 GN=FOXC1 PE=4 SV=1	0	3.309	6.30631	2	2	2	1	555	56.9	8.51	4.24	2
	Checked	Confidence	Sequence	Modifications	Qvality PEP	Qvality q-value	# Protein Groups	# Proteins	# PSMs	Master Protein Accessions	# Missed Cleavages	Theo. MH+ [Da]	XCorr Sequest HT	Confidence Sequest HT	Percolator q-Value Sequest HT	Percolator PEP Sequest HT
	FALSE	High	AYGPYTPQPQPK		0.0271705	0.00110578	1	3	1	C6KMR8	0	1346.67	2.2	High	0.0002483	0.005035
	FALSE	High	GSPQSAAAELSSGLLASAAASSR		0.219688	0.00711062	1	2	1	C6KMR8	0	2089.05	2.04	High	0.002679	0.09749
FALSE	High	Master Protein	Q06787	Synaptic functional regulator FMR1 OS=Homo sapiens OX=9606 GN=FMR1 PE=1 SV=1	0	3.252	2.68987	2	3	1	1	632	71.1	7.42	0	2
	Checked	Confidence	Sequence	Modifications	Qvality PEP	Qvality q-value	# Protein Groups	# Proteins	# PSMs	Master Protein Accessions	# Missed Cleavages	Theo. MH+ [Da]	XCorr Sequest HT	Confidence Sequest HT	Percolator q-Value Sequest HT	Percolator PEP Sequest HT
	FALSE	High	LQIDEQLR		0.0390766	0.00110578	2	31	2	Q06787; A0A0F7KYT8	0	1014.56	1.55	High	0.0004329	0.00836
	FALSE	High	VGPNAPEEK		0.170364	0.00460549	1	20	1	Q06787	0	940.473	1.38	High	0.00131	0.06702
FALSE	High	Master Protein	O43660	Pleiotropic regulator 1 OS=Homo sapiens OX=9606 GN=PLRG1 PE=1 SV=1	0	3.207	4.66926	2	2	2	1	514	57.2	9.17	2.1	2
	Checked	Confidence	Sequence	Modifications	Qvality PEP	Qvality q-value	# Protein Groups	# Proteins	# PSMs	Master Protein Accessions	# Missed Cleavages	Theo. MH+ [Da]	XCorr Sequest HT	Confidence Sequest HT	Percolator q-Value Sequest HT	Percolator PEP Sequest HT
	FALSE	High	ASVHTLSGHTNAVATVR		0.0456314	0.00110578	1	3	1	O43660	0	1720.91	2.1	High	0.0004329	0.01038
	FALSE	High	VTLTNHK		0.157266	0.00460549	1	4	1	O43660	0	812.462	1.27	High	0.00131	0.05978
FALSE	High	Master Protein	P56182	Ribosomal RNA processing protein 1 homolog A OS=Homo sapiens OX=9606 GN=RRP1 PE=1 SV=1	0	3.171	1.95228	1	1	1	1	461	52.8	9.33	2.1	1
	Checked	Confidence	Sequence	Modifications	Qvality PEP	Qvality q-value	# Protein Groups	# Proteins	# PSMs	Master Protein Accessions	# Missed Cleavages	Theo. MH+ [Da]	XCorr Sequest HT	Confidence Sequest HT	Percolator q-Value Sequest HT	Percolator PEP Sequest HT
	FALSE	High	LAGNEQVTR		0.00631003	0	1	5	1	P56182	0	987.522	2.1	High	0	0.0006746
FALSE	High	Master Protein	Q92843-2	Isoform 3 of Bcl-2-like protein 2 OS=Homo sapiens OX=9606 GN=BCL2L2	0	3.046	5.70571	2	2	2	1	333	37.1	8.13	4.67	2
	Checked	Confidence	Sequence	Modifications	Qvality PEP	Qvality q-value	# Protein Groups	# Proteins	# PSMs	Master Protein Accessions	# Missed Cleavages	Theo. MH+ [Da]	XCorr Sequest HT	Confidence Sequest HT	Percolator q-Value Sequest HT	Percolator PEP Sequest HT
	FALSE	High	TSLALDESLFR		0.0720993	0.00199089	1	6	1	Q92843-2	0	1251.66	2.81	High	0.0005932	0.01965
	FALSE	High	ELQNEVEK		0.130487	0.0038648	1	5	1	Q92843-2	0	988.495	1.86	High	0.0009623	0.04578
FALSE	High	Master Protein	V9HW31	ATP synthase subunit beta OS=Homo sapiens OX=9606 GN=HEL-S-271 PE=1 SV=1	0.001	2.853	2.45747	1	1	1	1	529	56.5	5.4	3.32	1
	Checked	Confidence	Sequence	Modifications	Qvality PEP	Qvality q-value	# Protein Groups	# Proteins	# PSMs	Master Protein Accessions	# Missed Cleavages	Theo. MH+ [Da]	XCorr Sequest HT	Confidence Sequest HT	Percolator q-Value Sequest HT	Percolator PEP Sequest HT
	FALSE	High	TVLIMELINNVAK		0.0107528	0.00110578	1	6	1	V9HW31	0	1457.84	3.32	High	0.0002483	0.001403
FALSE	High	Master Protein	A0A5C2GC48	IGH + IGL c24_light_IGKV2D-29_IGKJ4 (Fragment) OS=Homo sapiens OX=9606 PE=2 SV=1	0.001	2.747	23.2143	1	1	1	1	112	12.3	5.86	2.61	1
	Checked	Confidence	Sequence	Modifications	Qvality PEP	Qvality q-value	# Protein Groups	# Proteins	# PSMs	Master Protein Accessions	# Missed Cleavages	Theo. MH+ [Da]	XCorr Sequest HT	Confidence Sequest HT	Percolator q-Value Sequest HT	Percolator PEP Sequest HT
	FALSE	High	VEAEDVGVYYCMQSLDLPFTFGGGTK	1xCarbamidomethyl [C11]	0.0128588	0.00110578	1	1	1	A0A5C2GC48	0	2883.32	2.61	High	0.0002483	0.001792
FALSE	High	Master Protein	Q96T25	Zinc finger protein ZIC 5 OS=Homo sapiens OX=9606 GN=ZIC5 PE=1 SV=2	0.001	2.73	2.5641	1	1	1	1	663	68.4	8.76	3	1
	Checked	Confidence	Sequence	Modifications	Qvality PEP	Qvality q-value	# Protein Groups	# Proteins	# PSMs	Master Protein Accessions	# Missed Cleavages	Theo. MH+ [Da]	XCorr Sequest HT	Confidence Sequest HT	Percolator q-Value Sequest HT	Percolator PEP Sequest HT
	FALSE	High	VHTGEKPFPCPFPGCGK	2xCarbamidomethyl [C10; C15]	0.0131996	0.00110578	1	11	1	Q96T25	0	1914.9	3	High	0.0002483	0.001861
FALSE	High	Master Protein	B2R4R0	Histone H4 OS=Homo sapiens OX=9606 GN=HIST1H4H PE=2 SV=1	0.001	2.704	7.76699	1	2	1	1	103	11.4	11.36	1.79	1
	Checked	Confidence	Sequence	Modifications	Qvality PEP	Qvality q-value	# Protein Groups	# Proteins	# PSMs	Master Protein Accessions	# Missed Cleavages	Theo. MH+ [Da]	XCorr Sequest HT	Confidence Sequest HT	Percolator q-Value Sequest HT	Percolator PEP Sequest HT
	FALSE	High	VFLENVIR		0.0137877	0.00110578	1	3	2	B2R4R0	0	989.578	1.79	High	0.0002483	0.001975
FALSE	High	Master Protein	B2RDW1	Epididymis luminal protein 112 OS=Homo sapiens OX=9606 GN=RPS27A PE=2 SV=1	0.001	2.6	10.2564	1	2	1	1	156	18	9.64	2.88	1
	Checked	Confidence	Sequence	Modifications	Qvality PEP	Qvality q-value	# Protein Groups	# Proteins	# PSMs	Master Protein Accessions	# Missed Cleavages	Theo. MH+ [Da]	XCorr Sequest HT	Confidence Sequest HT	Percolator q-Value Sequest HT	Percolator PEP Sequest HT
	FALSE	High	TITLEVEPSDTIENVK		0.0164124	0.00110578	1	36	2	B2RDW1	0	1787.93	2.88	High	0.0002483	0.002514
FALSE	High	Master Protein	P49916	DNA ligase 3 OS=Homo sapiens OX=9606 GN=LIG3 PE=1 SV=2	0.001	2.585	1.78394	2	3	2	1	1009	112.8	9.01	1.63	2
	Checked	Confidence	Sequence	Modifications	Qvality PEP	Qvality q-value	# Protein Groups	# Proteins	# PSMs	Master Protein Accessions	# Missed Cleavages	Theo. MH+ [Da]	XCorr Sequest HT	Confidence Sequest HT	Percolator q-Value Sequest HT	Percolator PEP Sequest HT
	FALSE	High	NLQDVVER		0.0730228	0.00199089	1	7	2	P49916	0	972.511	1.63	High	0.0005932	0.02003
	FALSE	High	AADETLCQTK	1xCarbamidomethyl [C7]	0.266282	0.00965151	1	5	1	P49916	0	1136.53	1.28	High	0.003184	0.1298
FALSE	High	Master Protein	A8KAN5	cDNA FLJ75097, highly similar to Homo sapiens upstream binding protein 1 (LBP-1a) (UBP1), mRNA OS=Homo sapiens OX=9606 PE=2 SV=1	0.001	2.413	2.22222	1	1	1	1	540	60.5	6.44	2.39	1
	Checked	Confidence	Sequence	Modifications	Qvality PEP	Qvality q-value	# Protein Groups	# Proteins	# PSMs	Master Protein Accessions	# Missed Cleavages	Theo. MH+ [Da]	XCorr Sequest HT	Confidence Sequest HT	Percolator q-Value Sequest HT	Percolator PEP Sequest HT
	FALSE	High	LFSNFSGADLLK		0.0224471	0.00110578	1	4	1	A8KAN5	0	1311.69	2.39	High	0.0002483	0.003866
FALSE	High	Master Protein	Q92743	Serine protease HTRA1 OS=Homo sapiens OX=9606 GN=HTRA1 PE=1 SV=1	0.001	2.407	2.91667	1	1	1	1	480	51.3	7.83	1.78	1
	Checked	Confidence	Sequence	Modifications	Qvality PEP	Qvality q-value	# Protein Groups	# Proteins	# PSMs	Master Protein Accessions	# Missed Cleavages	Theo. MH+ [Da]	XCorr Sequest HT	Confidence Sequest HT	Percolator q-Value Sequest HT	Percolator PEP Sequest HT
	FALSE	High	GACGQGQEDPNSLR	1xCarbamidomethyl [C3]	0.022643	0.00110578	1	3	1	Q92743	0	1488.65	1.78	High	0.0002483	0.00392
FALSE	High	Master Protein	P20264	POU domain, class 3, transcription factor 3 OS=Homo sapiens OX=9606 GN=POU3F3 PE=2 SV=2	0.001	2.39	1.8	1	1	1	1	500	50.3	7.87	2.88	1
	Checked	Confidence	Sequence	Modifications	Qvality PEP	Qvality q-value	# Protein Groups	# Proteins	# PSMs	Master Protein Accessions	# Missed Cleavages	Theo. MH+ [Da]	XCorr Sequest HT	Confidence Sequest HT	Percolator q-Value Sequest HT	Percolator PEP Sequest HT
	FALSE	High	GALESHFLK		0.0232408	0.00110578	1	7	1	P20264	0	1001.54	2.88	High	0.0002483	0.004072
FALSE	High	Master Protein	A0A1U9X8F1	RING1 OS=Homo sapiens OX=9606 PE=4 SV=1	0.001	2.341	3.44828	1	2	1	1	406	42.3	5.74	5.12	1
	Checked	Confidence	Sequence	Modifications	Qvality PEP	Qvality q-value	# Protein Groups	# Proteins	# PSMs	Master Protein Accessions	# Missed Cleavages	Theo. MH+ [Da]	XCorr Sequest HT	Confidence Sequest HT	Percolator q-Value Sequest HT	Percolator PEP Sequest HT
	FALSE	High	SLRPDPNFDALISK		0.0252389	0.00110578	1	7	2	A0A1U9X8F1	0	1572.84	3.07	High	0.0002483	0.004556
FALSE	High	Master Protein	Q86TV4	Full-length cDNA clone CS0DI085YI08 of Placenta of Homo sapiens (human) (Fragment) OS=Homo sapiens OX=9606 PE=2 SV=1	0.001	2.288	2.01835	1	1	1	1	545	60	5.07	0	1
	Checked	Confidence	Sequence	Modifications	Qvality PEP	Qvality q-value	# Protein Groups	# Proteins	# PSMs	Master Protein Accessions	# Missed Cleavages	Theo. MH+ [Da]	XCorr Sequest HT	Confidence Sequest HT	Percolator q-Value Sequest HT	Percolator PEP Sequest HT
	FALSE	High	SCQDINECEHR	2xCarbamidomethyl [C2; C8]	0.0275262	0.00110578	1	5	1	Q86TV4	0	1447.57	0.89	High	0.0002483	0.005152
FALSE	High	Master Protein	A0A087X0X3	Heterogeneous nuclear ribonucleoprotein M OS=Homo sapiens OX=9606 GN=HNRNPM PE=1 SV=1	0.001	2.257	1.23288	1	1	1	1	730	77.5	8.78	1.85	1
	Checked	Confidence	Sequence	Modifications	Qvality PEP	Qvality q-value	# Protein Groups	# Proteins	# PSMs	Master Protein Accessions	# Missed Cleavages	Theo. MH+ [Da]	XCorr Sequest HT	Confidence Sequest HT	Percolator q-Value Sequest HT	Percolator PEP Sequest HT
	FALSE	High	FESPEVAER		0.0289958	0.00110578	1	7	1	A0A087X0X3	0	1063.51	1.85	High	0.0002483	0.005537
FALSE	High	Master Protein	Q5VW26	Nuclear factor 1 OS=Homo sapiens OX=9606 GN=NFIB PE=1 SV=1	0.001	2.001	1.92982	1	1	1	1	570	63.4	8.66	1.66	1
	Checked	Confidence	Sequence	Modifications	Qvality PEP	Qvality q-value	# Protein Groups	# Proteins	# PSMs	Master Protein Accessions	# Missed Cleavages	Theo. MH+ [Da]	XCorr Sequest HT	Confidence Sequest HT	Percolator q-Value Sequest HT	Percolator PEP Sequest HT
	FALSE	High	GIPLESTDGER		0.0442777	0.00110578	1	56	1	Q5VW26	0	1173.57	1.66	High	0.0004329	0.009966
FALSE	High	Master Protein	Q13137-4	Isoform 4 of Calcium-binding and coiled-coil domain-containing protein 2 OS=Homo sapiens OX=9606 GN=CALCOCO2	0.001	1.912	3.82979	2	2	2	1	470	55.2	5.11	0	2
	Checked	Confidence	Sequence	Modifications	Qvality PEP	Qvality q-value	# Protein Groups	# Proteins	# PSMs	Master Protein Accessions	# Missed Cleavages	Theo. MH+ [Da]	XCorr Sequest HT	Confidence Sequest HT	Percolator q-Value Sequest HT	Percolator PEP Sequest HT
	FALSE	High	QNSDMQAELQK		0.212208	0.00633595	1	8	1	Q13137-4	0	1291.59	1.07	High	0.002363	0.09243
	FALSE	High	QQEVQFK		0.270246	0.00965151	1	10	1	Q13137-4	0	906.468	1.04	High	0.003351	0.1326
FALSE	High	Master Protein	Q9H814	Phosphorylated adapter RNA export protein OS=Homo sapiens OX=9606 GN=PHAX PE=1 SV=1	0.001	1.87	4.06091	1	1	1	1	394	44.4	5.4	0	1
	Checked	Confidence	Sequence	Modifications	Qvality PEP	Qvality q-value	# Protein Groups	# Proteins	# PSMs	Master Protein Accessions	# Missed Cleavages	Theo. MH+ [Da]	XCorr Sequest HT	Confidence Sequest HT	Percolator q-Value Sequest HT	Percolator PEP Sequest HT
	FALSE	High	AFQNTATACAPVSHYR	1xCarbamidomethyl [C9]	0.0551152	0.00110578	1	2	1	Q9H814	0	1793.84	1.47	High	0.0004329	0.01348
FALSE	High	Master Protein	Q5T750	Skin-specific protein 32 OS=Homo sapiens OX=9606 GN=XP32 PE=1 SV=1	0.001	1.867	3.2	1	1	1	1	250	26.2	7.97	0	1
	Checked	Confidence	Sequence	Modifications	Qvality PEP	Qvality q-value	# Protein Groups	# Proteins	# PSMs	Master Protein Accessions	# Missed Cleavages	Theo. MH+ [Da]	XCorr Sequest HT	Confidence Sequest HT	Percolator q-Value Sequest HT	Percolator PEP Sequest HT
	FALSE	High	TFGVSPLR		0.0553517	0.00110578	1	1	1	Q5T750	0	876.494	1.58	High	0.0004329	0.01358
FALSE	High	Master Protein	A0A5C2GSL9	IG c2_light_IGKV2-28_IGKJ2 (Fragment) OS=Homo sapiens OX=9606 PE=2 SV=1	0.001	1.83	17.8571	1	1	1	1	112	12.1	5.96	0	1
	Checked	Confidence	Sequence	Modifications	Qvality PEP	Qvality q-value	# Protein Groups	# Proteins	# PSMs	Master Protein Accessions	# Missed Cleavages	Theo. MH+ [Da]	XCorr Sequest HT	Confidence Sequest HT	Percolator q-Value Sequest HT	Percolator PEP Sequest HT
	FALSE	High	ASGVPDRLSGSGSGTDFTLK		0.0587679	0.00110578	1	1	1	A0A5C2GSL9	1	1951.97	1.98	High	0.0004329	0.01479
FALSE	High	Master Protein	A0A5C2GGW2	IG c515_heavy_IGHV3-23_IGHD4-17_IGHJ3 (Fragment) OS=Homo sapiens OX=9606 PE=2 SV=1	0.001	1.799	17.6	1	2	1	1	125	13.3	8.94	2.03	1
	Checked	Confidence	Sequence	Modifications	Qvality PEP	Qvality q-value	# Protein Groups	# Proteins	# PSMs	Master Protein Accessions	# Missed Cleavages	Theo. MH+ [Da]	XCorr Sequest HT	Confidence Sequest HT	Percolator q-Value Sequest HT	Percolator PEP Sequest HT
	FALSE	High	NTLYLDMNNMRPDDTAVYYCAR	2xOxidation [M7; M10]; 1xCarbamidomethyl [C20]	0.0618581	0.00110578	1	1	2	A0A5C2GGW2	0	2728.18	2.03	High	0.0005932	0.02521
FALSE	High	Master Protein	Q8NF17	FLJ00385 protein (Fragment) OS=Homo sapiens OX=9606 GN=FLJ00385 PE=1 SV=1	0.001	1.77	1.76817	1	2	1	1	509	56.1	7.59	3.61	1
	Checked	Confidence	Sequence	Modifications	Qvality PEP	Qvality q-value	# Protein Groups	# Proteins	# PSMs	Master Protein Accessions	# Missed Cleavages	Theo. MH+ [Da]	XCorr Sequest HT	Confidence Sequest HT	Percolator q-Value Sequest HT	Percolator PEP Sequest HT
	FALSE	High	EEQFNSTFR		0.0648284	0.00110578	1	6	2	Q8NF17	0	1157.52	1.89	High	0.0004329	0.01814
FALSE	High	Master Protein	P11388-4	Isoform 4 of DNA topoisomerase 2-alpha OS=Homo sapiens OX=9606 GN=TOP2A	0.005	1.724	0.992556	1	1	1	1	1612	182.6	8.63	0	1
	Checked	Confidence	Sequence	Modifications	Qvality PEP	Qvality q-value	# Protein Groups	# Proteins	# PSMs	Master Protein Accessions	# Missed Cleavages	Theo. MH+ [Da]	XCorr Sequest HT	Confidence Sequest HT	Percolator q-Value Sequest HT	Percolator PEP Sequest HT
	FALSE	High	EDLATFIEELEAVEAK		0.069988	0.00199089	1	4	1	P11388-4	0	1806.9	1.38	High	0.0005932	0.01887
FALSE	High	Master Protein	P13056	Nuclear receptor subfamily 2 group C member 1 OS=Homo sapiens OX=9606 GN=NR2C1 PE=1 SV=2	0.005	1.621	1.82421	1	5	1	1	603	67.3	6.32	12.63	1
	Checked	Confidence	Sequence	Modifications	Qvality PEP	Qvality q-value	# Protein Groups	# Proteins	# PSMs	Master Protein Accessions	# Missed Cleavages	Theo. MH+ [Da]	XCorr Sequest HT	Confidence Sequest HT	Percolator q-Value Sequest HT	Percolator PEP Sequest HT
	FALSE	High	HYGAVTCEGCK	2xCarbamidomethyl [C7; C10]	0.0829015	0.00199089	1	5	5	P13056	0	1281.54	3.01	High	0.003351	0.1361
FALSE	High	Master Protein	P81605-2	Isoform 2 of Dermcidin OS=Homo sapiens OX=9606 GN=DCD	0.005	1.57	9.09091	1	2	1	1	121	12.4	7.97	5.22	1
	Checked	Confidence	Sequence	Modifications	Qvality PEP	Qvality q-value	# Protein Groups	# Proteins	# PSMs	Master Protein Accessions	# Missed Cleavages	Theo. MH+ [Da]	XCorr Sequest HT	Confidence Sequest HT	Percolator q-Value Sequest HT	Percolator PEP Sequest HT
	FALSE	High	ENAGEDPGLAR		0.0898031	0.00199089	1	2	2	P81605-2	0	1128.53	2.71	High	0.0005932	0.02691
FALSE	High	Master Protein	P42357	Histidine ammonia-lyase OS=Homo sapiens OX=9606 GN=HAL PE=1 SV=1	0.005	1.553	1.52207	1	4	1	1	657	72.7	6.95	5.55	1
	Checked	Confidence	Sequence	Modifications	Qvality PEP	Qvality q-value	# Protein Groups	# Proteins	# PSMs	Master Protein Accessions	# Missed Cleavages	Theo. MH+ [Da]	XCorr Sequest HT	Confidence Sequest HT	Percolator q-Value Sequest HT	Percolator PEP Sequest HT
	FALSE	High	EVIDSIIKEK	1xAcetyl [K]	0.0924805	0.00199089	1	6	4	P42357	1	1215.68	2.92	High	0.0005932	0.02801
FALSE	High	Master Protein	B2RAU5	Sorting nexin OS=Homo sapiens OX=9606 PE=2 SV=1	0.005	1.506	2.01681	1	2	1	1	595	66.5	5.66	0	1
	Checked	Confidence	Sequence	Modifications	Qvality PEP	Qvality q-value	# Protein Groups	# Proteins	# PSMs	Master Protein Accessions	# Missed Cleavages	Theo. MH+ [Da]	XCorr Sequest HT	Confidence Sequest HT	Percolator q-Value Sequest HT	Percolator PEP Sequest HT
	FALSE	High	DSESADAGGAQR		0.0997158	0.00199089	1	4	2	B2RAU5	0	1163.49	1.56	High	0.002679	0.1111
FALSE	High	Master Protein	Q86YZ3	Hornerin OS=Homo sapiens OX=9606 GN=HRNR PE=1 SV=2	0.005	1.497	1.68421	1	1	1	1	2850	282.2	10.04	0	1
	Checked	Confidence	Sequence	Modifications	Qvality PEP	Qvality q-value	# Protein Groups	# Proteins	# PSMs	Master Protein Accessions	# Missed Cleavages	Theo. MH+ [Da]	XCorr Sequest HT	Confidence Sequest HT	Percolator q-Value Sequest HT	Percolator PEP Sequest HT
	FALSE	High	GPYESGSGHSSGLGHR		0.101395	0.00199089	1	1	1	Q86YZ3	0	1584.71	1.57	High	0.0005932	0.03181
FALSE	High	Master Protein	Q15654	Thyroid receptor-interacting protein 6 OS=Homo sapiens OX=9606 GN=TRIP6 PE=1 SV=3	0.005	1.43	3.78151	1	1	1	1	476	50.3	7.37	0	1
	Checked	Confidence	Sequence	Modifications	Qvality PEP	Qvality q-value	# Protein Groups	# Proteins	# PSMs	Master Protein Accessions	# Missed Cleavages	Theo. MH+ [Da]	XCorr Sequest HT	Confidence Sequest HT	Percolator q-Value Sequest HT	Percolator PEP Sequest HT
	FALSE	High	GTPGPPPAHGAALQPHPR		0.112968	0.00199089	1	2	1	Q15654	0	1757.92	1.83	High	0.0005932	0.03718
FALSE	High	Master Protein	Q02930	Cyclic AMP-responsive element-binding protein 5 OS=Homo sapiens OX=9606 GN=CREB5 PE=1 SV=3	0.005	1.424	2.75591	1	1	1	1	508	56.9	8.5	0	1
	Checked	Confidence	Sequence	Modifications	Qvality PEP	Qvality q-value	# Protein Groups	# Proteins	# PSMs	Master Protein Accessions	# Missed Cleavages	Theo. MH+ [Da]	XCorr Sequest HT	Confidence Sequest HT	Percolator q-Value Sequest HT	Percolator PEP Sequest HT
	FALSE	High	TDNMLSDQTPTPTR		0.113908	0.00199089	1	4	1	Q02930	0	1576.73	1.47	High	0.0005932	0.03767
FALSE	High	Master Protein	A0A5C2GA21	IGH + IGL c126_heavy_IGHV1-8_IGHD3-10_IGHJ5 (Fragment) OS=Homo sapiens OX=9606 PE=2 SV=1	0.005	1.415	25	1	2	1	1	124	13.7	9.13	0	1
	Checked	Confidence	Sequence	Modifications	Qvality PEP	Qvality q-value	# Protein Groups	# Proteins	# PSMs	Master Protein Accessions	# Missed Cleavages	Theo. MH+ [Da]	XCorr Sequest HT	Confidence Sequest HT	Percolator q-Value Sequest HT	Percolator PEP Sequest HT
	FALSE	High	VTMTSNTSITTAYMELSSLTPEDTAVYYCAR	1xOxidation [M]; 1xCarbamidomethyl [C29]	0.115809	0.00199089	1	1	2	A0A5C2GA21	0	3492.59	1.51	High	0.0005932	0.03856
FALSE	High	Master Protein	A0A5C2GFE9	IG c844_heavy_IGHV1-69_IGHD3-10_IGHJ6 (Fragment) OS=Homo sapiens OX=9606 PE=2 SV=1	0.005	1.409	19.5122	1	3	1	1	123	13.3	7.12	2.52	1
	Checked	Confidence	Sequence	Modifications	Qvality PEP	Qvality q-value	# Protein Groups	# Proteins	# PSMs	Master Protein Accessions	# Missed Cleavages	Theo. MH+ [Da]	XCorr Sequest HT	Confidence Sequest HT	Percolator q-Value Sequest HT	Percolator PEP Sequest HT
	FALSE	High	STSTAYMDLSSLKSDDTAVYYCAR	1xOxidation [M7]; 1xCarbamidomethyl [C22]	0.11677	0.00199089	1	1	3	A0A5C2GFE9	1	2721.2	2.52	High	0.0005932	0.03899
FALSE	High	Master Protein	Q9NW64	Pre-mRNA-splicing factor RBM22 OS=Homo sapiens OX=9606 GN=RBM22 PE=1 SV=1	0.006	1.333	2.14286	1	1	1	1	420	46.9	8.54	0	1
	Checked	Confidence	Sequence	Modifications	Qvality PEP	Qvality q-value	# Protein Groups	# Proteins	# PSMs	Master Protein Accessions	# Missed Cleavages	Theo. MH+ [Da]	XCorr Sequest HT	Confidence Sequest HT	Percolator q-Value Sequest HT	Percolator PEP Sequest HT
	FALSE	High	TEVCQTCSK	2xCarbamidomethyl [C4; C7]	0.13156	0.0038648	1	3	1	Q9NW64	0	1112.47	0.89	High	0.0009623	0.0464
FALSE	High	Master Protein	Q9NRZ9-6	Isoform 6 of Lymphoid-specific helicase OS=Homo sapiens OX=9606 GN=HELLS	0.006	1.284	1.27119	1	2	1	1	708	81.6	7.83	4	1
	Checked	Confidence	Sequence	Modifications	Qvality PEP	Qvality q-value	# Protein Groups	# Proteins	# PSMs	Master Protein Accessions	# Missed Cleavages	Theo. MH+ [Da]	XCorr Sequest HT	Confidence Sequest HT	Percolator q-Value Sequest HT	Percolator PEP Sequest HT
	FALSE	High	LILTPFLLR		0.142734	0.0038648	1	1	2	Q9NRZ9-6	0	1085.71	2.14	High	0.00131	0.06417
FALSE	High	Master Protein	Q14204	Cytoplasmic dynein 1 heavy chain 1 OS=Homo sapiens OX=9606 GN=DYNC1H1 PE=1 SV=5	0.006	1.282	0.344382	1	2	1	1	4646	532.1	6.4	1.92	1
	Checked	Confidence	Sequence	Modifications	Qvality PEP	Qvality q-value	# Protein Groups	# Proteins	# PSMs	Master Protein Accessions	# Missed Cleavages	Theo. MH+ [Da]	XCorr Sequest HT	Confidence Sequest HT	Percolator q-Value Sequest HT	Percolator PEP Sequest HT
	FALSE	High	LGEDLNKWQALLVQIR	1xAcetyl [K7]	0.143315	0.0038648	1	2	2	Q14204	1	1938.08	1.92	High	0.005683	0.1866
FALSE	High	Master Protein	Q2KHT4-8	Isoform 8 of Germ cell-specific gene 1 protein OS=Homo sapiens OX=9606 GN=GSG1	0.006	1.28	4.95627	1	2	1	1	343	38.1	7.33	2.33	1
	Checked	Confidence	Sequence	Modifications	Qvality PEP	Qvality q-value	# Protein Groups	# Proteins	# PSMs	Master Protein Accessions	# Missed Cleavages	Theo. MH+ [Da]	XCorr Sequest HT	Confidence Sequest HT	Percolator q-Value Sequest HT	Percolator PEP Sequest HT
	FALSE	High	LMEKASLPSPPLGLCGK	1xCarbamidomethyl [C15]	0.143898	0.0038648	1	5	2	Q2KHT4-8	1	1797.96	2.33	High	0.00115	0.05254
FALSE	High	Master Protein	P35590	Tyrosine-protein kinase receptor Tie-1 OS=Homo sapiens OX=9606 GN=TIE1 PE=1 SV=1	0.006	1.25	1.58172	1	3	1	1	1138	125	7.03	0	1
	Checked	Confidence	Sequence	Modifications	Qvality PEP	Qvality q-value	# Protein Groups	# Proteins	# PSMs	Master Protein Accessions	# Missed Cleavages	Theo. MH+ [Da]	XCorr Sequest HT	Confidence Sequest HT	Percolator q-Value Sequest HT	Percolator PEP Sequest HT
	FALSE	High	KPDGTVLLSTKAIVEPEK	2xAcetyl [K1; K11]	0.150449	0.00460549	1	4	3	P35590	1	2009.12	1.44	High	0.006137	0.2117
FALSE	High	Master Protein	A0A024RDE5	Ras-GTPase activating protein SH3 domain-binding protein 2, isoform CRA_a OS=Homo sapiens OX=9606 GN=G3BP2 PE=4 SV=1	0.006	1.213	2.6971	1	1	1	1	482	54.1	5.55	0	1
	Checked	Confidence	Sequence	Modifications	Qvality PEP	Qvality q-value	# Protein Groups	# Proteins	# PSMs	Master Protein Accessions	# Missed Cleavages	Theo. MH+ [Da]	XCorr Sequest HT	Confidence Sequest HT	Percolator q-Value Sequest HT	Percolator PEP Sequest HT
	FALSE	High	VEAKPEVQSQPPR		0.159812	0.00460549	1	3	1	A0A024RDE5	0	1464.78	1.71	High	0.00131	0.06119
FALSE	High	Master Protein	O95948	One cut domain family member 2 OS=Homo sapiens OX=9606 GN=ONECUT2 PE=2 SV=2	0.006	1.181	1.5873	1	1	1	1	504	54.3	9.61	0	1
	Checked	Confidence	Sequence	Modifications	Qvality PEP	Qvality q-value	# Protein Groups	# Proteins	# PSMs	Master Protein Accessions	# Missed Cleavages	Theo. MH+ [Da]	XCorr Sequest HT	Confidence Sequest HT	Percolator q-Value Sequest HT	Percolator PEP Sequest HT
	FALSE	High	LVFTDLQR		0.16834	0.00460549	1	2	1	O95948	0	991.557	1.26	High	0.00131	0.06591
FALSE	High	Master Protein	A0A5C2GI94	IG c330_heavy_IGHV1-69_IGHD2-2_IGHJ4 (Fragment) OS=Homo sapiens OX=9606 PE=2 SV=1	0.006	1.175	25	1	1	1	1	124	13.2	8.48	2.16	1
	Checked	Confidence	Sequence	Modifications	Qvality PEP	Qvality q-value	# Protein Groups	# Proteins	# PSMs	Master Protein Accessions	# Missed Cleavages	Theo. MH+ [Da]	XCorr Sequest HT	Confidence Sequest HT	Percolator q-Value Sequest HT	Percolator PEP Sequest HT
	FALSE	High	VTITADESTSTSYMELSSLRSDDTAVYYCAR	1xCarbamidomethyl [C29]	0.169687	0.00460549	1	1	1	A0A5C2GI94	1	3492.58	2.16	High	0.00131	0.06681
FALSE	High	Master Protein	P14373	Zinc finger protein RFP OS=Homo sapiens OX=9606 GN=TRIM27 PE=1 SV=1	0.006	1.163	2.14425	1	1	1	1	513	58.5	6.21	0	1
	Checked	Confidence	Sequence	Modifications	Qvality PEP	Qvality q-value	# Protein Groups	# Proteins	# PSMs	Master Protein Accessions	# Missed Cleavages	Theo. MH+ [Da]	XCorr Sequest HT	Confidence Sequest HT	Percolator q-Value Sequest HT	Percolator PEP Sequest HT
	FALSE	High	AELLSLTQMER		0.173096	0.00460549	1	4	1	P14373	0	1290.67	1.35	High	0.00131	0.06868
FALSE	High	Master Protein	A0A494C0J7	TGc domain-containing protein OS=Homo sapiens OX=9606 PE=4 SV=1	0.006	1.143	1.26404	1	2	1	1	712	78.8	6.27	1.63	1
	Checked	Confidence	Sequence	Modifications	Qvality PEP	Qvality q-value	# Protein Groups	# Proteins	# PSMs	Master Protein Accessions	# Missed Cleavages	Theo. MH+ [Da]	XCorr Sequest HT	Confidence Sequest HT	Percolator q-Value Sequest HT	Percolator PEP Sequest HT
	FALSE	High	DAATDVASR		0.178674	0.00460549	1	3	2	A0A494C0J7	0	905.432	1.63	High	0.001845	0.0806
FALSE	High	Master Protein	H0Y449	Y-box-binding protein 1 (Fragment) OS=Homo sapiens OX=9606 GN=YBX1 PE=1 SV=1	0.006	1.139	5.08021	1	1	1	1	374	42	10.43	0	1
	Checked	Confidence	Sequence	Modifications	Qvality PEP	Qvality q-value	# Protein Groups	# Proteins	# PSMs	Master Protein Accessions	# Missed Cleavages	Theo. MH+ [Da]	XCorr Sequest HT	Confidence Sequest HT	Percolator q-Value Sequest HT	Percolator PEP Sequest HT
	FALSE	High	GAEAANVTGPGGVPVQGSK		0.179382	0.00460549	1	4	1	H0Y449	0	1695.87	1.39	High	0.001483	0.07264
FALSE	High	Master Protein	Q8IWZ3-6	Isoform 6 of Ankyrin repeat and KH domain-containing protein 1 OS=Homo sapiens OX=9606 GN=ANKHD1	0.008	1.078	0.267482	1	2	1	1	2617	277	5.86	4.33	1
	Checked	Confidence	Sequence	Modifications	Qvality PEP	Qvality q-value	# Protein Groups	# Proteins	# PSMs	Master Protein Accessions	# Missed Cleavages	Theo. MH+ [Da]	XCorr Sequest HT	Confidence Sequest HT	Percolator q-Value Sequest HT	Percolator PEP Sequest HT
	FALSE	High	KLLDEGR		0.197892	0.0054924	1	9	2	Q8IWZ3-6	1	830.473	2.23	High	0.002679	0.09979
FALSE	High	Master Protein	F1D8P9	Nuclear receptor subfamily 1, group I, member 2, isoform CRA_b OS=Homo sapiens OX=9606 GN=NR1i2 PE=2 SV=1	0.008	1.052	1.2685	1	2	1	1	473	53.9	8.44	0	1
	Checked	Confidence	Sequence	Modifications	Qvality PEP	Qvality q-value	# Protein Groups	# Proteins	# PSMs	Master Protein Accessions	# Missed Cleavages	Theo. MH+ [Da]	XCorr Sequest HT	Confidence Sequest HT	Percolator q-Value Sequest HT	Percolator PEP Sequest HT
	FALSE	High	QCQACR	2xCarbamidomethyl [C2; C5]	0.205741	0.00633595	1	11	2	F1D8P9	0	822.335	1.24	High	0.002363	0.08862
FALSE	High	Master Protein	A0A5C2GRU1	IG c224_light_IGKV4-1_IGKJ1 (Fragment) OS=Homo sapiens OX=9606 PE=2 SV=1	0.008	1.03	7.07965	1	4	1	1	113	12.7	8.48	5.97	1
	Checked	Confidence	Sequence	Modifications	Qvality PEP	Qvality q-value	# Protein Groups	# Proteins	# PSMs	Master Protein Accessions	# Missed Cleavages	Theo. MH+ [Da]	XCorr Sequest HT	Confidence Sequest HT	Percolator q-Value Sequest HT	Percolator PEP Sequest HT
	FALSE	High	SSQSVLHR		0.213029	0.00633595	1	1	4	A0A5C2GRU1	0	913.485	2	High	0.005832	0.1942
FALSE	High	Master Protein	A0A5C2GMC9	IG c506_heavy_IGHV4-59B_IGHD3-3_IGHJ4 (Fragment) OS=Homo sapiens OX=9606 PE=2 SV=1	0.01	1.002	18.3206	1	1	1	1	131	14.8	9.11	0	1
	Checked	Confidence	Sequence	Modifications	Qvality PEP	Qvality q-value	# Protein Groups	# Proteins	# PSMs	Master Protein Accessions	# Missed Cleavages	Theo. MH+ [Da]	XCorr Sequest HT	Confidence Sequest HT	Percolator q-Value Sequest HT	Percolator PEP Sequest HT
	FALSE	High	SKSHFSLRLNSVTAADTAVYYCAR	1xCarbamidomethyl [C22]; 1xAcetyl [K2]	0.223082	0.00711062	1	1	1	A0A5C2GMC9	2	2759.36	1.58	High	0.002679	0.09963
FALSE	High	Master Protein	Q96CS3	FAS-associated factor 2 OS=Homo sapiens OX=9606 GN=FAF2 PE=1 SV=2	0.01	0.988	2.02247	1	1	1	1	445	52.6	5.62	0	1
	Checked	Confidence	Sequence	Modifications	Qvality PEP	Qvality q-value	# Protein Groups	# Proteins	# PSMs	Master Protein Accessions	# Missed Cleavages	Theo. MH+ [Da]	XCorr Sequest HT	Confidence Sequest HT	Percolator q-Value Sequest HT	Percolator PEP Sequest HT
	FALSE	High	FQIEANFPR		0.228255	0.00711062	1	1	1	Q96CS3	0	1121.57	1.6	High	0.002679	0.1029
FALSE	High	Master Protein	P13584-2	Isoform 2 of Cytochrome P450 4B1 OS=Homo sapiens OX=9606 GN=CYP4B1	0.01	0.982	3.125	1	1	1	1	512	59	8.27	0	1
	Checked	Confidence	Sequence	Modifications	Qvality PEP	Qvality q-value	# Protein Groups	# Proteins	# PSMs	Master Protein Accessions	# Missed Cleavages	Theo. MH+ [Da]	XCorr Sequest HT	Confidence Sequest HT	Percolator q-Value Sequest HT	Percolator PEP Sequest HT
	FALSE	High	EILGDQDFFQWDDLGK		0.230001	0.00711062	1	5	1	P13584-2	0	1925.89	0.93	High	0.002679	0.1043
FALSE	High	Master Protein	A0A5C2FZ17	IGL c2150_light_IGKV3-11_IGKJ4 (Fragment) OS=Homo sapiens OX=9606 PE=2 SV=1	0.01	0.96	19.6262	1	1	1	1	107	11.8	7.12	0	1
	Checked	Confidence	Sequence	Modifications	Qvality PEP	Qvality q-value	# Protein Groups	# Proteins	# PSMs	Master Protein Accessions	# Missed Cleavages	Theo. MH+ [Da]	XCorr Sequest HT	Confidence Sequest HT	Percolator q-Value Sequest HT	Percolator PEP Sequest HT
	FALSE	High	ASQKVYPYVAWYQQKPGQAPR	2xAcetyl [K4; K15]	0.237995	0.00711062	1	1	1	A0A5C2FZ17	1	2549.29	2.01	High	0.002679	0.1096
FALSE	Medium	Master Protein	A0A384N6C2	Inosine-5'-monophosphate dehydrogenase OS=Homo sapiens OX=9606 GN=IMPDH PE=2 SV=1	0.023	0.914	2.33463	1	1	1	1	514	55.8	6.9	1.71	1
	Checked	Confidence	Sequence	Modifications	Qvality PEP	Qvality q-value	# Protein Groups	# Proteins	# PSMs	Master Protein Accessions	# Missed Cleavages	Theo. MH+ [Da]	XCorr Sequest HT	Confidence Sequest HT	Percolator q-Value Sequest HT	Percolator PEP Sequest HT
	FALSE	High	VAQGVSGAVQDK		0.255615	0.00885283	1	2	1	A0A384N6C2	0	1158.61	1.71	High	0.003015	0.1218
FALSE	Medium	Master Protein	O75676	Ribosomal protein S6 kinase alpha-4 OS=Homo sapiens OX=9606 GN=RPS6KA4 PE=1 SV=1	0.023	0.911	2.72021	1	1	1	1	772	85.6	8.28	0	1
	Checked	Confidence	Sequence	Modifications	Qvality PEP	Qvality q-value	# Protein Groups	# Proteins	# PSMs	Master Protein Accessions	# Missed Cleavages	Theo. MH+ [Da]	XCorr Sequest HT	Confidence Sequest HT	Percolator q-Value Sequest HT	Percolator PEP Sequest HT
	FALSE	High	VYGGEIVLALEHLHKLGIIYR		0.256571	0.00885283	1	7	1	O75676	1	2393.37	1.59	High	0.003015	0.1227
FALSE	Medium	Master Protein	O15198	Mothers against decapentaplegic homolog 9 OS=Homo sapiens OX=9606 GN=SMAD9 PE=1 SV=1	0.026	0.88	2.35546	1	1	1	1	467	52.5	7.77	1.85	1
	Checked	Confidence	Sequence	Modifications	Qvality PEP	Qvality q-value	# Protein Groups	# Proteins	# PSMs	Master Protein Accessions	# Missed Cleavages	Theo. MH+ [Da]	XCorr Sequest HT	Confidence Sequest HT	Percolator q-Value Sequest HT	Percolator PEP Sequest HT
	FALSE	High	FCLGLLSNVNR	1xCarbamidomethyl [C2]	0.269251	0.00965151	1	18	1	O15198	0	1292.68	1.85	High	0.003351	0.1318
FALSE	Medium	Master Protein	Q8IXZ3-4	Isoform 4 of Transcription factor Sp8 OS=Homo sapiens OX=9606 GN=SP8	0.026	0.869	2.3622	1	1	1	1	508	50.5	8.72	0	1
	Checked	Confidence	Sequence	Modifications	Qvality PEP	Qvality q-value	# Protein Groups	# Proteins	# PSMs	Master Protein Accessions	# Missed Cleavages	Theo. MH+ [Da]	XCorr Sequest HT	Confidence Sequest HT	Percolator q-Value Sequest HT	Percolator PEP Sequest HT
	FALSE	High	GLHSCHIPGCGK	2xCarbamidomethyl [C5; C10]	0.274256	0.00965151	1	8	1	Q8IXZ3-4	0	1322.61	1.14	High	0.003351	0.1352
FALSE	Medium	Master Protein	Q03001	Dystonin OS=Homo sapiens OX=9606 GN=DST PE=1 SV=4	0.026	0.862	0.15852	1	1	1	1	7570	860.1	5.25	0	1
	Checked	Confidence	Sequence	Modifications	Qvality PEP	Qvality q-value	# Protein Groups	# Proteins	# PSMs	Master Protein Accessions	# Missed Cleavages	Theo. MH+ [Da]	XCorr Sequest HT	Confidence Sequest HT	Percolator q-Value Sequest HT	Percolator PEP Sequest HT
	FALSE	High	QVFHALEDELQK		0.277294	0.00965151	1	12	1	Q03001	0	1456.74	1.48	High	0.003351	0.1373

## Sheet: Sheet1
Checked	Confidence	Sequence	Modifications
FALSE	High	ALALANSDSVHIEDAEAVEQLR
FALSE	High	EALHEALLEYEAGR
FALSE	High	LEREEYVLLK
FALSE	High	VLAHFYGVK
FALSE	High	QTAGKVLAHFYGVK
FALSE	High	GSSETETEPPVALAPGPAPTR
FALSE	High	VLAHFYGVKLEGKVPMHK
FALSE	High	KTAAPVNALVSHLLVVEPEK
FALSE	High	RPEVDPLPFPGPFPAGPLAVAGGPR
FALSE	High	SLPLQDELAFAEDLVLDEEGAR
FALSE	High	AAGLGELGAALLQLVR
FALSE	High	AAGLGELGAALLQLVRR
FALSE	High	LLLTLPLLRQTAGKVLAHFYGVK
FALSE	High	YKRRPEVDPLPFPGPFPAGPLAVAGGPR
FALSE	High	RPEVDPLPFPGPFPAGPLAVAGGPRK
FALSE	High	RRPEVDPLPFPGPFPAGPLAVAGGPR
FALSE	High	TAAPVNALVSHLLVVEPEK
FALSE	High	RRPEVDPLPFPGPFPAGPLAVAGGPRK
FALSE	High	EEEDGEGAGPGEQGGGK
FALSE	High	EIVVTISWAK
FALSE	High	VGMLKEGVR
FALSE	High	LLLTLPLLRQTAGK
FALSE	High	VLAHFYGVKLEGK
FALSE	High	AEPASPDSPK
FALSE	High	LVLSSLPK
FALSE	High	QTAGKVLAHFYGVKLEGK
FALSE	High	LLLTLPLLR
FALSE	High	EEYVLLK
FALSE	High	LFLEMLEAMMD
FALSE	High	LVLSSLPKR
FALSE	High	KTAAPVNALVSHLLVVEPEK	1xAcetyl [K1]
FALSE	High	QTAGKVLAHFYGVK	1xAcetyl [K5]
FALSE	High	LVLSSLPKR	1xAcetyl [K8]
FALSE	High	CLPGHKEEEDGEGAGPGEQGGGK	1xCarbamidomethyl [C1]
FALSE	High	CLPGHKEEEDGEGAGPGEQGGGKLVLSSLPK	1xCarbamidomethyl [C1]; 1xAcetyl [K23]
FALSE	High	CLPGHKEEEDGEGAGPGEQGGGK	1xCarbamidomethyl [C1]; 1xAcetyl [K6]
FALSE	High	LYAMPDPAGPDGHLPAVATLCDLFDR	1xCarbamidomethyl [C21]
FALSE	High	GSSETETEPPVALAPGPAPTRCLPGHKEEEDGEGAGPGEQGGGK	1xCarbamidomethyl [C22]
FALSE	High	FTKCLR	1xCarbamidomethyl [C4]; 1xAcetyl [K3]
FALSE	High	LFLEMLEAMMD	1xOxidation [M]
FALSE	High	SIPGFSSLSLSDQMSVLQSVWMEVLVLGVAQR	1xOxidation [M]
FALSE	High	LYAMPDPAGPDGHLPAVATLCDLFDR	1xOxidation [M4]; 1xCarbamidomethyl [C21]
FALSE	High	TIQGSIEYSCPASNECEITKR	2xCarbamidomethyl [C10; C16]
FALSE	High	TIQGSIEYSCPASNECEITK	2xCarbamidomethyl [C10; C16]
FALSE	High	RTIQGSIEYSCPASNECEITK	2xCarbamidomethyl [C11; C17]
FALSE	High	RTIQGSIEYSCPASNECEITKR	2xCarbamidomethyl [C11; C17]
FALSE	High	KACQACR	2xCarbamidomethyl [C3; C6]
FALSE	High	KACQACR	2xCarbamidomethyl [C3; C6]; 1xAcetyl [K1]
FALSE	High	SIPGFSSLSLSDQMSVLQSVWMEVLVLGVAQR	2xOxidation [M14; M22]
FALSE	High	LFLEMLEAMMD	2xOxidation [M9; M]
FALSE	High	LFLEMLEAMMD	3xOxidation [M5; M9; M10]
FALSE	High	LCLVCGDVASGYHYGVASCEACK	4xCarbamidomethyl [C2; C5; C19; C22]
FALSE	High	LCLVCGDVASGYHYGVASCEACKAFFK	4xCarbamidomethyl [C2; C5; C19; C22]
FALSE	High	LCLVCGDVASGYHYGVASCEACKAFFK	4xCarbamidomethyl [C2; C5; C19; C22]; 1xAcetyl [K]
FALSE	High	RLCLVCGDVASGYHYGVASCEACK	4xCarbamidomethyl [C3; C6; C20; C23]
FALSE	High	RLCLVCGDVASGYHYGVASCEACKAFFK	4xCarbamidomethyl [C3; C6; C20; C23]; 1xAcetyl [K24]

## Sheet: Sheet2
Checked	Confidence	Sequence	Modifications
FALSE	High	ALALANSDSVHIEDAEAVEQLR
FALSE	High	LCLVCGDVASGYHYGVASCEACK	4xCarbamidomethyl [C2; C5; C19; C22]
FALSE	High	RLCLVCGDVASGYHYGVASCEACKAFFK	4xCarbamidomethyl [C3; C6; C20; C23]; 1xAcetyl [K24]
FALSE	High	EALHEALLEYEAGR
FALSE	High	TIQGSIEYSCPASNECEITKR	2xCarbamidomethyl [C10; C16]
FALSE	High	RTIQGSIEYSCPASNECEITK	2xCarbamidomethyl [C11; C17]
FALSE	High	LEREEYVLLK
FALSE	High	VLAHFYGVK
FALSE	High	RTIQGSIEYSCPASNECEITKR	2xCarbamidomethyl [C11; C17]
FALSE	High	QTAGKVLAHFYGVK
FALSE	High	CLPGHKEEEDGEGAGPGEQGGGKLVLSSLPK	1xCarbamidomethyl [C1]; 1xAcetyl [K23]
FALSE	High	RLCLVCGDVASGYHYGVASCEACK	4xCarbamidomethyl [C3; C6; C20; C23]
FALSE	High	TIQGSIEYSCPASNECEITK	2xCarbamidomethyl [C10; C16]
FALSE	High	GSSETETEPPVALAPGPAPTR
FALSE	High	VLAHFYGVKLEGKVPMHK
FALSE	High	LYAMPDPAGPDGHLPAVATLCDLFDR	1xCarbamidomethyl [C21]
FALSE	High	LYAMPDPAGPDGHLPAVATLCDLFDR	1xOxidation [M4]; 1xCarbamidomethyl [C21]
FALSE	High	RPEVDPLPFPGPFPAGPLAVAGGPR
FALSE	High	SLPLQDELAFAEDLVLDEEGAR
FALSE	High	AAGLGELGAALLQLVR
FALSE	High	AAGLGELGAALLQLVRR
FALSE	High	SIPGFSSLSLSDQMSVLQSVWMEVLVLGVAQR	2xOxidation [M14; M22]
FALSE	High	LLLTLPLLRQTAGKVLAHFYGVK
FALSE	High	LFLEMLEAMMD	1xOxidation [M]
FALSE	High	LFLEMLEAMMD	2xOxidation [M9; M]
FALSE	High	LFLEMLEAMMD	3xOxidation [M5; M9; M10]
FALSE	High	LCLVCGDVASGYHYGVASCEACKAFFK	4xCarbamidomethyl [C2; C5; C19; C22]
FALSE	High	LCLVCGDVASGYHYGVASCEACKAFFK	4xCarbamidomethyl [C2; C5; C19; C22]; 1xAcetyl [K]
FALSE	High	YKRRPEVDPLPFPGPFPAGPLAVAGGPR
FALSE	High	RPEVDPLPFPGPFPAGPLAVAGGPRK
FALSE	High	RRPEVDPLPFPGPFPAGPLAVAGGPR
FALSE	High	RRPEVDPLPFPGPFPAGPLAVAGGPRK
FALSE	High	CLPGHKEEEDGEGAGPGEQGGGK	1xCarbamidomethyl [C1]; 1xAcetyl [K6]
FALSE	High	CLPGHKEEEDGEGAGPGEQGGGK	1xCarbamidomethyl [C1]
FALSE	High	EEEDGEGAGPGEQGGGK
FALSE	High	EIVVTISWAK
FALSE	High	VGMLKEGVR
FALSE	High	LLLTLPLLRQTAGK
FALSE	High	QTAGKVLAHFYGVK	1xAcetyl [K5]
FALSE	High	VLAHFYGVKLEGK
FALSE	High	GSSETETEPPVALAPGPAPTRCLPGHKEEEDGEGAGPGEQGGGK	1xCarbamidomethyl [C22]
FALSE	High	SIPGFSSLSLSDQMSVLQSVWMEVLVLGVAQR	1xOxidation [M]
FALSE	High	AEPASPDSPK
FALSE	High	KTAPVNALVSHLLVVEPEKLYAMPDPAGPDGHLPAVATLCDLFDR	1xCarbamidomethyl [C40]
FALSE	High	LVLSSLPK
FALSE	High	KACQACR	2xCarbamidomethyl [C3; C6]; 1xAcetyl [K1]
FALSE	High	QTAGKVLAHFYGVKLEGK
FALSE	High	LLLTLPLLR
FALSE	High	EEYVLLK
FALSE	High	LVLSSLPKR	1xAcetyl [K8]
FALSE	High	LFLEMLEAMMD
FALSE	High	KACQACR	2xCarbamidomethyl [C3; C6]
FALSE	High	LVLSSLPKR
FALSE	High	FTKCLR	1xCarbamidomethyl [C4]; 1xAcetyl [K3]
